# Supplementary material for: Epigenetic Suppression of Interferon Lambda Receptor Expression Leads to Enhanced Human Norovirus Replication In Vitro
Source: mBio. 2019 Oct 1;10(5):e02155-19. doi: 10.1128/mBio.02155-19 (PMC6775457; doi:10.1128/mBio.02155-19)
Supplement: TABLE S1 [file mBio.02155-19-st001.xlsx]

## Sheet: Table1-Replicon-Sequencing
Table S1. Adaptation of HuNoV replicon to HGT cells.
Genomic position (nt)	Gene	Parental replicon	BHK-NV	Substitution	HGT-NV	Substitution
1-13	5'UTR & NS1/2	Not sequenced	NA	NA	Not sequenced	NA
129	NS1/2	C	T	P42L	T	P42L
145	NS1/2	A	A	-	G	I47M
170	NS1/2	C	A	L56M	C	-
311	NS1/2	T	C	W103R	C	W103R
381	NS1/2	G	G	-	A	G126D
439	NS1/2	A	A	-	C	E145D
500	NS1/2	A	A	-	G	T166A
535	NS1/2	A	A	-	G	-
580	NS1/2	A	A	-	G	-
859	NS1/2	A	G	-	G	-
946	NS1/2	A	T	Q314H	T	Q314H
983	NS1/2	C	C	-	T	-
1115	NS1/2	C	C	-	A	L371I
1142	NS1/2	A	G	N380D	G	N380D
1209	NS3	A	G	D4G	G	D4G
1282	NS3	A	G	-	S	-
1339	NS3	A	A	-	G	-
1732	NS3	C	C	-	A	-
1822	NS3	G	G	-	C	-
2041	NS3	T	T	-	C	-
2294	NS4	A	G	T3A	G	T3A
2744	NS4	C	C	-	G	H153D
2844	NS4	A	A	-	G	E186G
3236	NS5	A	A	-	G	T116A
3367	NS6	A	G	-	G	-
3855	NS7	A	G	D3G	G	D3G
3961	NS7	A	A	-	G	-
4190	NS7	A	G	T115A	A	-
4414	NS7	A	G	-	A	-
5411	VP1	T	T	-	G	-
5502	Neo	T	C	S14P	C	S14P
5878	Neo	A	G	Q139R	G	Q139R
5932	Neo	A	G	D157G	G	D157G
6248	Neo	T	T	-	C	-
6335	VP1*	T	T	-	C	-
6393	VP1*	T	T	-	C	-
6398	VP1*	A	A	-	A/G	-
6478-6756	VP2	-	-	-	In frame deletion	I6-V98
6806	VP2	T	T	-	C	-
7091	VP2	A	A	-	G	N210D
7620-7654	3'UTR	Not sequenced	NA	NA	Not sequenced	NA
NA: Non applicable
: Indicates a N-terminally truncated protein (lacking an initiating Methionine codon)
