# Supplementary material for: Epigenetic Suppression of Interferon Lambda Receptor Expression Leads to Enhanced Human Norovirus Replication In Vitro
Source: mBio. 2019 Oct 1;10(5):e02155-19. doi: 10.1128/mBio.02155-19 (PMC6775457; doi:10.1128/mBio.02155-19)
Supplement: TABLE S2 [file mBio.02155-19-st002.xlsx]

## Sheet: Table2-HGT_NV-vs-HGT
Table S2. Comparison between HGT-NV and HGT transcriptomes.
SYMBOL	logFC	adj.P.Val	DEFINITION
TMSB4X	-4.15901	6.45906e-13	thymosin, beta 4, X-linked (TMSB4X), mRNA.
CALB2	3.99332	1.78743e-12	calbindin 2 (CALB2), transcript variant CALB2c, mRNA.
ENC1	4.37082	1.78743e-12	ectodermal-neural cortex (with BTB-like domain) (ENC1), mRNA.
LOC100134265	3.11783	1.84686e-12	PREDICTED: similar to calbindin 2 full length protein (LOC100134265), mRNA.
LMO3	3.50505	1.91494e-12	LIM domain only 3 (rhombotin-like 2) (LMO3), transcript variant 1, mRNA.
DACT1	2.45778	1.53755e-11	dapper, antagonist of beta-catenin, homolog 1 (Xenopus laevis) (DACT1), mRNA.
FNDC3B	2.25119	1.55139e-11	fibronectin type III domain containing 3B (FNDC3B), transcript variant 1, mRNA.
EPCAM	-3.53115	1.60804e-11	epithelial cell adhesion molecule (EPCAM), mRNA.
ITSN1	2.27186	1.60804e-11	intersectin 1 (SH3 domain protein) (ITSN1), transcript variant 2, mRNA.
WDR72	-2.0879	1.60804e-11	WD repeat domain 72 (WDR72), mRNA.
PREDICTED: similar to FLJ00290 protein (LOC441310), mRNA	2.69035	2.82963e-11	PREDICTED: similar to FLJ00290 protein (LOC441310), mRNA
FAM5C	-2.34884	3.19042e-11	family with sequence similarity 5, member C (FAM5C), mRNA.
PPAP2B	2.80255	3.19042e-11	phosphatidic acid phosphatase type 2B (PPAP2B), transcript variant 1, mRNA.
BEX1	-3.1174	3.54793e-11	brain expressed, X-linked 1 (BEX1), mRNA.
IFITM2	-2.8088	3.54793e-11	interferon induced transmembrane protein 2 (1-8D) (IFITM2), mRNA.
ARHGAP4	-1.96948	6.47364e-11	Rho GTPase activating protein 4 (ARHGAP4), mRNA.
C11orf88	2.43667	8.17626e-11	chromosome 11 open reading frame 88 (C11orf88), transcript variant 2, mRNA.
IFITM3	-2.91121	1.07168e-10	interferon induced transmembrane protein 3 (1-8U) (IFITM3), mRNA.
ADM	3.33147	1.23629e-10	adrenomedullin (ADM), mRNA.
ANKRD32	-2.02234	1.23629e-10	ankyrin repeat domain 32 (ANKRD32), mRNA.
IFIH1	-1.74918	1.23629e-10	interferon induced with helicase C domain 1 (IFIH1), mRNA.
CHES1	-2.1485	1.46131e-10	checkpoint suppressor 1 (CHES1), mRNA.
KANK1	-1.93267	1.46131e-10	KN motif and ankyrin repeat domains 1 (KANK1), transcript variant 1, mRNA.
ANXA1	1.81409	1.72659e-10	annexin A1 (ANXA1), mRNA.
IL28RA	-1.5358	1.88278e-10	interleukin 28 receptor, alpha (interferon, lambda receptor) (IL28RA), transcript variant 1, mRNA.
DACH1	1.84554	1.89386e-10	dachshund homolog 1 (Drosophila) (DACH1), transcript variant 2, mRNA.
GRP	-2.32502	2.78623e-10	gastrin-releasing peptide (GRP), transcript variant 3, mRNA.
CDH11	2.09801	3.39319e-10	cadherin 11, type 2, OB-cadherin (osteoblast) (CDH11), mRNA.
FAM9C	-1.42258	3.67012e-10	family with sequence similarity 9, member C (FAM9C), mRNA.
RAB17	-1.61614	3.67012e-10	RAB17, member RAS oncogene family (RAB17), mRNA.
NTS	-2.38226	3.74104e-10	neurotensin (NTS), mRNA.
CITED2	-1.67029	4.76729e-10	Cbp/p300-interacting transactivator, with Glu/Asp-rich carboxy-terminal domain, 2 (CITED2), transcript variant 1, mRNA.
KDELR3	-1.31067	5.0271e-10	KDEL (Lys-Asp-Glu-Leu) endoplasmic reticulum protein retention receptor 3 (KDELR3), transcript variant 2, mRNA.
LOC100133893	1.53084	5.64412e-10	PREDICTED: similar to hCG1642672 (LOC100133893), mRNA.
TACSTD1	-2.87366	5.64412e-10	tumor-associated calcium signal transducer 1 (TACSTD1), mRNA.
GCG	-1.92808	5.84857e-10	glucagon (GCG), mRNA.
HAND2	1.46658	5.84857e-10	heart and neural crest derivatives expressed 2 (HAND2), mRNA.
MARVELD2	-1.34844	6.84611e-10	MARVEL domain containing 2 (MARVELD2), transcript variant 2, mRNA.
GABRA2	2.46603	7.64144e-10	gamma-aminobutyric acid (GABA) A receptor, alpha 2 (GABRA2), mRNA.
LOC647886	-1.66271	1.04099e-09	PREDICTED: misc_RNA (LOC647886), miscRNA.
TMSL3	-1.47571	1.04099e-09	thymosin-like 3 (TMSL3), mRNA.
DLX5	1.42847	1.04686e-09	distal-less homeobox 5 (DLX5), mRNA.
MARCKS	-1.39017	1.06954e-09	myristoylated alanine-rich protein kinase C substrate (MARCKS), mRNA.
EPDR1	1.91521	1.07585e-09	ependymin related protein 1 (zebrafish) (EPDR1), mRNA.
GCA	-1.58553	1.32991e-09	grancalcin, EF-hand calcium binding protein (GCA), mRNA.
GLCE	1.9128	1.66157e-09	glucuronic acid epimerase (GLCE), mRNA.
GABRB1	2.1236	1.70585e-09	gamma-aminobutyric acid (GABA) A receptor, beta 1 (GABRB1), mRNA.
C9orf46	-1.66666	2.86488e-09	chromosome 9 open reading frame 46 (C9orf46), mRNA.
SCML1	-1.60529	2.86488e-09	sex comb on midleg-like 1 (Drosophila) (SCML1), transcript variant 1, mRNA.
APOE	-2.42183	2.93753e-09	apolipoprotein E (APOE), mRNA.
LHX8	-1.3899	2.94778e-09	LIM homeobox 8 (LHX8), mRNA.
GPR155	-1.35545	3.31338e-09	G protein-coupled receptor 155 (GPR155), transcript variant 9, mRNA.
MYLK4	1.24967	3.92662e-09	myosin light chain kinase family, member 4 (MYLK4), mRNA.
OTX2	1.77331	4.05991e-09	orthodenticle homeobox 2 (OTX2), transcript variant 2, mRNA.
DTNA	1.25377	4.71764e-09	dystrobrevin, alpha (DTNA), transcript variant 7, mRNA.
RAB3IP	1.06923	4.71764e-09	RAB3A interacting protein (rabin3) (RAB3IP), transcript variant beta 1, mRNA.
PLEKHG1	-1.05414	4.74472e-09	pleckstrin homology domain containing, family G (with RhoGef domain) member 1 (PLEKHG1), mRNA.
CNN3	1.19804	4.75859e-09	calponin 3, acidic (CNN3), mRNA.
BMP4	1.44752	5.88738e-09	bone morphogenetic protein 4 (BMP4), transcript variant 3, mRNA.
RBM20	1.07964	5.96085e-09	PREDICTED: RNA binding motif protein 20 (RBM20), mRNA.
NR2F2	1.47861	6.45434e-09	nuclear receptor subfamily 2, group F, member 2 (NR2F2), mRNA.
LMO2	2.0504	6.69388e-09	LIM domain only 2 (rhombotin-like 1) (LMO2), mRNA.
BCHE	1.59264	7.10155e-09	butyrylcholinesterase (BCHE), mRNA.
IFIT1	1.6948	7.57372e-09	interferon-induced protein with tetratricopeptide repeats 1 (IFIT1), transcript variant 2, mRNA.
IFT74	-1.35123	8.63893e-09	intraflagellar transport 74 homolog (Chlamydomonas) (IFT74), transcript variant 2, mRNA.
MAMLD1	1.20439	1.06792e-08	mastermind-like domain containing 1 (MAMLD1), mRNA.
C5	1.23646	1.15352e-08	complement component 5 (C5), mRNA.
ISL1	1.05818	1.36779e-08	ISL1 transcription factor, LIM/homeodomain, (islet-1) (ISL1), mRNA.
ABLIM1	1.67709	1.60201e-08	actin binding LIM protein 1 (ABLIM1), transcript variant 2, mRNA.
ATP2B4	-1.0147	1.60201e-08	ATPase, Ca++ transporting, plasma membrane 4 (ATP2B4), transcript variant 2, mRNA.
DHRSX	-1.00414	1.66222e-08	dehydrogenase/reductase (SDR family) X-linked (DHRSX), mRNA.
GLT25D2	1.10976	1.83284e-08	glycosyltransferase 25 domain containing 2 (GLT25D2), mRNA.
FGF20	1.06055	1.83403e-08	fibroblast growth factor 20 (FGF20), mRNA.
PRRX2	-1.27078	1.89029e-08	paired related homeobox 2 (PRRX2), mRNA.
FSTL5	-1.6722	1.9736e-08	follistatin-like 5 (FSTL5), mRNA.
FGF9	0.955312	2.15469e-08	fibroblast growth factor 9 (glia-activating factor) (FGF9), mRNA.
HOOK1	-1.16158	2.15469e-08	hook homolog 1 (Drosophila) (HOOK1), mRNA.
TRAK1	1.24182	2.15469e-08	trafficking protein, kinesin binding 1 (TRAK1), transcript variant 1, mRNA.
LOC340156	0.938906	2.24867e-08	hypothetical protein LOC340156 (LOC340156), mRNA.
IFI27L2	-1.43397	2.39259e-08	interferon, alpha-inducible protein 27-like 2 (IFI27L2), mRNA.
IGFBP7	1.96022	2.39259e-08	insulin-like growth factor binding protein 7 (IGFBP7), mRNA.
NBLA00301	0.875815	2.39259e-08	Nbla00301 (NBLA00301), non-coding RNA.
ABCG1	-1.13494	2.4073e-08	ATP-binding cassette, sub-family G (WHITE), member 1 (ABCG1), transcript variant 2, mRNA.
CD70	-1.08471	2.46327e-08	CD70 molecule (CD70), mRNA.
CHST7	1.14544	2.47415e-08	carbohydrate (N-acetylglucosamine 6-O) sulfotransferase 7 (CHST7), mRNA.
WIF1	-1.29766	2.87826e-08	WNT inhibitory factor 1 (WIF1), mRNA.
AP1S2	1.00284	3.03148e-08	adaptor-related protein complex 1, sigma 2 subunit (AP1S2), mRNA.
USP3	1.17648	3.03148e-08	ubiquitin specific peptidase 3 (USP3), mRNA.
DSG2	-1.46403	3.04304e-08	desmoglein 2 (DSG2), mRNA.
DYNC1I1	0.93983	3.07252e-08	dynein, cytoplasmic 1, intermediate chain 1 (DYNC1I1), mRNA.
CDH2	-1.53733	3.18863e-08	cadherin 2, type 1, N-cadherin (neuronal) (CDH2), mRNA.
KIAA1712	1.35673	3.3424e-08	KIAA1712 (KIAA1712), mRNA.
SPA17	-1.0795	3.42161e-08	sperm autoantigenic protein 17 (SPA17), mRNA.
COL4A5	-1.16238	3.65558e-08	collagen, type IV, alpha 5 (COL4A5), transcript variant 1, mRNA.
CRABP2	-2.20268	3.89251e-08	cellular retinoic acid binding protein 2 (CRABP2), mRNA.
RNF43	0.972587	4.41625e-08	ring finger protein 43 (RNF43), mRNA.
RDH10	1.07009	5.02471e-08	retinol dehydrogenase 10 (all-trans) (RDH10), mRNA.
SWAP70	0.894219	5.74941e-08	SWAP switching B-cell complex 70kDa subunit (SWAP70), mRNA.
LYPD1	1.06591	6.10957e-08	LY6/PLAUR domain containing 1 (LYPD1), transcript variant 1, mRNA.
DCLK1	-1.3811	6.12558e-08	doublecortin-like kinase 1 (DCLK1), mRNA.
PSCD1	-1.33021	6.75593e-08	pleckstrin homology, Sec7 and coiled-coil domains 1(cytohesin 1) (PSCD1), transcript variant 2, mRNA.
S100A4	1.0731	6.75593e-08	S100 calcium binding protein A4 (S100A4), transcript variant 2, mRNA.
NR5A2	1.20266	6.85729e-08	nuclear receptor subfamily 5, group A, member 2 (NR5A2), transcript variant 2, mRNA.
CDC42EP5	0.865189	7.3045e-08	CDC42 effector protein (Rho GTPase binding) 5 (CDC42EP5), mRNA.
FAM169A	0.946674	7.71012e-08	family with sequence similarity 169, member A (FAM169A), mRNA.
SLC7A11	1.25255	7.8871e-08	solute carrier family 7, (cationic amino acid transporter, y+ system) member 11 (SLC7A11), mRNA.
ACAT2	-1.05866	8.55838e-08	acetyl-Coenzyme A acetyltransferase 2 (ACAT2), mRNA.
PRRG2	-1.24309	8.55838e-08	proline rich Gla (G-carboxyglutamic acid) 2 (PRRG2), mRNA.
C6orf165	0.747938	9.0062e-08	chromosome 6 open reading frame 165 (C6orf165), transcript variant 1, mRNA.
IQCK	0.758651	1.01161e-07	IQ motif containing K (IQCK), mRNA.
ZNF20	-0.832399	1.03652e-07	zinc finger protein 20 (ZNF20), mRNA.
PTGR1	-1.0405	1.13392e-07	prostaglandin reductase 1 (PTGR1), mRNA.
TRAF3IP2	-0.905453	1.14191e-07	TRAF3 interacting protein 2 (TRAF3IP2), transcript variant 2, mRNA.
ZSWIM6	1.06531	1.16275e-07	PREDICTED: zinc finger, SWIM-type containing 6 (ZSWIM6), mRNA.
TSPAN31	-1.2097	1.22204e-07	tetraspanin 31 (TSPAN31), mRNA.
OSBPL10	-1.17646	1.23028e-07	oxysterol binding protein-like 10 (OSBPL10), mRNA.
ALDH1A1	0.93671	1.23265e-07	aldehyde dehydrogenase 1 family, member A1 (ALDH1A1), mRNA.
LFNG	0.852928	1.25587e-07	LFNG O-fucosylpeptide 3-beta-N-acetylglucosaminyltransferase (LFNG), transcript variant 1, mRNA.
ESPNL	0.921718	1.3037e-07	espin-like (ESPNL), mRNA.
SPAG16	1.21624	1.32675e-07	sperm associated antigen 16 (SPAG16), transcript variant 2, mRNA.
GPR177	-1.56322	1.39757e-07	G protein-coupled receptor 177 (GPR177), transcript variant 1, mRNA.
FBXO8	1.13644	1.40967e-07	F-box protein 8 (FBXO8), mRNA.
CGNL1	1.00834	1.42716e-07	cingulin-like 1 (CGNL1), mRNA.
NCAM2	1.02736	1.48218e-07	neural cell adhesion molecule 2 (NCAM2), mRNA.
TIMP1	1.34664	1.52408e-07	TIMP metallopeptidase inhibitor 1 (TIMP1), mRNA.
C19orf46	-1.14839	1.6111e-07	chromosome 19 open reading frame 46 (C19orf46), mRNA.
PTH2	-0.985467	1.6111e-07	parathyroid hormone 2 (PTH2), mRNA.
PSAT1	-1.08411	1.6214e-07	phosphoserine aminotransferase 1 (PSAT1), transcript variant 2, mRNA.
PTGFRN	-0.802744	1.64557e-07	prostaglandin F2 receptor negative regulator (PTGFRN), mRNA.
ADAM9	0.926711	1.68685e-07	ADAM metallopeptidase domain 9 (meltrin gamma) (ADAM9), transcript variant 1, mRNA.
DPY30	-1.1087	1.82829e-07	dpy-30 homolog (C. elegans) (DPY30), mRNA.
PHLDA1	1.35922	1.89305e-07	pleckstrin homology-like domain, family A, member 1 (PHLDA1), mRNA.
GREM1	1.44269	2.01841e-07	gremlin 1, cysteine knot superfamily, homolog (Xenopus laevis) (GREM1), mRNA.
OVOL2	-0.951011	2.01841e-07	ovo-like 2 (Drosophila) (OVOL2), mRNA.
OPLAH	-1.19657	2.05185e-07	5-oxoprolinase (ATP-hydrolysing) (OPLAH), mRNA.
SUNC1	1.08921	2.27201e-07	Sad1 and UNC84 domain containing 1 (SUNC1), transcript variant 1, mRNA.
CHST13	1.078	2.29393e-07	carbohydrate (chondroitin 4) sulfotransferase 13 (CHST13), mRNA.
KRT8	-0.908418	2.34543e-07	keratin 8 (KRT8), mRNA.
FLJ40504	-0.752854	2.44301e-07	hypothetical protein FLJ40504 (FLJ40504), mRNA.
PCLO	-0.683903	2.45368e-07	piccolo (presynaptic cytomatrix protein) (PCLO), transcript variant 1, mRNA.
IFIT2	1.1065	2.50426e-07	interferon-induced protein with tetratricopeptide repeats 2 (IFIT2), mRNA.
RAB32	-1.08808	2.91439e-07	RAB32, member RAS oncogene family (RAB32), mRNA.
SLIT2	-0.937526	2.91439e-07	slit homolog 2 (Drosophila) (SLIT2), mRNA.
BDNF	0.697069	2.95075e-07	brain-derived neurotrophic factor (BDNF), transcript variant 4, mRNA.
ZBTB42	-0.778327	3.19673e-07	zinc finger and BTB domain containing 42 (ZBTB42), mRNA.
C3orf18	-0.654758	3.81567e-07	chromosome 3 open reading frame 18 (C3orf18), mRNA.
LOC387683	-0.687844	3.82293e-07	PREDICTED: hypothetical LOC387683 (LOC387683), mRNA.
MUDENG	1.87647	3.86741e-07	MU-2/AP1M2 domain containing, death-inducing (MUDENG), mRNA.
GTPBP6	-0.838835	4.13182e-07	GTP binding protein 6 (putative) (GTPBP6), mRNA.
GAD1	1.16206	4.16559e-07	glutamate decarboxylase 1 (brain, 67kDa) (GAD1), transcript variant GAD25, mRNA.
NAT12	0.840391	4.23347e-07	N-acetyltransferase 12 (NAT12), mRNA.
EMX2	0.835321	4.33901e-07	empty spiracles homeobox 2 (EMX2), mRNA.
FOXC1	0.825393	4.33901e-07	forkhead box C1 (FOXC1), mRNA.
BMP7	-1.47378	4.76326e-07	bone morphogenetic protein 7 (osteogenic protein 1) (BMP7), mRNA.
KREMEN2	0.691882	4.97256e-07	kringle containing transmembrane protein 2 (KREMEN2), transcript variant 2, mRNA.
TCN2	0.770031	5.16261e-07	transcobalamin II; macrocytic anemia (TCN2), mRNA.
zh47e08.r1 Soares_fetal_liver_spleen_1NFLS_S1 cDNA clone IMAGE:415238 5, mRNA sequence	0.647025	5.25843e-07	#N/A
C21orf81	1.03399	5.30943e-07	chromosome 21 open reading frame 81 (C21orf81), mRNA.
RALB	0.957969	5.66036e-07	v-ral simian leukemia viral oncogene homolog B (ras related; GTP binding protein) (RALB), mRNA.
MCF2	-0.752488	5.7428e-07	MCF.2 cell line derived transforming sequence (MCF2), transcript variant 2, mRNA.
LRRC26	-0.751744	5.76604e-07	leucine rich repeat containing 26 (LRRC26), mRNA.
DST	1.41939	6.1025e-07	dystonin (DST), transcript variant 1, mRNA.
MTM1	0.97549	6.1025e-07	myotubularin 1 (MTM1), mRNA.
REEP5	-0.752947	6.1025e-07	receptor accessory protein 5 (REEP5), mRNA.
RPL28	-0.766857	6.1025e-07	ribosomal protein L28 (RPL28), mRNA.
ZBED1	-0.794143	6.1025e-07	zinc finger, BED-type containing 1 (ZBED1), mRNA.
SEMA3A	0.985049	6.51705e-07	sema domain, immunoglobulin domain (Ig), short basic domain, secreted, (semaphorin) 3A (SEMA3A), mRNA.
IFI27L1	-0.858693	6.8168e-07	interferon, alpha-inducible protein 27-like 1 (IFI27L1), transcript variant 1, mRNA.
LCLAT1	-0.918379	7.03723e-07	lysocardiolipin acyltransferase 1 (LCLAT1), transcript variant 2, mRNA.
FEZ2	-0.8186	7.14454e-07	fasciculation and elongation protein zeta 2 (zygin II) (FEZ2), transcript variant 1, mRNA.
BX355045 NEUROBLASTOMA COT 25-NORMALIZED cDNA clone CS0DC029YI23 5-PRIME, mRNA sequence	0.768642	7.14454e-07	#N/A
C20orf54	-0.600523	7.21577e-07	chromosome 20 open reading frame 54 (C20orf54), mRNA.
ADAMTS1	0.855601	7.27226e-07	ADAM metallopeptidase with thrombospondin type 1 motif, 1 (ADAMTS1), mRNA.
NR4A2	-1.70746	7.27226e-07	nuclear receptor subfamily 4, group A, member 2 (NR4A2), transcript variant 1, mRNA.
CCDC74A	0.764892	7.4802e-07	coiled-coil domain containing 74A (CCDC74A), mRNA.
LOC100133999	0.680509	7.52318e-07	PREDICTED: hypothetical protein LOC100133999 (LOC100133999), mRNA.
EPHA1	-0.796329	7.60009e-07	EPH receptor A1 (EPHA1), mRNA.
PRPS2	-0.800933	8.19537e-07	phosphoribosyl pyrophosphate synthetase 2 (PRPS2), transcript variant 1, mRNA.
MAP3K1	0.848955	8.28168e-07	mitogen-activated protein kinase kinase kinase 1 (MAP3K1), mRNA.
cDNA FLJ37531 fis, clone BRCAN2012929	0.790292	8.31282e-07	#N/A
MNS1	-0.675626	8.69669e-07	meiosis-specific nuclear structural 1 (MNS1), mRNA.
C14orf2	-0.741925	8.87913e-07	chromosome 14 open reading frame 2 (C14orf2), mRNA.
LOC728855	0.876934	9.53433e-07	hypothetical LOC728855 (LOC728855), non-coding RNA.
SPAST	-0.724957	9.59207e-07	spastin (SPAST), transcript variant 1, mRNA.
CT45A5	0.863601	1.0878e-06	cancer/testis antigen family 45, member A5 (CT45A5), mRNA.
EIF2AK2	-0.808004	1.11581e-06	eukaryotic translation initiation factor 2-alpha kinase 2 (EIF2AK2), mRNA.
PPP1R15A	0.62434	1.11581e-06	protein phosphatase 1, regulatory (inhibitor) subunit 15A (PPP1R15A), mRNA.
IL17D	0.702854	1.12554e-06	interleukin 17D (IL17D), mRNA.
LOC389816	-0.826119	1.12554e-06	cytokeratin associated protein (LOC389816), mRNA.
ELOVL6	-0.613283	1.12554e-06	ELOVL family member 6, elongation of long chain fatty acids (FEN1/Elo2, SUR4/Elo3-like, yeast) (ELOVL6), mRNA.
COQ2	-0.759622	1.16763e-06	coenzyme Q2 homolog, prenyltransferase (yeast) (COQ2), mRNA.
RHOQ	0.704817	1.17844e-06	ras homolog gene family, member Q (RHOQ), mRNA.
CALD1	-0.734133	1.1789e-06	caldesmon 1 (CALD1), transcript variant 5, mRNA.
LOC644743	-0.887311	1.21275e-06	PREDICTED: hypothetical LOC644743 (LOC644743), mRNA.
ZNF439	-0.604424	1.24597e-06	zinc finger protein 439 (ZNF439), mRNA.
FOS	0.689102	1.27556e-06	v-fos FBJ murine osteosarcoma viral oncogene homolog (FOS), mRNA.
ZNF788	-0.670766	1.31606e-06	PREDICTED: misc_RNA (ZNF788), miscRNA.
ITGA5	0.690764	1.32107e-06	integrin, alpha 5 (fibronectin receptor, alpha polypeptide) (ITGA5), mRNA.
MYO10	-1.09776	1.32107e-06	myosin X (MYO10), mRNA.
DSCR6	0.687718	1.35747e-06	Down syndrome critical region gene 6 (DSCR6), mRNA.
RCL1	-0.770025	1.35747e-06	RNA terminal phosphate cyclase-like 1 (RCL1), mRNA.
NPAS3	0.79798	1.3884e-06	neuronal PAS domain protein 3 (NPAS3), transcript variant 1, mRNA.
C5orf39	-1.15862	1.38938e-06	chromosome 5 open reading frame 39 (C5orf39), mRNA.
RBMS1	0.819326	1.38938e-06	RNA binding motif, single stranded interacting protein 1 (RBMS1), transcript variant 3, mRNA.
HRASLS3	-1.01347	1.42554e-06	HRAS-like suppressor 3 (HRASLS3), mRNA.
TBL1X	-0.719103	1.42554e-06	transducin (beta)-like 1X-linked (TBL1X), mRNA.
ITPR3	-0.998697	1.44837e-06	inositol 1,4,5-triphosphate receptor, type 3 (ITPR3), mRNA.
EZR	-0.663008	1.46398e-06	ezrin (EZR), transcript variant 1, mRNA.
PELI2	0.708474	1.4837e-06	pellino homolog 2 (Drosophila) (PELI2), mRNA.
SIVA	-1.0917	1.4837e-06	CD27-binding (Siva) protein (SIVA), transcript variant 2, mRNA.
CLDND2	-0.657126	1.50643e-06	claudin domain containing 2 (CLDND2), mRNA.
EFNB2	-0.757368	1.50643e-06	ephrin-B2 (EFNB2), mRNA.
ACOX2	0.675728	1.51553e-06	acyl-Coenzyme A oxidase 2, branched chain (ACOX2), mRNA.
SAMD5	-0.881669	1.5448e-06	sterile alpha motif domain containing 5 (SAMD5), mRNA.
TMEM195	-0.753025	1.5448e-06	transmembrane protein 195 (TMEM195), mRNA.
DNAL1	0.947159	1.55223e-06	dynein, axonemal, light chain 1 (DNAL1), mRNA.
PAX6	0.62853	1.64948e-06	paired box 6 (PAX6), transcript variant 1, mRNA.
BAMBI	0.909869	1.66257e-06	BMP and activin membrane-bound inhibitor homolog (Xenopus laevis) (BAMBI), mRNA.
CLEC11A	-0.650693	1.66257e-06	C-type lectin domain family 11, member A (CLEC11A), mRNA.
WDR68	0.909544	1.7008e-06	WD repeat domain 68 (WDR68), transcript variant 2, mRNA.
GRB14	-0.736379	1.74411e-06	growth factor receptor-bound protein 14 (GRB14), mRNA.
CAST	-0.651683	1.77649e-06	calpastatin (CAST), transcript variant 8, mRNA.
LOC728556	-0.75657	1.80178e-06	PREDICTED: similar to Protein C2orf4 (C21orf19-like protein) (LOC728556), mRNA.
CYP26A1	-0.745315	1.8936e-06	cytochrome P450, family 26, subfamily A, polypeptide 1 (CYP26A1), transcript variant 2, mRNA.
FOXA1	-0.880825	2.01218e-06	forkhead box A1 (FOXA1), mRNA.
RND2	0.641029	2.03562e-06	Rho family GTPase 2 (RND2), mRNA.
JAG2	-0.742721	2.06045e-06	jagged 2 (JAG2), transcript variant 1, mRNA.
jagged 2 (JAG2), transcript variant 1, mRNA.	-1.30894	2.06045e-06	#N/A
VASH1	0.721372	2.06045e-06	vasohibin 1 (VASH1), mRNA.
UBE2C	-0.891637	2.14673e-06	ubiquitin-conjugating enzyme E2C (UBE2C), transcript variant 3, mRNA.
FLJ25404	0.868404	2.15636e-06	PREDICTED: hypothetical protein FLJ25404, transcript variant 2 (FLJ25404), mRNA.
VIL2	-0.764719	2.15704e-06	villin 2 (ezrin) (VIL2), mRNA.
SGPP2	0.669688	2.264e-06	PREDICTED: sphingosine-1-phosphate phosphotase 2 (SGPP2), mRNA.
LGI1	-1.65638	2.26825e-06	leucine-rich, glioma inactivated 1 (LGI1), mRNA.
GALNTL1	0.921136	2.40787e-06	UDP-N-acetyl-alpha-D-galactosamine:polypeptide N-acetylgalactosaminyltransferase-like 1 (GALNTL1), mRNA.
FAM164C	0.752877	2.45545e-06	family with sequence similarity 164, member C (FAM164C), transcript variant 2, mRNA.
NUDT14	-0.714056	2.47291e-06	nudix (nucleoside diphosphate linked moiety X)-type motif 14 (NUDT14), mRNA.
POFUT2	0.71183	2.4868e-06	protein O-fucosyltransferase 2 (POFUT2), transcript variant 3, mRNA.
SFRS2B	-0.693659	2.61578e-06	splicing factor, arginine/serine-rich 2B (SFRS2B), mRNA.
KLF9	-0.941223	2.65767e-06	Kruppel-like factor 9 (KLF9), mRNA.
PTPLA	-0.898898	2.66219e-06	protein tyrosine phosphatase-like (proline instead of catalytic arginine), member A (PTPLA), mRNA.
C14orf173	-0.708116	2.66811e-06	chromosome 14 open reading frame 173 (C14orf173), transcript variant 2, mRNA.
PNMA2	1.10756	2.66811e-06	paraneoplastic antigen MA2 (PNMA2), mRNA.
UBL3	-0.865161	2.67981e-06	ubiquitin-like 3 (UBL3), mRNA.
GPM6A	-0.714505	2.69143e-06	glycoprotein M6A (GPM6A), transcript variant 1, mRNA.
LOC100134073	0.801451	2.69143e-06	PREDICTED: similar to LYPDC1 protein (LOC100134073), mRNA.
SEC14L1	0.612204	2.70468e-06	SEC14-like 1 (S. cerevisiae) (SEC14L1), transcript variant 1, mRNA.
PAGE4	-1.63876	2.74366e-06	P antigen family, member 4 (prostate associated) (PAGE4), mRNA.
DKK2	-1.26548	2.78082e-06	dickkopf homolog 2 (Xenopus laevis) (DKK2), mRNA.
HEATR5B	-0.560746	2.81527e-06	HEAT repeat containing 5B (HEATR5B), mRNA.
DPYSL2	0.72453	2.95029e-06	dihydropyrimidinase-like 2 (DPYSL2), mRNA.
HGC6.3 mRNA, complete cds	0.606376	2.97566e-06	#N/A
C21orf34	0.65458	2.98846e-06	chromosome 21 open reading frame 34 (C21orf34), transcript variant 3, mRNA.
LOC729887	-0.623328	2.99719e-06	PREDICTED: misc_RNA (LOC729887), miscRNA.
BMI1	0.616411	3.00215e-06	BMI1 polycomb ring finger oncogene (BMI1), mRNA.
LY6H	0.846702	3.15449e-06	lymphocyte antigen 6 complex, locus H (LY6H), mRNA.
SIVA1	-1.09361	3.16001e-06	SIVA1, apoptosis-inducing factor (SIVA1), transcript variant 2, mRNA.
RAB9A	-0.732516	3.16264e-06	RAB9A, member RAS oncogene family (RAB9A), mRNA.
FABP5L2	-0.69365	3.34323e-06	PREDICTED: fatty acid binding protein 5-like 2 (FABP5L2), mRNA.
PDCD2	-0.724543	3.36966e-06	programmed cell death 2 (PDCD2), transcript variant 2, mRNA.
HAS2	-0.769103	3.57814e-06	hyaluronan synthase 2 (HAS2), mRNA.
HCCS	-0.618097	3.59973e-06	holocytochrome c synthase (cytochrome c heme-lyase) (HCCS), mRNA.
DLL1	0.636183	3.63666e-06	delta-like 1 (Drosophila) (DLL1), mRNA.
ZNF217	0.610241	3.63666e-06	zinc finger protein 217 (ZNF217), mRNA.
TMPO	0.591587	3.70286e-06	thymopoietin (TMPO), transcript variant 1, mRNA.
SLC7A2	-0.748783	3.83954e-06	solute carrier family 7 (cationic amino acid transporter, y+ system), member 2 (SLC7A2), transcript variant 2, mRNA.
EVL	-0.650963	3.92144e-06	Enah/Vasp-like (EVL), mRNA.
PPARG	0.990958	3.97831e-06	peroxisome proliferator-activated receptor gamma (PPARG), transcript variant 2, mRNA.
ARL4A	0.846962	4.04769e-06	ADP-ribosylation factor-like 4A (ARL4A), transcript variant 1, mRNA.
YPEL5	0.800334	4.12588e-06	yippee-like 5 (Drosophila) (YPEL5), mRNA.
SLC25A6	-1.06424	4.19826e-06	solute carrier family 25 (mitochondrial carrier; adenine nucleotide translocator), member 6 (SLC25A6), nuclear gene encoding mitochondrial protein, mRNA.
C9orf103	-0.593562	4.25061e-06	chromosome 9 open reading frame 103 (C9orf103), mRNA.
SCN2A	-0.549956	4.25544e-06	sodium channel, voltage-gated, type II, alpha subunit (SCN2A), transcript variant 2, mRNA.
NEFH	-0.573197	4.60775e-06	neurofilament, heavy polypeptide 200kDa (NEFH), mRNA.
KCNH3	0.533671	4.70082e-06	potassium voltage-gated channel, subfamily H (eag-related), member 3 (KCNH3), mRNA.
ACPP	1.00831	4.71869e-06	acid phosphatase, prostate (ACPP), mRNA.
SPRY1	0.773541	4.78124e-06	sprouty homolog 1, antagonist of FGF signaling (Drosophila) (SPRY1), transcript variant 1, mRNA.
CBLN3	0.544901	4.83027e-06	cerebellin 3 precursor (CBLN3), mRNA.
PLEKHA2	0.692103	5.2006e-06	pleckstrin homology domain containing, family A (phosphoinositide binding specific) member 2 (PLEKHA2), mRNA.
ARL6IP5	-0.921997	5.32957e-06	ADP-ribosylation-like factor 6 interacting protein 5 (ARL6IP5), mRNA.
YIPF4	-0.832457	5.33634e-06	Yip1 domain family, member 4 (YIPF4), mRNA.
EYA2	0.629249	5.35771e-06	eyes absent homolog 2 (Drosophila) (EYA2), transcript variant 4, mRNA.
NPTX2	0.866876	5.53204e-06	neuronal pentraxin II (NPTX2), mRNA.
GLRX5	-0.548816	5.55112e-06	glutaredoxin 5 (GLRX5), mRNA.
PAM	0.843594	5.55112e-06	peptidylglycine alpha-amidating monooxygenase (PAM), transcript variant 3, mRNA.
HINT2	-0.589813	5.55277e-06	histidine triad nucleotide binding protein 2 (HINT2), mRNA.
SPATS2L	0.549726	5.55277e-06	spermatogenesis associated, serine-rich 2-like (SPATS2L), transcript variant 2, mRNA.
CSF2RA	-1.03762	5.5567e-06	colony stimulating factor 2 receptor, alpha, low-affinity (granulocyte-macrophage) (CSF2RA), transcript variant 6, mRNA.
FAM89A	0.61429	6.00757e-06	PREDICTED: family with sequence similarity 89, member A (FAM89A), mRNA.
ENPP5	-0.571218	6.16773e-06	ectonucleotide pyrophosphatase/phosphodiesterase 5 (putative function) (ENPP5), mRNA.
EMP1	-1.03055	6.23517e-06	epithelial membrane protein 1 (EMP1), mRNA.
LRRN2	0.673776	6.23517e-06	leucine rich repeat neuronal 2 (LRRN2), transcript variant 2, mRNA.
ERH	0.638229	6.44742e-06	enhancer of rudimentary homolog (Drosophila) (ERH), mRNA.
CCDC34	0.523409	6.50725e-06	coiled-coil domain containing 34 (CCDC34), transcript variant 1, mRNA.
TRIP6	-0.537651	6.50725e-06	thyroid hormone receptor interactor 6 (TRIP6), mRNA.
TOP1MT	-0.669678	6.51319e-06	topoisomerase (DNA) I, mitochondrial (TOP1MT), nuclear gene encoding mitochondrial protein, mRNA.
CYTH1	-1.0867	6.58096e-06	cytohesin 1 (CYTH1), transcript variant 2, mRNA.
OPN3	0.740241	6.82973e-06	opsin 3 (OPN3), mRNA.
TPD52L1	-0.603553	7.01753e-06	tumor protein D52-like 1 (TPD52L1), transcript variant 4, mRNA.
TFAP2A	0.573916	7.22617e-06	transcription factor AP-2 alpha (activating enhancer binding protein 2 alpha) (TFAP2A), transcript variant 3, mRNA.
SEL1L3	-0.81457	7.58651e-06	sel-1 suppressor of lin-12-like 3 (C. elegans) (SEL1L3), mRNA.
ZIC4	0.512854	8.09773e-06	Zic family member 4 (ZIC4), mRNA.
C14orf106	-0.71678	8.18093e-06	chromosome 14 open reading frame 106 (C14orf106), mRNA.
KIAA1737	0.672106	8.18093e-06	KIAA1737 (KIAA1737), mRNA.
DPY19L2	-0.46623	8.53181e-06	dpy-19-like 2 (C. elegans) (DPY19L2), mRNA.
HDHD1A	-0.535004	8.53891e-06	haloacid dehalogenase-like hydrolase domain containing 1A (HDHD1A), mRNA.
CCDC74B	0.894855	8.56144e-06	coiled-coil domain containing 74B (CCDC74B), mRNA.
IGFBP4	0.50723	8.81341e-06	insulin-like growth factor binding protein 4 (IGFBP4), mRNA.
MAP7	-0.856222	9.21947e-06	microtubule-associated protein 7 (MAP7), mRNA.
SNORA12	-0.828725	9.30197e-06	small nucleolar RNA, H/ACA box 12 (SNORA12), small nucleolar RNA.
WDR20	-0.530498	9.46529e-06	WD repeat domain 20 (WDR20), transcript variant 1, mRNA.
CT45A4	0.57893	9.613e-06	cancer/testis antigen family 45, member A4 (CT45A4), mRNA.
SLC35F5	1.08594	9.613e-06	solute carrier family 35, member F5 (SLC35F5), mRNA.
SNORA57	-0.573159	9.613e-06	small nucleolar RNA, H/ACA box 57 (SNORA57), small nucleolar RNA.
FTL	0.623414	9.68313e-06	ferritin, light polypeptide (FTL), mRNA.
IGFBP6	-0.672439	9.68313e-06	insulin-like growth factor binding protein 6 (IGFBP6), mRNA.
DYNC2LI1	0.574702	9.79568e-06	dynein, cytoplasmic 2, light intermediate chain 1 (DYNC2LI1), transcript variant 1, mRNA.
LOC347475	0.565094	1.0016e-05	PREDICTED: hypothetical gene supported by BC017958 (LOC347475), mRNA.
F2RL1	-0.804098	1.07662e-05	coagulation factor II (thrombin) receptor-like 1 (F2RL1), mRNA.
OXCT1	-0.56414	1.07662e-05	3-oxoacid CoA transferase 1 (OXCT1), nuclear gene encoding mitochondrial protein, mRNA.
C3orf64	-0.615278	1.07672e-05	chromosome 3 open reading frame 64 (C3orf64), mRNA.
TXNRD2	0.738978	1.15062e-05	thioredoxin reductase 2 (TXNRD2), nuclear gene encoding mitochondrial protein, mRNA.
C1orf19	0.526279	1.15333e-05	chromosome 1 open reading frame 19 (C1orf19), mRNA.
Homo sapiens, clone IMAGE:5241654, mRNA	-0.490225	1.22166e-05	#N/A
FOXP2	0.527209	1.22365e-05	forkhead box P2 (FOXP2), transcript variant 1, mRNA.
RHOBTB3	-0.531372	1.22583e-05	Rho-related BTB domain containing 3 (RHOBTB3), mRNA.
MSL3L1	-0.570445	1.23236e-05	male-specific lethal 3-like 1 (Drosophila) (MSL3L1), transcript variant 1, mRNA.
KLHDC2	-0.603813	1.23902e-05	kelch domain containing 2 (KLHDC2), mRNA.
LGALS1	0.732426	1.25112e-05	lectin, galactoside-binding, soluble, 1 (LGALS1), mRNA.
RNF26	-0.597081	1.2529e-05	ring finger protein 26 (RNF26), mRNA.
CYB561	0.585615	1.26905e-05	cytochrome b-561 (CYB561), transcript variant 1, mRNA.
SDPR	0.707469	1.26905e-05	serum deprivation response (phosphatidylserine binding protein) (SDPR), mRNA.
PODXL	0.530614	1.29022e-05	podocalyxin-like (PODXL), transcript variant 1, mRNA.
BEX2	-1.13576	1.30424e-05	brain expressed X-linked 2 (BEX2), mRNA.
SLC44A2	0.632752	1.32281e-05	solute carrier family 44, member 2 (SLC44A2), mRNA.
AXUD1	0.534057	1.3407e-05	AXIN1 up-regulated 1 (AXUD1), mRNA.
JMJD2C	-0.496613	1.3407e-05	jumonji domain containing 2C (JMJD2C), mRNA.
MARVELD3	-0.543859	1.34893e-05	MARVEL domain containing 3 (MARVELD3), transcript variant 1, mRNA.
EEF1D	-0.593256	1.36334e-05	eukaryotic translation elongation factor 1 delta (guanine nucleotide exchange protein) (EEF1D), transcript variant 1, mRNA.
BHLHB9	-0.629094	1.3652e-05	basic helix-loop-helix domain containing, class B, 9 (BHLHB9), mRNA.
APITD1	0.554724	1.37237e-05	apoptosis-inducing, TAF9-like domain 1 (APITD1), transcript variant B, mRNA.
MEMO1	-0.571378	1.37237e-05	mediator of cell motility 1 (MEMO1), transcript variant 1, mRNA.
MFSD3	-1.14983	1.37237e-05	major facilitator superfamily domain containing 3 (MFSD3), mRNA.
CEBPZ	-0.725676	1.3843e-05	CCAAT/enhancer binding protein (C/EBP), zeta (CEBPZ), mRNA.
CCRK	0.545174	1.38797e-05	cell cycle related kinase (CCRK), transcript variant 2, mRNA.
PCDH7	-1.14706	1.39551e-05	protocadherin 7 (PCDH7), transcript variant a, mRNA.
CKB	-0.653116	1.4187e-05	creatine kinase, brain (CKB), mRNA.
MEIS2	0.715114	1.45788e-05	Meis homeobox 2 (MEIS2), transcript variant g, mRNA.
ZNF165	-0.507709	1.48408e-05	zinc finger protein 165 (ZNF165), mRNA.
BTBD6	-0.632143	1.48432e-05	BTB (POZ) domain containing 6 (BTBD6), mRNA.
NUMB	0.526731	1.55545e-05	numb homolog (Drosophila) (NUMB), transcript variant 2, mRNA.
WDR19	0.512688	1.55876e-05	WD repeat domain 19 (WDR19), mRNA.
ZYX	0.783364	1.585e-05	zyxin (ZYX), transcript variant 1, mRNA.
LOC440359	-0.672994	1.62588e-05	PREDICTED: similar to muscle Y-box protein YB2 (LOC440359), mRNA.
MTA3	0.623708	1.63996e-05	metastasis associated 1 family, member 3 (MTA3), mRNA.
ERAP2	-0.902142	1.64672e-05	endoplasmic reticulum aminopeptidase 2 (ERAP2), mRNA.
EXOC5	0.518724	1.64672e-05	exocyst complex component 5 (EXOC5), mRNA.
SLC25A14	0.532056	1.66223e-05	solute carrier family 25 (mitochondrial carrier, brain), member 14 (SLC25A14), nuclear gene encoding mitochondrial protein, transcript variant long, mRNA.
STK40	0.629503	1.66463e-05	serine/threonine kinase 40 (STK40), mRNA.
GLDC	-0.672206	1.7167e-05	glycine dehydrogenase (decarboxylating) (GLDC), mRNA.
GJB2	0.608898	1.75044e-05	gap junction protein, beta 2, 26kDa (GJB2), mRNA.
MGC39900	-0.796852	1.78038e-05	PREDICTED: hypothetical protein MGC39900 (MGC39900), mRNA.
CDC2L6	0.642875	1.78621e-05	cell division cycle 2-like 6 (CDK8-like) (CDC2L6), mRNA.
NASP	-0.576377	1.78621e-05	nuclear autoantigenic sperm protein (histone-binding) (NASP), transcript variant 2, mRNA.
B3GAT1	0.614062	1.79175e-05	beta-1,3-glucuronyltransferase 1 (glucuronosyltransferase P) (B3GAT1), transcript variant 1, mRNA.
CD7	0.512674	1.79235e-05	CD7 molecule (CD7), mRNA.
GLRX	-0.597477	1.80865e-05	glutaredoxin (thioltransferase) (GLRX), mRNA.
FAM176B	0.623331	1.80976e-05	family with sequence similarity 176, member B (FAM176B), mRNA.
LOC346887	0.459447	1.83808e-05	PREDICTED: similar to solute carrier family 16 (monocarboxylic acid transporters), member 14 (LOC346887), mRNA.
CA14	-0.524901	1.8444e-05	carbonic anhydrase XIV (CA14), mRNA.
MAP1B	0.968991	1.84728e-05	microtubule-associated protein 1B (MAP1B), transcript variant 2, mRNA.
PUF60	-0.569536	1.86003e-05	poly-U binding splicing factor 60KDa (PUF60), transcript variant 2, mRNA.
KIAA2010	-0.566854	1.89868e-05	KIAA2010 (KIAA2010), transcript variant 1, mRNA.
GPBP1	0.532704	1.9132e-05	GC-rich promoter binding protein 1 (GPBP1), mRNA.
PDRG1	0.531968	1.93802e-05	p53 and DNA-damage regulated 1 (PDRG1), mRNA.
ANGPTL4	1.43104	1.94125e-05	angiopoietin-like 4 (ANGPTL4), transcript variant 1, mRNA.
CENPN	0.460807	1.94125e-05	centromere protein N (CENPN), mRNA.
FAM83H	-0.456123	1.96075e-05	family with sequence similarity 83, member H (FAM83H), mRNA.
ITM2C	0.593664	1.96075e-05	integral membrane protein 2C (ITM2C), transcript variant 2, mRNA.
PCMT1	-0.51325	1.96075e-05	protein-L-isoaspartate (D-aspartate) O-methyltransferase (PCMT1), mRNA.
TRAPPC2	-0.639829	1.9619e-05	trafficking protein particle complex 2 (TRAPPC2), transcript variant 2, mRNA.
LUM	-0.88129	1.97115e-05	lumican (LUM), mRNA.
AP1M2	0.507507	2.00284e-05	adaptor-related protein complex 1, mu 2 subunit (AP1M2), mRNA.
DHX32	0.871858	2.03465e-05	DEAH (Asp-Glu-Ala-His) box polypeptide 32 (DHX32), mRNA.
SLC44A1	-0.764318	2.06976e-05	solute carrier family 44, member 1 (SLC44A1), mRNA.
DDAH1	-0.614028	2.09785e-05	dimethylarginine dimethylaminohydrolase 1 (DDAH1), mRNA.
ITM2B	0.688408	2.09785e-05	integral membrane protein 2B (ITM2B), mRNA.
AK3	-0.565616	2.13907e-05	adenylate kinase 3 (AK3), nuclear gene encoding mitochondrial protein, mRNA.
C14orf135	0.589098	2.14569e-05	chromosome 14 open reading frame 135 (C14orf135), mRNA.
LTBP3	-0.613279	2.14569e-05	latent transforming growth factor beta binding protein 3 (LTBP3), mRNA.
MOCS2	0.477744	2.14569e-05	molybdenum cofactor synthesis 2 (MOCS2), transcript variant 1, mRNA.
CLIP3	0.784361	2.20814e-05	CAP-GLY domain containing linker protein 3 (CLIP3), mRNA.
ROBO1	1.0331	2.21464e-05	roundabout, axon guidance receptor, homolog 1 (Drosophila) (ROBO1), transcript variant 2, mRNA.
NDUFB9	-0.695801	2.28129e-05	NADH dehydrogenase (ubiquinone) 1 beta subcomplex, 9, 22kDa (NDUFB9), mRNA.
FAM65A	0.569561	2.30029e-05	family with sequence similarity 65, member A (FAM65A), mRNA.
PLA2G15	0.524529	2.30029e-05	phospholipase A2, group XV (PLA2G15), mRNA.
PARP14	-0.514751	2.31442e-05	poly (ADP-ribose) polymerase family, member 14 (PARP14), mRNA.
OBFC2A	-0.434507	2.32473e-05	oligonucleotide/oligosaccharide-binding fold containing 2A (OBFC2A), mRNA.
cDNA: FLJ21333 fis, clone COL02535	-0.518678	2.36378e-05	#N/A
IGF2BP2	0.723322	2.41375e-05	insulin-like growth factor 2 mRNA binding protein 2 (IGF2BP2), transcript variant 1, mRNA.
CYB5B	-0.468338	2.4661e-05	cytochrome b5 type B (outer mitochondrial membrane) (CYB5B), nuclear gene encoding mitochondrial protein, mRNA.
MCFD2	0.672035	2.49403e-05	multiple coagulation factor deficiency 2 (MCFD2), mRNA.
FERMT2	-0.502557	2.52924e-05	fermitin family homolog 2 (Drosophila) (FERMT2), mRNA.
ATP6V1E2	0.684071	2.5356e-05	ATPase, H+ transporting, lysosomal 31kDa, V1 subunit E2 (ATP6V1E2), mRNA.
SIRPA	0.49955	2.5356e-05	signal-regulatory protein alpha (SIRPA), transcript variant 2, mRNA.
CCDC84	0.52179	2.61085e-05	coiled-coil domain containing 84 (CCDC84), mRNA.
NFIA	-0.52267	2.61085e-05	nuclear factor I/A (NFIA), mRNA.
SQLE	-0.811386	2.61085e-05	squalene epoxidase (SQLE), mRNA.
GTF2H5	-0.483111	2.79029e-05	general transcription factor IIH, polypeptide 5 (GTF2H5), mRNA.
PDE5A	-0.542885	2.79029e-05	phosphodiesterase 5A, cGMP-specific (PDE5A), transcript variant 1, mRNA.
WDR51B	0.672322	2.80584e-05	WD repeat domain 51B (WDR51B), mRNA.
CXorf57	-0.427814	2.84206e-05	chromosome X open reading frame 57 (CXorf57), mRNA.
CNN2	0.471255	2.85693e-05	calponin 2 (CNN2), transcript variant 2, mRNA.
COPS7B	0.51899	2.89883e-05	COP9 constitutive photomorphogenic homolog subunit 7B (Arabidopsis) (COPS7B), mRNA.
WDR43	0.738781	2.91962e-05	PREDICTED: WD repeat domain 43, transcript variant 8 (WDR43), mRNA.
MATK	-0.858406	2.91991e-05	megakaryocyte-associated tyrosine kinase (MATK), transcript variant 3, mRNA.
PTPRZ1	-0.432299	2.98903e-05	protein tyrosine phosphatase, receptor-type, Z polypeptide 1 (PTPRZ1), mRNA.
C1orf215	0.414592	3.00938e-05	chromosome 1 open reading frame 215 (C1orf215), mRNA.
MRPL18	-0.527163	3.00938e-05	mitochondrial ribosomal protein L18 (MRPL18), nuclear gene encoding mitochondrial protein, mRNA.
PRKAA2	0.435528	3.00938e-05	protein kinase, AMP-activated, alpha 2 catalytic subunit (PRKAA2), mRNA.
DLGAP1	0.498258	3.06644e-05	discs, large (Drosophila) homolog-associated protein 1 (DLGAP1), transcript variant beta, mRNA.
LOC650369	-0.476703	3.15384e-05	PREDICTED: similar to family with sequence similarity 60, member A (LOC650369), mRNA.
MID1	-0.506983	3.15384e-05	midline 1 (Opitz/BBB syndrome) (MID1), transcript variant 3, mRNA.
CNFN	-0.600648	3.29359e-05	cornifelin (CNFN), mRNA.
JAM3	0.615836	3.29359e-05	junctional adhesion molecule 3 (JAM3), mRNA.
MORN2	0.672796	3.29359e-05	MORN repeat containing 2 (MORN2), mRNA.
ALKBH1	0.425914	3.29711e-05	alkB, alkylation repair homolog 1 (E. coli) (ALKBH1), mRNA.
PPIL5	-0.644746	3.29711e-05	peptidylprolyl isomerase (cyclophilin)-like 5 (PPIL5), transcript variant 3, mRNA.
POLR3G	-0.575512	3.32023e-05	polymerase (RNA) III (DNA directed) polypeptide G (32kD) (POLR3G), mRNA.
SOX11	0.445046	3.33398e-05	SRY (sex determining region Y)-box 11 (SOX11), mRNA.
EFNA1	0.489283	3.36765e-05	ephrin-A1 (EFNA1), transcript variant 1, mRNA.
RAS-like, family 10, member A (RASL10A), transcript variant 2, mRNA.	-0.476472	3.50948e-05	#N/A
RASL10A	0.629176	3.50948e-05	RAS-like, family 10, member A (RASL10A), transcript variant 2, mRNA.
CYP2J2	-0.77313	3.52171e-05	cytochrome P450, family 2, subfamily J, polypeptide 2 (CYP2J2), mRNA.
PARP8	0.576262	3.60344e-05	poly (ADP-ribose) polymerase family, member 8 (PARP8), mRNA.
TMEM189-UBE2V1	0.433393	3.61611e-05	TMEM189-UBE2V1 readthrough transcript (TMEM189-UBE2V1), transcript variant 2, mRNA.
EPB41L2	0.720017	3.61697e-05	erythrocyte membrane protein band 4.1-like 2 (EPB41L2), mRNA.
HIST1H2BK	0.521949	3.63997e-05	histone cluster 1, H2bk (HIST1H2BK), mRNA.
CCNO	0.670059	3.72865e-05	cyclin O (CCNO), mRNA.
PPP2R5C	-0.477026	3.72865e-05	protein phosphatase 2, regulatory subunit B', gamma isoform (PPP2R5C), transcript variant 4, mRNA.
TSEN15	0.560171	3.72865e-05	tRNA splicing endonuclease 15 homolog (S. cerevisiae) (TSEN15), transcript variant 2, mRNA.
FGF11	0.485963	3.73843e-05	fibroblast growth factor 11 (FGF11), mRNA.
CSDA	-0.840742	3.83192e-05	cold shock domain protein A (CSDA), mRNA.
TLL1	-0.588215	3.83192e-05	tolloid-like 1 (TLL1), mRNA.
ZC3H14	-0.582346	3.83192e-05	zinc finger CCCH-type containing 14 (ZC3H14), transcript variant 2, mRNA.
SIP1	-0.533449	3.87629e-05	survival of motor neuron protein interacting protein 1 (SIP1), transcript variant beta, mRNA.
BID	-0.482829	3.88448e-05	BH3 interacting domain death agonist (BID), transcript variant 1, mRNA.
KCTD3	-0.586638	3.93933e-05	potassium channel tetramerisation domain containing 3 (KCTD3), mRNA.
PTGS2	-0.542458	3.94117e-05	prostaglandin-endoperoxide synthase 2 (prostaglandin G/H synthase and cyclooxygenase) (PTGS2), mRNA.
RPL13	-0.506746	3.94117e-05	ribosomal protein L13 (RPL13), transcript variant 2, mRNA.
MUC1	0.823765	4.00354e-05	mucin 1, cell surface associated (MUC1), transcript variant 6, mRNA.
ABCA3	-0.645841	4.0061e-05	ATP-binding cassette, sub-family A (ABC1), member 3 (ABCA3), mRNA.
CCDC104	0.67588	4.0061e-05	coiled-coil domain containing 104 (CCDC104), mRNA.
MSL3	-0.519255	4.0061e-05	male-specific lethal 3 homolog (Drosophila) (MSL3), transcript variant 1, mRNA.
RRBP1	0.658283	4.0061e-05	ribosome binding protein 1 homolog 180kDa (dog) (RRBP1), transcript variant 1, mRNA.
AKT1	-0.531389	4.04639e-05	v-akt murine thymoma viral oncogene homolog 1 (AKT1), transcript variant 2, mRNA.
SLC20A1	-0.523175	4.05767e-05	solute carrier family 20 (phosphate transporter), member 1 (SLC20A1), mRNA.
GORASP2	0.424444	4.0606e-05	golgi reassembly stacking protein 2, 55kDa (GORASP2), mRNA.
ATP5S	-0.498373	4.12048e-05	ATP synthase, H+ transporting, mitochondrial F0 complex, subunit s (factor B) (ATP5S), nuclear gene encoding mitochondrial protein, transcript variant 3, mRNA.
H19	0.434341	4.1756e-05	H19, imprinted maternally expressed transcript (non-protein coding) (H19), non-coding RNA.
RAB15	0.650692	4.2203e-05	RAB15, member RAS onocogene family (RAB15), mRNA.
SCARNA13	-0.538299	4.47616e-05	small Cajal body-specific RNA 13 (SCARNA13), guide RNA.
CRIP2	0.736964	4.49769e-05	cysteine-rich protein 2 (CRIP2), mRNA.
NEBL	0.596531	4.49769e-05	nebulette (NEBL), transcript variant 1, mRNA.
PARP12	-0.403387	4.49769e-05	poly (ADP-ribose) polymerase family, member 12 (PARP12), mRNA.
FAM92A1	0.771046	4.64905e-05	family with sequence similarity 92, member A1 (FAM92A1), mRNA.
GPR37	-0.717968	4.65937e-05	G protein-coupled receptor 37 (endothelin receptor type B-like) (GPR37), mRNA.
UCRC	-0.40984	4.65937e-05	ubiquinol-cytochrome c reductase complex (7.2 kD) (UCRC), transcript variant 1, mRNA.
FDFT1	-0.427697	4.67299e-05	farnesyl-diphosphate farnesyltransferase 1 (FDFT1), mRNA.
FXYD6	0.615344	4.68694e-05	FXYD domain containing ion transport regulator 6 (FXYD6), mRNA.
ID3	-0.713049	4.77381e-05	inhibitor of DNA binding 3, dominant negative helix-loop-helix protein (ID3), mRNA.
IMPA1	0.436569	4.87564e-05	inositol(myo)-1(or 4)-monophosphatase 1 (IMPA1), mRNA.
POLE2	-0.497325	4.87564e-05	polymerase (DNA directed), epsilon 2 (p59 subunit) (POLE2), mRNA.
TICAM2	0.572121	4.9299e-05	toll-like receptor adaptor molecule 2 (TICAM2), mRNA.
C14orf131	-0.531684	4.94151e-05	chromosome 14 open reading frame 131 (C14orf131), mRNA.
FASTKD2	-0.410326	4.94151e-05	FAST kinase domains 2 (FASTKD2), mRNA.
ICA1	-0.58501	4.94151e-05	islet cell autoantigen 1, 69kDa (ICA1), transcript variant 2, mRNA.
BCAR3	0.455684	5.06961e-05	breast cancer anti-estrogen resistance 3 (BCAR3), mRNA.
C15orf38	-0.418929	5.09284e-05	chromosome 15 open reading frame 38 (C15orf38), mRNA.
SLC7A1	-0.886236	5.17945e-05	solute carrier family 7 (cationic amino acid transporter, y+ system), member 1 (SLC7A1), mRNA.
BBS4	0.500259	5.2117e-05	Bardet-Biedl syndrome 4 (BBS4), mRNA.
C6orf54	0.478908	5.26212e-05	chromosome 6 open reading frame 54 (C6orf54), mRNA.
TMEM62	-0.496238	5.26212e-05	transmembrane protein 62 (TMEM62), mRNA.
BASP1	1.01494	5.27793e-05	brain abundant, membrane attached signal protein 1 (BASP1), mRNA.
CMTM3	0.450658	5.3786e-05	CKLF-like MARVEL transmembrane domain containing 3 (CMTM3), transcript variant 1, mRNA.
ARV1	-0.446123	5.38992e-05	ARV1 homolog (S. cerevisiae) (ARV1), mRNA.
HES4	-0.660486	5.38992e-05	hairy and enhancer of split 4 (Drosophila) (HES4), mRNA.
EFCAB4A	-0.553502	5.44061e-05	EF-hand calcium binding domain 4A (EFCAB4A), mRNA.
LHX2	0.489302	5.44061e-05	LIM homeobox 2 (LHX2), mRNA.
FBXO43	0.386678	5.45667e-05	F-box protein 43 (FBXO43), transcript variant 2, mRNA.
UBE2E3	0.457249	5.5251e-05	ubiquitin-conjugating enzyme E2E 3 (UBC4/5 homolog, yeast) (UBE2E3), transcript variant 1, mRNA.
PLOD2	-1.03496	5.60011e-05	procollagen-lysine, 2-oxoglutarate 5-dioxygenase 2 (PLOD2), transcript variant 2, mRNA.
KCTD5	0.415566	5.6362e-05	potassium channel tetramerisation domain containing 5 (KCTD5), mRNA.
PELO	0.520437	5.71073e-05	pelota homolog (Drosophila) (PELO), mRNA.
BTN3A2	-0.554039	5.85322e-05	butyrophilin, subfamily 3, member A2 (BTN3A2), mRNA.
DYRK3	0.684741	5.85322e-05	dual-specificity tyrosine-(Y)-phosphorylation regulated kinase 3 (DYRK3), transcript variant 1, mRNA.
dual-specificity tyrosine-(Y)-phosphorylation regulated kinase 3 (DYRK3), transcript variant 1, mRNA.	-0.453478	5.85322e-05	#N/A
ZFYVE21	-0.677494	5.88532e-05	zinc finger, FYVE domain containing 21 (ZFYVE21), mRNA.
NOVA1	-0.500609	5.9584e-05	neuro-oncological ventral antigen 1 (NOVA1), transcript variant 3, mRNA.
STK32B	0.514495	5.96949e-05	serine/threonine kinase 32B (STK32B), mRNA.
SH3D19	-0.473563	6.2935e-05	SH3 domain containing 19 (SH3D19), mRNA.
601452348F1 NIH_MGC_66 cDNA clone IMAGE:3856355 5, mRNA sequence	0.842729	6.30203e-05	#N/A
C6orf70	-0.40452	6.30924e-05	chromosome 6 open reading frame 70 (C6orf70), mRNA.
ATP5L	-0.418466	6.43636e-05	ATP synthase, H+ transporting, mitochondrial F0 complex, subunit G (ATP5L), nuclear gene encoding mitochondrial protein, mRNA.
MITD1	-0.416159	6.43636e-05	MIT, microtubule interacting and transport, domain containing 1 (MITD1), mRNA.
DDX24	-0.552854	6.47396e-05	DEAD (Asp-Glu-Ala-Asp) box polypeptide 24 (DDX24), mRNA.
WWC3	-0.530421	6.47396e-05	WWC family member 3 (WWC3), mRNA.
FBLN1	-0.627086	6.50595e-05	fibulin 1 (FBLN1), transcript variant C, mRNA.
AFF3	0.477155	6.55203e-05	AF4/FMR2 family, member 3 (AFF3), transcript variant 2, mRNA.
RPL15	-0.529486	6.58335e-05	ribosomal protein L15 (RPL15), mRNA.
BCL11A	-0.427979	6.72396e-05	B-cell CLL/lymphoma 11A (zinc finger protein) (BCL11A), transcript variant 1, mRNA.
RFESD	-0.427126	6.7911e-05	Rieske (Fe-S) domain containing (RFESD), mRNA.
RNFT2	-0.481351	6.79482e-05	ring finger protein, transmembrane 2 (RNFT2), transcript variant 2, mRNA.
KIAA0101	-0.503527	6.88045e-05	KIAA0101 (KIAA0101), transcript variant 1, mRNA.
STMN3	0.424499	6.88045e-05	stathmin-like 3 (STMN3), mRNA.
DDX46	-0.44636	6.89866e-05	DEAD (Asp-Glu-Ala-Asp) box polypeptide 46 (DDX46), mRNA.
PRPS1	0.628898	7.1179e-05	phosphoribosyl pyrophosphate synthetase 1 (PRPS1), mRNA.
RNU4ATAC	-0.517659	7.17387e-05	RNA, U4atac small nuclear (U12-dependent splicing) (RNU4ATAC), small nuclear RNA.
KLHDC5	0.642249	7.31723e-05	kelch domain containing 5 (KLHDC5), mRNA.
PIAS2	0.410448	7.31723e-05	protein inhibitor of activated STAT, 2 (PIAS2), transcript variant beta, mRNA.
C14orf138	-0.382146	7.32453e-05	chromosome 14 open reading frame 138 (C14orf138), transcript variant 2, mRNA.
TMX4	0.408681	7.35202e-05	thioredoxin-related transmembrane protein 4 (TMX4), mRNA.
MCOLN3	-0.436395	7.35498e-05	mucolipin 3 (MCOLN3), mRNA.
HMMR	0.523118	7.38014e-05	hyaluronan-mediated motility receptor (RHAMM) (HMMR), transcript variant 2, mRNA.
ACTR10	0.473696	7.4232e-05	actin-related protein 10 homolog (S. cerevisiae) (ACTR10), mRNA.
JAZF1	0.441201	7.42742e-05	JAZF zinc finger 1 (JAZF1), mRNA.
GSTM1	0.571428	7.43273e-05	glutathione S-transferase M1 (GSTM1), transcript variant 1, mRNA.
MGC70857	-0.411038	7.43273e-05	similar to RIKEN cDNA C030006K11 gene (MGC70857), mRNA.
C14orf109	-0.626099	7.47948e-05	chromosome 14 open reading frame 109 (C14orf109), transcript variant 2, mRNA.
DHX29	0.504055	7.52125e-05	DEAH (Asp-Glu-Ala-His) box polypeptide 29 (DHX29), mRNA.
NRXN2	0.473054	7.56536e-05	neurexin 2 (NRXN2), transcript variant beta, mRNA.
PPP2R5E	0.652625	7.66886e-05	protein phosphatase 2, regulatory subunit B', epsilon isoform (PPP2R5E), mRNA.
CCDC151	0.517049	7.81089e-05	coiled-coil domain containing 151 (CCDC151), mRNA.
LOC646723	-1.12506	7.8722e-05	PREDICTED: similar to Keratin, type I cytoskeletal 18 (Cytokeratin-18) (CK-18) (Keratin-18) (K18) (LOC646723), mRNA.
SUB1	-0.457159	7.89228e-05	SUB1 homolog (S. cerevisiae) (SUB1), mRNA.
OSBPL9	-0.477833	8.01324e-05	oxysterol binding protein-like 9 (OSBPL9), transcript variant 3, mRNA.
KATNA1	-0.40379	8.07273e-05	katanin p60 (ATPase-containing) subunit A 1 (KATNA1), mRNA.
ADSSL1	-0.413066	8.10885e-05	adenylosuccinate synthase like 1 (ADSSL1), transcript variant 2, mRNA.
CISD1	-0.425713	8.39252e-05	CDGSH iron sulfur domain 1 (CISD1), mRNA.
PMPCB	-0.439887	8.39252e-05	peptidase (mitochondrial processing) beta (PMPCB), nuclear gene encoding mitochondrial protein, mRNA.
CIB1	0.48831	8.4299e-05	calcium and integrin binding 1 (calmyrin) (CIB1), mRNA.
SC4MOL	-0.706191	8.43555e-05	sterol-C4-methyl oxidase-like (SC4MOL), transcript variant 2, mRNA.
LOC653344	0.633188	8.5379e-05	PREDICTED: similar to cis-Golgi matrix protein GM130, transcript variant 2 (LOC653344), mRNA.
PHF21A	0.519074	8.59981e-05	PHD finger protein 21A (PHF21A), mRNA.
DERL1	-0.607047	8.60743e-05	Der1-like domain family, member 1 (DERL1), mRNA.
PLD3	-0.782264	8.84454e-05	phospholipase D family, member 3 (PLD3), transcript variant 1, mRNA.
SNORA79	-0.881668	8.8946e-05	small nucleolar RNA, H/ACA box 79 (SNORA79), small nucleolar RNA.
CAMLG	-0.464088	8.92128e-05	calcium modulating ligand (CAMLG), mRNA.
NSMCE2	-0.464242	8.94835e-05	non-SMC element 2, MMS21 homolog (S. cerevisiae) (NSMCE2), mRNA.
KIAA1804	-0.429575	9.01005e-05	mixed lineage kinase 4 (KIAA1804), mRNA.
SH3GLB1	0.395761	9.01005e-05	SH3-domain GRB2-like endophilin B1 (SH3GLB1), mRNA.
UBE2L3	-0.551236	9.01005e-05	ubiquitin-conjugating enzyme E2L 3 (UBE2L3), transcript variant 2, mRNA.
GALNT9	0.372433	9.03579e-05	UDP-N-acetyl-alpha-D-galactosamine:polypeptide N-acetylgalactosaminyltransferase 9 (GalNAc-T9) (GALNT9), mRNA.
LOC729970	0.449338	9.17385e-05	PREDICTED: hypothetical LOC729970 (LOC729970), mRNA.
MIR92A2	0.435927	9.28116e-05	microRNA 92a-2 (MIR92A2), microRNA.
BAI3	-0.391134	9.33612e-05	brain-specific angiogenesis inhibitor 3 (BAI3), mRNA.
DUSP3	0.459571	9.48811e-05	dual specificity phosphatase 3 (vaccinia virus phosphatase VH1-related) (DUSP3), mRNA.
AKAP12	-0.535891	9.49289e-05	A kinase (PRKA) anchor protein (gravin) 12 (AKAP12), transcript variant 2, mRNA.
MIPOL1	-0.403431	9.60672e-05	mirror-image polydactyly 1 (MIPOL1), mRNA.
CSTF3	-0.427334	9.97403e-05	cleavage stimulation factor, 3' pre-RNA, subunit 3, 77kDa (CSTF3), transcript variant 2, mRNA.
CD83	0.378523	9.97824e-05	CD83 molecule (CD83), transcript variant 2, mRNA.
EML4	0.510764	9.97824e-05	echinoderm microtubule associated protein like 4 (EML4), mRNA.
INSIG1	-0.624012	9.99907e-05	insulin induced gene 1 (INSIG1), transcript variant 2, mRNA.
ARID3A	0.427864	0.000100325	AT rich interactive domain 3A (BRIGHT-like) (ARID3A), mRNA.
RHOU	0.413723	0.000100325	ras homolog gene family, member U (RHOU), mRNA.
ECEL1	0.441201	0.000100583	endothelin converting enzyme-like 1 (ECEL1), mRNA.
COX7A2L	0.415214	0.00010175	cytochrome c oxidase subunit VIIa polypeptide 2 like (COX7A2L), nuclear gene encoding mitochondrial protein, mRNA.
KIAA0895	0.456728	0.000103239	KIAA0895 (KIAA0895), transcript variant 2, mRNA.
ARCN1	0.492331	0.000103946	archain 1 (ARCN1), mRNA.
FOXF2	0.444577	0.000104181	forkhead box F2 (FOXF2), mRNA.
SKIV2L2	0.608926	0.000104181	superkiller viralicidic activity 2-like 2 (S. cerevisiae) (SKIV2L2), mRNA.
COQ10B	0.47694	0.000107989	coenzyme Q10 homolog B (S. cerevisiae) (COQ10B), mRNA.
SELV	-0.420029	0.000109293	selenoprotein V (SELV), mRNA.
ACACA	-0.498842	0.00010945	acetyl-Coenzyme A carboxylase alpha (ACACA), transcript variant 3, mRNA.
COQ6	0.46021	0.00010945	coenzyme Q6 homolog, monooxygenase (S. cerevisiae) (COQ6), transcript variant 1, mRNA.
PNMA1	0.476267	0.00010945	paraneoplastic antigen MA1 (PNMA1), mRNA.
CCDC109B	-0.455472	0.000109823	coiled-coil domain containing 109B (CCDC109B), mRNA.
TAGLN2	0.625525	0.000109823	transgelin 2 (TAGLN2), mRNA.
LOC493869	0.785613	0.000110853	similar to RIKEN cDNA 2310016C16 (LOC493869), mRNA.
LGMN	-0.500498	0.000111155	legumain (LGMN), transcript variant 2, mRNA.
GLS2	-0.426957	0.000111273	glutaminase 2 (liver, mitochondrial) (GLS2), nuclear gene encoding mitochondrial protein, mRNA.
FAM81A	0.383595	0.000111488	family with sequence similarity 81, member A (FAM81A), mRNA.
LOC153684	-0.415864	0.000111488	PREDICTED: misc_RNA (LOC153684), miscRNA.
RABGGTB	-0.613648	0.000112716	Rab geranylgeranyltransferase, beta subunit (RABGGTB), mRNA.
RAN	-0.477592	0.000112716	RAN, member RAS oncogene family (RAN), mRNA.
DKK3	0.475185	0.000112965	dickkopf homolog 3 (Xenopus laevis) (DKK3), transcript variant 2, mRNA.
CD248	0.364688	0.000113663	CD248 molecule, endosialin (CD248), mRNA.
C2orf56	0.507974	0.000116316	chromosome 2 open reading frame 56 (C2orf56), transcript variant 3, mRNA.
LOC646793	-0.351018	0.000116316	PREDICTED: similar to neurofibromin (LOC646793), mRNA.
PEBP1	-0.413965	0.000117961	phosphatidylethanolamine binding protein 1 (PEBP1), mRNA.
PPIL6	0.388668	0.000118258	peptidylprolyl isomerase (cyclophilin)-like 6 (PPIL6), mRNA.
PDE9A	0.459806	0.000119399	phosphodiesterase 9A (PDE9A), transcript variant 2, mRNA.
ELL3	-0.466864	0.000120456	elongation factor RNA polymerase II-like 3 (ELL3), mRNA.
CHRNA5	-0.626498	0.000121753	cholinergic receptor, nicotinic, alpha 5 (CHRNA5), mRNA.
ANXA5	0.751584	0.000121888	annexin A5 (ANXA5), mRNA.
LOC205251	-0.441911	0.000121888	PREDICTED: misc_RNA (LOC205251), miscRNA.
ANKRD6	0.552895	0.000123566	ankyrin repeat domain 6 (ANKRD6), mRNA.
CAB39L	0.384617	0.000123566	calcium binding protein 39-like (CAB39L), transcript variant 2, mRNA.
MAP3K4	-0.511941	0.000123566	mitogen-activated protein kinase kinase kinase 4 (MAP3K4), transcript variant 1, mRNA.
MBNL2	-0.393997	0.000123566	muscleblind-like 2 (Drosophila) (MBNL2), transcript variant 3, mRNA.
SNORD80	-0.445776	0.000123566	small nucleolar RNA, C/D box 80 (SNORD80), small nucleolar RNA.
NFIX	-0.577744	0.000124052	nuclear factor I/X (CCAAT-binding transcription factor) (NFIX), mRNA.
HEY2	-0.808582	0.000124404	hairy/enhancer-of-split related with YRPW motif 2 (HEY2), mRNA.
RPL36AL	-0.492975	0.000125585	ribosomal protein L36a-like (RPL36AL), mRNA.
PSMB10	-0.411584	0.000125669	proteasome (prosome, macropain) subunit, beta type, 10 (PSMB10), mRNA.
TRIM41	0.502888	0.000126754	tripartite motif-containing 41 (TRIM41), transcript variant 2, mRNA.
GORASP1	0.398339	0.000126898	golgi reassembly stacking protein 1, 65kDa (GORASP1), mRNA.
RNF145	-0.498062	0.000127712	ring finger protein 145 (RNF145), mRNA.
BARD1	0.492535	0.000130242	BRCA1 associated RING domain 1 (BARD1), mRNA.
PDE4D	0.675662	0.000130242	phosphodiesterase 4D, cAMP-specific (phosphodiesterase E3 dunce homolog, Drosophila) (PDE4D), mRNA.
RANBP10	0.561045	0.000130242	RAN binding protein 10 (RANBP10), mRNA.
SBF2	0.396726	0.000131582	SET binding factor 2 (SBF2), mRNA.
ERCC1	0.371022	0.000132835	excision repair cross-complementing rodent repair deficiency, complementation group 1 (includes overlapping antisense sequence) (ERCC1), transcript variant 2, mRNA.
TMEM47	-0.388186	0.000132835	transmembrane protein 47 (TMEM47), mRNA.
RPS6KB2	-0.40124	0.000135178	ribosomal protein S6 kinase, 70kDa, polypeptide 2 (RPS6KB2), mRNA.
SEPW1	0.53348	0.000135557	selenoprotein W, 1 (SEPW1), mRNA.
AHCY	-0.407413	0.000135836	S-adenosylhomocysteine hydrolase (AHCY), mRNA.
ACTN1	0.488279	0.000136812	actinin, alpha 1 (ACTN1), mRNA.
ARSD	-0.643174	0.000136838	arylsulfatase D (ARSD), transcript variant 1, mRNA.
SDK2	0.484905	0.000136838	sidekick homolog 2 (chicken) (SDK2), mRNA.
BIRC2	0.399833	0.000137396	baculoviral IAP repeat-containing 2 (BIRC2), mRNA.
LOC729779	-0.525353	0.000139165	PREDICTED: misc_RNA (LOC729779), miscRNA.
TOX	-0.376108	0.000140153	thymocyte selection-associated high mobility group box (TOX), mRNA.
ATP6V1D	0.497073	0.000142128	ATPase, H+ transporting, lysosomal 34kDa, V1 subunit D (ATP6V1D), mRNA.
SMPDL3B	-0.618836	0.000142964	sphingomyelin phosphodiesterase, acid-like 3B (SMPDL3B), transcript variant 1, mRNA.
STAT1	0.496833	0.000143739	signal transducer and activator of transcription 1, 91kDa (STAT1), transcript variant alpha, mRNA.
LRP11	-0.684956	0.000144204	low density lipoprotein receptor-related protein 11 (LRP11), mRNA.
NCRNA00085	-0.392467	0.00014469	non-protein coding RNA 85 (NCRNA00085), non-coding RNA.
GMDS	-0.378625	0.000144977	GDP-mannose 4,6-dehydratase (GMDS), mRNA.
IRS2	0.471669	0.00014596	insulin receptor substrate 2 (IRS2), mRNA.
AP1M1	0.4924	0.000149559	adaptor-related protein complex 1, mu 1 subunit (AP1M1), mRNA.
solute carrier family 1 (neutral amino acid transporter), member 5 (SLC1A5), mRNA.	-0.430507	0.00015022	#N/A
SLC1A5	-0.724443	0.00015022	solute carrier family 1 (neutral amino acid transporter), member 5 (SLC1A5), mRNA.
C7orf41	-0.549232	0.000153229	chromosome 7 open reading frame 41 (C7orf41), mRNA.
LPHN2	0.604775	0.000154048	latrophilin 2 (LPHN2), mRNA.
TMEM181	-0.63295	0.000155829	transmembrane protein 181 (TMEM181), mRNA.
NIN	-0.457884	0.000155868	ninein (GSK3B interacting protein) (NIN), transcript variant 2, mRNA.
PDGFD	-0.400117	0.000155868	platelet derived growth factor D (PDGFD), transcript variant 2, mRNA.
DLGAP5	0.425436	0.000157511	discs, large (Drosophila) homolog-associated protein 5 (DLGAP5), mRNA.
MED6	0.474663	0.000157756	mediator complex subunit 6 (MED6), mRNA.
DENND5A	0.479753	0.000158584	DENN/MADD domain containing 5A (DENND5A), mRNA.
ZDHHC14	-0.832803	0.000158922	zinc finger, DHHC-type containing 14 (ZDHHC14), transcript variant 1, mRNA.
LOC729446	-0.409355	0.000158924	PREDICTED: similar to AT rich interactive domain 1B (SWI1-like) isoform 1 (LOC729446), mRNA.
ANGEL1	0.407324	0.000160256	angel homolog 1 (Drosophila) (ANGEL1), mRNA.
SNX25	-0.378215	0.000160256	sorting nexin 25 (SNX25), mRNA.
CCND3	0.386586	0.000161221	cyclin D3 (CCND3), mRNA.
C14orf102	-0.496574	0.000162142	chromosome 14 open reading frame 102 (C14orf102), transcript variant 1, mRNA.
CDK6	0.49	0.000162142	cyclin-dependent kinase 6 (CDK6), mRNA.
LOC645688	-0.435193	0.000162142	PREDICTED: similar to 60S ribosomal protein L12 (LOC645688), mRNA.
DNAJC10	0.629539	0.00016321	DnaJ (Hsp40) homolog, subfamily C, member 10 (DNAJC10), mRNA.
FAM84B	-0.496301	0.000163224	family with sequence similarity 84, member B (FAM84B), mRNA.
RPS29	-0.372607	0.000163224	ribosomal protein S29 (RPS29), transcript variant 2, mRNA.
CYB561D2	-0.505299	0.000165655	cytochrome b-561 domain containing 2 (CYB561D2), mRNA.
CNPY1	-0.379031	0.000165804	canopy 1 homolog (zebrafish) (CNPY1), mRNA.
KIAA0196	-0.484183	0.000166702	KIAA0196 (KIAA0196), mRNA.
ACOT1	0.483421	0.000173466	acyl-CoA thioesterase 1 (ACOT1), mRNA.
TSPAN18	0.424496	0.000173466	tetraspanin 18 (TSPAN18), transcript variant 2, mRNA.
TTF2	-0.49733	0.000173789	transcription termination factor, RNA polymerase II (TTF2), mRNA.
CCNB1	-0.49889	0.000174975	cyclin B1 (CCNB1), mRNA.
NPAS1	0.418396	0.000175365	neuronal PAS domain protein 1 (NPAS1), mRNA.
HUM056E10B Clontech human fetal brain polyA+ mRNA (#6535) cDNA clone GEN-056E10 5, mRNA sequence	-0.482536	0.000175365	#N/A
PARP3	0.506207	0.000176028	poly (ADP-ribose) polymerase family, member 3 (PARP3), transcript variant 1, mRNA.
POLR1D	-0.387099	0.000176028	polymerase (RNA) I polypeptide D, 16kDa (POLR1D), transcript variant 2, mRNA.
VAMP8	-0.597245	0.000176779	vesicle-associated membrane protein 8 (endobrevin) (VAMP8), mRNA.
CETN2	0.368152	0.000176798	centrin, EF-hand protein, 2 (CETN2), mRNA.
FAIM	-0.366619	0.000176798	Fas apoptotic inhibitory molecule (FAIM), transcript variant 4, mRNA.
GPRASP2	-0.407567	0.000176798	G protein-coupled receptor associated sorting protein 2 (GPRASP2), transcript variant 1, mRNA.
LOC728739	-0.421138	0.000176798	PREDICTED: similar to programmed cell death 2 isoform 2 (LOC728739), mRNA.
MGC87042	-0.370484	0.000176798	PREDICTED: similar to Six transmembrane epithelial antigen of prostate (MGC87042), mRNA.
TIGD5	-0.491813	0.000176798	tigger transposable element derived 5 (TIGD5), mRNA.
IFI44	-0.440958	0.000177313	interferon-induced protein 44 (IFI44), mRNA.
NTN1	0.427956	0.000177313	netrin 1 (NTN1), mRNA.
C18orf56	-0.496749	0.000179452	chromosome 18 open reading frame 56 (C18orf56), mRNA.
DACT3	0.589664	0.000179591	dapper, antagonist of beta-catenin, homolog 3 (Xenopus laevis) (DACT3), mRNA.
PCDH17	-0.394596	0.000181134	protocadherin 17 (PCDH17), mRNA.
TERC	-0.503908	0.000182464	telomerase RNA component (TERC), telomerase RNA.
UBR7	-0.540436	0.000183229	ubiquitin protein ligase E3 component n-recognin 7 (putative) (UBR7), transcript variant 3, mRNA.
PITPNM1	0.592093	0.00018582	phosphatidylinositol transfer protein, membrane-associated 1 (PITPNM1), mRNA.
RPL23A	-0.453333	0.000189828	ribosomal protein L23a (RPL23A), mRNA.
SERTAD2	0.428959	0.000191046	SERTA domain containing 2 (SERTAD2), mRNA.
PTPLB	-0.558402	0.000191763	protein tyrosine phosphatase-like (proline instead of catalytic arginine), member b (PTPLB), mRNA.
HLA-A	-0.735522	0.000192573	major histocompatibility complex, class I, A (HLA-A), mRNA.
DSCC1	-0.475757	0.000193164	defective in sister chromatid cohesion 1 homolog (S. cerevisiae) (DSCC1), mRNA.
PRDX6	-0.373625	0.000193214	peroxiredoxin 6 (PRDX6), mRNA.
GRB10	0.385595	0.000193547	growth factor receptor-bound protein 10 (GRB10), transcript variant 4, mRNA.
GABBR2	0.536346	0.000195069	gamma-aminobutyric acid (GABA) B receptor, 2 (GABBR2), mRNA.
LOC646786	-0.50426	0.000195069	PREDICTED: similar to Afadin (AF-6 protein) (LOC646786), mRNA.
PEG10	-0.384259	0.000195069	paternally expressed 10 (PEG10), transcript variant 1, mRNA. XM_940378
RDM1	-0.754413	0.000195069	RAD52 motif 1 (RDM1), transcript variant 2, mRNA.
MSLN	0.445597	0.000197269	mesothelin (MSLN), transcript variant 2, mRNA.
GEMIN6	0.443487	0.000199769	gem (nuclear organelle) associated protein 6 (GEMIN6), mRNA.
CTHRC1	-0.519874	0.000200685	collagen triple helix repeat containing 1 (CTHRC1), mRNA.
RPL8	-0.523174	0.00020069	ribosomal protein L8 (RPL8), transcript variant 2, mRNA.
ELAVL3	0.490085	0.000211131	ELAV (embryonic lethal, abnormal vision, Drosophila)-like 3 (Hu antigen C) (ELAVL3), transcript variant 1, mRNA.
GDPD5	0.344205	0.000211131	glycerophosphodiester phosphodiesterase domain containing 5 (GDPD5), mRNA.
LRRC14	-0.428651	0.000211131	leucine rich repeat containing 14 (LRRC14), mRNA.
OPTN	-0.404068	0.000211131	optineurin (OPTN), transcript variant 4, mRNA.
TFPT	-0.491768	0.000211131	TCF3 (E2A) fusion partner (in childhood Leukemia) (TFPT), mRNA.
LOC648526	-0.391918	0.000212707	PREDICTED: similar to epiplakin 1 (LOC648526), mRNA.
RABAC1	-0.526584	0.000213385	Rab acceptor 1 (prenylated) (RABAC1), mRNA.
SH3BP4	0.398503	0.000213385	SH3-domain binding protein 4 (SH3BP4), mRNA.
ICT1	-0.483826	0.000213553	immature colon carcinoma transcript 1 (ICT1), mRNA.
LEF1	0.454486	0.000213824	lymphoid enhancer-binding factor 1 (LEF1), mRNA.
SCHIP1	0.47948	0.000213824	schwannomin interacting protein 1 (SCHIP1), mRNA.
VASN	0.519491	0.000221755	vasorin (VASN), mRNA.
ELF4	0.434194	0.000223237	E74-like factor 4 (ets domain transcription factor) (ELF4), mRNA.
SF3B5	-0.610093	0.000223237	splicing factor 3b, subunit 5, 10kDa (SF3B5), mRNA.
IKZF2	0.337142	0.000224947	IKAROS family zinc finger 2 (Helios) (IKZF2), transcript variant 1, mRNA.
RAC3	-0.445231	0.000226672	ras-related C3 botulinum toxin substrate 3 (rho family, small GTP binding protein Rac3) (RAC3), mRNA.
PRRT3	-0.369618	0.000226754	proline-rich transmembrane protein 3 (PRRT3), mRNA.
ADCY9	-0.508219	0.000230417	adenylate cyclase 9 (ADCY9), mRNA.
NGFRAP1	-0.431986	0.000238531	nerve growth factor receptor (TNFRSF16) associated protein 1 (NGFRAP1), transcript variant 3, mRNA.
IGSF11	0.331635	0.000239032	immunoglobulin superfamily, member 11 (IGSF11), transcript variant 2, mRNA.
FAM60A	-0.435963	0.00023964	family with sequence similarity 60, member A (FAM60A), transcript variant 1, mRNA.
FOSB	0.321606	0.00023964	FBJ murine osteosarcoma viral oncogene homolog B (FOSB), mRNA.
TAF7	0.547048	0.000240991	TAF7 RNA polymerase II, TATA box binding protein (TBP)-associated factor, 55kDa (TAF7), mRNA.
RPPH1	-0.351675	0.000241051	ribonuclease P RNA component H1 (RPPH1), RNase P RNA.
RER1	-0.371823	0.000246913	RER1 retention in endoplasmic reticulum 1 homolog (S. cerevisiae) (RER1), mRNA.
RAPGEF2	-0.392882	0.000251937	Rap guanine nucleotide exchange factor (GEF) 2 (RAPGEF2), mRNA. XM_944403 XM_944410 XM_944412
LOC729680	0.490312	0.000253214	PREDICTED: misc_RNA (LOC729680), miscRNA.
ODZ3	0.560828	0.000257265	odz, odd Oz/ten-m homolog 3 (Drosophila) (ODZ3), mRNA.
BZW2	-0.466912	0.000257819	basic leucine zipper and W2 domains 2 (BZW2), mRNA.
C5orf36	-0.356456	0.000258816	chromosome 5 open reading frame 36 (C5orf36), mRNA.
EEF1A1	-0.410109	0.000258816	eukaryotic translation elongation factor 1 alpha 1 (EEF1A1), mRNA.
EFHC1	0.325674	0.000258816	EF-hand domain (C-terminal) containing 1 (EFHC1), mRNA.
GPR98	-0.494925	0.000258816	G protein-coupled receptor 98 (GPR98), transcript variant 1, mRNA.
IQGAP1	-0.630991	0.000258816	IQ motif containing GTPase activating protein 1 (IQGAP1), mRNA.
IRF9	0.378014	0.000260191	interferon regulatory factor 9 (IRF9), mRNA.
SRBD1	0.488772	0.000261653	S1 RNA binding domain 1 (SRBD1), mRNA.
MRPL52	-0.464264	0.000263075	mitochondrial ribosomal protein L52 (MRPL52), nuclear gene encoding mitochondrial protein, transcript variant 2, mRNA.
HIST1H1C	0.434762	0.000265778	histone cluster 1, H1c (HIST1H1C), mRNA.
C17orf97	0.453605	0.000265902	chromosome 17 open reading frame 97 (C17orf97), mRNA.
CENPV	-0.411801	0.000265902	centromere protein V (CENPV), mRNA.
FBXO33	-0.44511	0.000265902	F-box protein 33 (FBXO33), mRNA.
EPHB1	0.389862	0.000266375	EPH receptor B1 (EPHB1), mRNA.
ACLY	-0.380148	0.000267339	ATP citrate lyase (ACLY), transcript variant 2, mRNA.
FAM82A2	-0.38425	0.000267457	family with sequence similarity 82, member A2 (FAM82A2), mRNA.
RERE	0.518414	0.000267457	arginine-glutamic acid dipeptide (RE) repeats (RERE), transcript variant 3, mRNA.
FTH1	-0.386639	0.000267587	ferritin, heavy polypeptide 1 (FTH1), mRNA.
C11orf67	-0.505124	0.000268579	chromosome 11 open reading frame 67 (C11orf67), mRNA.
NEK11	0.348885	0.000268579	NIMA (never in mitosis gene a)- related kinase 11 (NEK11), transcript variant 1, mRNA.
SV2A	-0.341953	0.000268579	synaptic vesicle glycoprotein 2A (SV2A), mRNA.
FBXO4	-0.332927	0.000271589	F-box protein 4 (FBXO4), transcript variant 1, mRNA.
C2orf24	0.330412	0.00027258	chromosome 2 open reading frame 24 (C2orf24), mRNA.
SP3	0.450618	0.00027258	Sp3 transcription factor (SP3), transcript variant 2, mRNA.
DUT	-0.397635	0.000273719	deoxyuridine triphosphatase (DUT), nuclear gene encoding mitochondrial protein, transcript variant 3, mRNA.
FBXO5	-0.440805	0.000274412	F-box protein 5 (FBXO5), mRNA.
HIST1H2AC	0.438083	0.000277514	histone cluster 1, H2ac (HIST1H2AC), mRNA.
LOC642458	-0.666126	0.000277556	PREDICTED: misc_RNA (LOC642458), miscRNA.
MBD6	0.448147	0.000277556	methyl-CpG binding domain protein 6 (MBD6), mRNA.
MPP5	0.480306	0.000278124	membrane protein, palmitoylated 5 (MAGUK p55 subfamily member 5) (MPP5), mRNA.
CYC1	-0.483039	0.000278208	cytochrome c-1 (CYC1), mRNA.
LOC387882	0.404931	0.000278208	hypothetical protein (LOC387882), mRNA.
KCNQ2	-0.682158	0.000280788	potassium voltage-gated channel, KQT-like subfamily, member 2 (KCNQ2), transcript variant 3, mRNA.
AIMP2	-0.387807	0.000284342	aminoacyl tRNA synthetase complex-interacting multifunctional protein 2 (AIMP2), mRNA.
FGGY	-0.361429	0.000284664	FGGY carbohydrate kinase domain containing (FGGY), transcript variant 1, mRNA.
BRMS1L	-0.386565	0.000285042	breast cancer metastasis-suppressor 1-like (BRMS1L), mRNA.
C14orf80	-0.438603	0.00028603	chromosome 14 open reading frame 80 (C14orf80), mRNA.
LPAR1	-0.388064	0.00028603	lysophosphatidic acid receptor 1 (LPAR1), transcript variant 2, mRNA.
KIF3B	0.368327	0.000286306	kinesin family member 3B (KIF3B), mRNA.
RNY4	-0.70108	0.00028748	RNA, Ro-associated Y4 (RNY4), small cytoplasmic RNA.
PPA1	-0.380208	0.000287645	pyrophosphatase (inorganic) 1 (PPA1), mRNA.
CALM1	-0.5744	0.000288806	calmodulin 1 (phosphorylase kinase, delta) (CALM1), mRNA.
CAMK2N1	0.53614	0.000288837	calcium/calmodulin-dependent protein kinase II inhibitor 1 (CAMK2N1), mRNA.
GABRD	0.373252	0.000288837	gamma-aminobutyric acid (GABA) A receptor, delta (GABRD), mRNA.
ISM1	-0.459182	0.000288837	isthmin 1 homolog (zebrafish) (ISM1), mRNA.
LOC730074	-0.552246	0.000291807	PREDICTED: hypothetical LOC730074 (LOC730074), mRNA.
C14orf104	-0.512271	0.000291859	chromosome 14 open reading frame 104 (C14orf104), transcript variant 1, mRNA.
NXN	-0.361719	0.000296932	nucleoredoxin (NXN), mRNA.
SNRPB	-0.429069	0.000296932	small nuclear ribonucleoprotein polypeptides B and B1 (SNRPB), transcript variant 2, mRNA.
ZFAND2A	0.442371	0.000300058	zinc finger, AN1-type domain 2A (ZFAND2A), mRNA.
ABCC4	-0.439181	0.000300953	ATP-binding cassette, sub-family C (CFTR/MRP), member 4 (ABCC4), mRNA.
C9orf69	0.391979	0.000300953	chromosome 9 open reading frame 69 (C9orf69), mRNA.
C14orf169	0.415546	0.000302617	chromosome 14 open reading frame 169 (C14orf169), mRNA.
RPS5	-0.389768	0.000303184	ribosomal protein S5 (RPS5), mRNA.
SIPA1	0.347474	0.000303184	signal-induced proliferation-associated gene 1 (SIPA1), transcript variant 2, mRNA.
VRK1	-0.43337	0.000303184	vaccinia related kinase 1 (VRK1), mRNA.
CLPTM1L	0.568041	0.000303532	CLPTM1-like (CLPTM1L), mRNA.
WDYHV1	-0.394702	0.000303646	WDYHV motif containing 1 (WDYHV1), mRNA.
SMO	0.359999	0.000304584	smoothened homolog (Drosophila) (SMO), mRNA.
SUPT4H1	0.477927	0.000307326	suppressor of Ty 4 homolog 1 (S. cerevisiae) (SUPT4H1), mRNA.
WTAP	-0.450898	0.000308821	Wilms tumor 1 associated protein (WTAP), transcript variant 3, mRNA.
NOL4	0.385611	0.000312194	nucleolar protein 4 (NOL4), mRNA.
TTC26	0.359173	0.000315454	tetratricopeptide repeat domain 26 (TTC26), mRNA.
SNORA25	-0.418324	0.000316091	small nucleolar RNA, H/ACA box 25 (SNORA25), small nucleolar RNA.
FAT4	0.533466	0.000318373	FAT tumor suppressor homolog 4 (Drosophila) (FAT4), mRNA.
C6orf192	-0.327919	0.000319843	chromosome 6 open reading frame 192 (C6orf192), mRNA.
MPP6	0.386784	0.000321928	membrane protein, palmitoylated 6 (MAGUK p55 subfamily member 6) (MPP6), mRNA.
CD9	-0.483125	0.000323634	CD9 molecule (CD9), mRNA.
SYPL1	-0.642762	0.000323941	synaptophysin-like 1 (SYPL1), transcript variant 2, mRNA.
MAF1	-0.32215	0.000324842	MAF1 homolog (S. cerevisiae) (MAF1), mRNA.
OSMR	-0.43068	0.000328096	oncostatin M receptor (OSMR), mRNA.
PIN4	-0.342604	0.000328096	protein (peptidylprolyl cis/trans isomerase) NIMA-interacting, 4 (parvulin) (PIN4), mRNA.
TBP	-0.454606	0.000331438	TATA box binding protein (TBP), mRNA.
CHCHD4	-0.356348	0.000335887	coiled-coil-helix-coiled-coil-helix domain containing 4 (CHCHD4), nuclear gene encoding mitochondrial protein, transcript variant 2, mRNA.
LOC645726	0.40727	0.000337258	PREDICTED: misc_RNA (LOC645726), miscRNA.
METTL1	-0.417954	0.000337945	methyltransferase like 1 (METTL1), transcript variant 1, mRNA.
TCEAL3	-0.432027	0.00033855	transcription elongation factor A (SII)-like 3 (TCEAL3), transcript variant 2, mRNA.
ZCCHC12	0.680367	0.000338728	zinc finger, CCHC domain containing 12 (ZCCHC12), mRNA.
LOC653888	-0.609291	0.000338754	PREDICTED: similar to Actin-related protein 2/3 complex subunit 1B (ARP2/3 complex 41 kDa subunit) (p41-ARC) (LOC653888), mRNA.
ACYP1	0.325004	0.000341816	acylphosphatase 1, erythrocyte (common) type (ACYP1), transcript variant 2, mRNA.
PRTG	0.503852	0.000348292	protogenin homolog (Gallus gallus) (PRTG), mRNA.
IGDCC3	0.624463	0.000351892	immunoglobulin superfamily, DCC subclass, member 3 (IGDCC3), mRNA.
CNTNAP2	-0.44946	0.000352587	contactin associated protein-like 2 (CNTNAP2), mRNA.
ACAD9	-0.337135	0.000354274	acyl-Coenzyme A dehydrogenase family, member 9 (ACAD9), mRNA.
PIGH	0.574051	0.000356537	phosphatidylinositol glycan anchor biosynthesis, class H (PIGH), mRNA.
ARF1	0.367676	0.000363009	ADP-ribosylation factor 1 (ARF1), transcript variant 2, mRNA.
TUBB4	0.414548	0.000363009	tubulin, beta 4 (TUBB4), mRNA.
FASTKD1	-0.318521	0.000365186	FAST kinase domains 1 (FASTKD1), mRNA.
TSPAN6	-0.410376	0.000370257	tetraspanin 6 (TSPAN6), mRNA.
DPH3	0.397436	0.000373207	DPH3, KTI11 homolog (S. cerevisiae) (DPH3), transcript variant 2, mRNA.
LOC730994	0.425346	0.000374322	PREDICTED: similar to NACHT, leucine rich repeat and PYD (pyrin domain) containing 1, transcript variant 1 (LOC730994), mRNA.
RCBTB2	0.544635	0.000375903	regulator of chromosome condensation (RCC1) and BTB (POZ) domain containing protein 2 (RCBTB2), mRNA.
GAS1	0.414793	0.000376349	growth arrest-specific 1 (GAS1), mRNA.
TLCD1	-0.519033	0.000378571	TLC domain containing 1 (TLCD1), mRNA.
FBXO30	-0.39274	0.000378957	F-box protein 30 (FBXO30), mRNA.
RPL14	-0.43965	0.000378957	ribosomal protein L14 (RPL14), transcript variant 1, mRNA.
ST5	-0.330485	0.000385441	suppression of tumorigenicity 5 (ST5), transcript variant 3, mRNA.
TP53I3	-0.374873	0.000390181	tumor protein p53 inducible protein 3 (TP53I3), transcript variant 2, mRNA.
NDUFA7	-0.414562	0.000390393	NADH dehydrogenase (ubiquinone) 1 alpha subcomplex, 7, 14.5kDa (NDUFA7), mRNA.
TMED10	0.493772	0.000393218	transmembrane emp24-like trafficking protein 10 (yeast) (TMED10), mRNA.
YAP1	0.744133	0.000393218	Yes-associated protein 1, 65kDa (YAP1), mRNA.
DEPDC7	-0.30704	0.000393812	DEP domain containing 7 (DEPDC7), transcript variant 2, mRNA.
TMEM131	-0.441111	0.000394448	transmembrane protein 131 (TMEM131), mRNA.
SIK3	0.452727	0.00039509	SIK family kinase 3 (SIK3), mRNA.
IRF6	-0.305925	0.000400206	interferon regulatory factor 6 (IRF6), mRNA.
OSBPL8	-0.397323	0.000404916	oxysterol binding protein-like 8 (OSBPL8), transcript variant 1, mRNA.
TMED10P	0.452292	0.000404991	transmembrane emp24-like trafficking protein 10 (yeast) pseudogene (TMED10P), non-coding RNA.
CSNK1D	0.385915	0.000405186	casein kinase 1, delta (CSNK1D), transcript variant 1, mRNA.
PLEKHG3	0.430632	0.000406738	pleckstrin homology domain containing, family G (with RhoGef domain) member 3 (PLEKHG3), mRNA.
HAGHL	-0.423322	0.000406755	hydroxyacylglutathione hydrolase-like (HAGHL), transcript variant 2, mRNA.
MSN	0.405513	0.000409144	moesin (MSN), mRNA.
STRADB	0.316721	0.000409144	STE20-related kinase adaptor beta (STRADB), mRNA.
PPM1H	-0.431603	0.000411393	protein phosphatase 1H (PP2C domain containing) (PPM1H), mRNA.
FCHO1	0.402725	0.000413135	FCH domain only 1 (FCHO1), mRNA.
PCDHB2	0.37095	0.000413497	protocadherin beta 2 (PCDHB2), mRNA.
ZC3H15	0.452337	0.000415085	zinc finger CCCH-type containing 15 (ZC3H15), mRNA.
SULF2	0.360883	0.000419072	sulfatase 2 (SULF2), transcript variant 1, mRNA.
C6orf108	-0.495772	0.00041966	chromosome 6 open reading frame 108 (C6orf108), transcript variant 2, mRNA.
EIF4E3	0.439831	0.00041966	eukaryotic translation initiation factor 4E family member 3 (EIF4E3), mRNA.
RUFY3	-0.549803	0.00041966	RUN and FYVE domain containing 3 (RUFY3), transcript variant 1, mRNA.
PPM1B	0.499806	0.00042098	protein phosphatase 1B (formerly 2C), magnesium-dependent, beta isoform (PPM1B), transcript variant 2, mRNA.
C8orf40	-0.346225	0.000421936	chromosome 8 open reading frame 40 (C8orf40), mRNA.
ONECUT2	0.402956	0.000425149	one cut homeobox 2 (ONECUT2), mRNA.
LTV1	-0.431792	0.000425162	LTV1 homolog (S. cerevisiae) (LTV1), mRNA.
GYG1	0.390282	0.000426665	glycogenin 1 (GYG1), mRNA.
ITPRIP	0.330929	0.000428447	inositol 1,4,5-triphosphate receptor interacting protein (ITPRIP), mRNA.
PKDCC	0.321002	0.000429909	protein kinase domain containing, cytoplasmic homolog (mouse) (PKDCC), mRNA.
RUSC1	-0.347708	0.000430426	RUN and SH3 domain containing 1 (RUSC1), mRNA.
PIK3C2A	0.51568	0.000441708	phosphoinositide-3-kinase, class 2, alpha polypeptide (PIK3C2A), mRNA.
PPT2	0.428072	0.000444379	palmitoyl-protein thioesterase 2 (PPT2), transcript variant 2, mRNA.
GPRC5C	-0.60815	0.000445484	G protein-coupled receptor, family C, group 5, member C (GPRC5C), transcript variant 2, mRNA.
BTG3	-0.33562	0.000448203	BTG family, member 3 (BTG3), mRNA.
LOC731314	0.47148	0.000451319	PREDICTED: similar to H2A histone family, member X (LOC731314), mRNA.
TRAF3IP1	0.332988	0.000451735	TNF receptor-associated factor 3 interacting protein 1 (TRAF3IP1), mRNA.
ENPP4	-0.500783	0.000455035	ectonucleotide pyrophosphatase/phosphodiesterase 4 (putative function) (ENPP4), mRNA.
SAT1	0.392887	0.000457539	spermidine/spermine N1-acetyltransferase 1 (SAT1), mRNA.
CENTG2	0.438012	0.000461865	centaurin, gamma 2 (CENTG2), mRNA.
SNORA61	-0.541412	0.000467177	small nucleolar RNA, H/ACA box 61 (SNORA61), small nucleolar RNA.
C6orf72	-0.422804	0.00047321	chromosome 6 open reading frame 72 (C6orf72), mRNA.
SLC30A8	-0.297816	0.000475172	solute carrier family 30 (zinc transporter), member 8 (SLC30A8), mRNA.
DYNLT3	-0.315498	0.000476881	dynein, light chain, Tctex-type 3 (DYNLT3), mRNA.
NR2F1	0.570464	0.000476881	nuclear receptor subfamily 2, group F, member 1 (NR2F1), mRNA.
PHF3	0.386473	0.000476995	PHD finger protein 3 (PHF3), mRNA.
PAK4	0.362257	0.000477607	p21 protein (Cdc42/Rac)-activated kinase 4 (PAK4), transcript variant 3, mRNA.
PHF6	0.343885	0.000480045	PHD finger protein 6 (PHF6), transcript variant 3, mRNA.
LOC100132139	-0.389735	0.000484019	PREDICTED: similar to methylenetetrahydrofolate dehydrogenase (NADP+ dependent) 1-like (LOC100132139), mRNA.
PPM1F	0.328829	0.000486076	protein phosphatase 1F (PP2C domain containing) (PPM1F), mRNA.
SNORD104	-0.430618	0.000490945	small nucleolar RNA, C/D box 104 (SNORD104), small nucleolar RNA.
shroom (SHRM), mRNA.	-0.467263	0.00049671	#N/A
SHRM	0.34097	0.00049671	shroom (SHRM), mRNA.
PAF1	-0.293307	0.000502041	Paf1, RNA polymerase II associated factor, homolog (S. cerevisiae) (PAF1), mRNA.
TMEM205	-0.641889	0.000503281	transmembrane protein 205 (TMEM205), mRNA.
FOXD1	0.555014	0.000503481	forkhead box D1 (FOXD1), mRNA.
FAM38A	-0.45285	0.000503701	family with sequence similarity 38, member A (FAM38A), mRNA.
WWC1	-0.373014	0.000504409	WW and C2 domain containing 1 (WWC1), mRNA.
KCNIP3	0.313039	0.000505237	Kv channel interacting protein 3, calsenilin (KCNIP3), transcript variant 1, mRNA.
MAP3K5	-0.386748	0.000512404	mitogen-activated protein kinase kinase kinase 5 (MAP3K5), mRNA.
ANKRD20A1	0.501175	0.000521224	ankyrin repeat domain 20 family, member A1 (ANKRD20A1), mRNA.
VCL	-0.44876	0.000521224	vinculin (VCL), transcript variant 1, mRNA.
ESYT1	-0.494488	0.000521299	extended synaptotagmin-like protein 1 (ESYT1), mRNA.
FIBP	-0.405627	0.000521299	fibroblast growth factor (acidic) intracellular binding protein (FIBP), transcript variant 2, mRNA.
LOC728760	-0.340822	0.000522215	PREDICTED: similar to type I hair keratin KA36 (LOC728760), mRNA.
CDCA4	-0.38053	0.000522826	cell division cycle associated 4 (CDCA4), transcript variant 14, mRNA.
COL4A1	0.310765	0.000528904	collagen, type IV, alpha 1 (COL4A1), mRNA.
cDNA FLJ33115 fis, clone TRACH2001314	0.462718	0.00053039	#N/A
ARFGEF1	-0.540916	0.000530977	ADP-ribosylation factor guanine nucleotide-exchange factor 1(brefeldin A-inhibited) (ARFGEF1), mRNA.
ILVBL	-0.626502	0.000531985	ilvB (bacterial acetolactate synthase)-like (ILVBL), mRNA.
COBL	0.468554	0.000533065	cordon-bleu homolog (mouse) (COBL), mRNA.
HPSE	-0.370829	0.000533328	heparanase (HPSE), mRNA.
CDCP1	-0.334426	0.000536306	CUB domain containing protein 1 (CDCP1), transcript variant 1, mRNA.
TRIM2	-0.305211	0.000538005	tripartite motif-containing 2 (TRIM2), mRNA.
LOC654189	0.649233	0.000538539	PREDICTED: similar to heterogeneous nuclear ribonucleoprotein A3, transcript variant 1 (LOC654189), mRNA.
NHP2L1	-0.35462	0.000540238	NHP2 non-histone chromosome protein 2-like 1 (S. cerevisiae) (NHP2L1), transcript variant 2, mRNA.
PCM1	0.551701	0.000543858	pericentriolar material 1 (PCM1), mRNA.
PNPLA6	-0.322927	0.000548586	patatin-like phospholipase domain containing 6 (PNPLA6), mRNA.
TMEM85	-0.338912	0.000548989	transmembrane protein 85 (TMEM85), mRNA.
HYOU1	0.425478	0.000550389	hypoxia up-regulated 1 (HYOU1), mRNA.
PTPRH	0.396996	0.00055082	protein tyrosine phosphatase, receptor type, H (PTPRH), mRNA.
MAP3K12	0.348268	0.000555698	mitogen-activated protein kinase kinase kinase 12 (MAP3K12), mRNA.
KIAA1967	0.63963	0.000556402	KIAA1967 (KIAA1967), transcript variant 1, mRNA.
ARF4	0.404229	0.00055643	ADP-ribosylation factor 4 (ARF4), mRNA.
SYVN1	0.374786	0.000562067	synovial apoptosis inhibitor 1, synoviolin (SYVN1), transcript variant 1, mRNA.
ELOVL4	-0.432044	0.00056815	elongation of very long chain fatty acids (FEN1/Elo2, SUR4/Elo3, yeast)-like 4 (ELOVL4), mRNA.
RNASEH2A	-0.290615	0.000569792	ribonuclease H2, subunit A (RNASEH2A), mRNA.
TKT	-0.619449	0.000569792	transketolase (Wernicke-Korsakoff syndrome) (TKT), mRNA.
LMAN2L	0.481932	0.000571668	lectin, mannose-binding 2-like (LMAN2L), mRNA.
HIST1H4K	-0.378133	0.000574793	histone cluster 1, H4k (HIST1H4K), mRNA.
C13orf25	-0.361399	0.000575668	PREDICTED: chromosome 13 open reading frame 25 (C13orf25), mRNA.
CXorf12	-0.560673	0.000576332	chromosome X open reading frame 12 (CXorf12), mRNA.
GLB1L2	0.371637	0.000580672	galactosidase, beta 1-like 2 (GLB1L2), mRNA.
STX1A	0.333016	0.000582283	syntaxin 1A (brain) (STX1A), mRNA.
ATP11C	-0.316231	0.000583123	ATPase, class VI, type 11C (ATP11C), transcript variant 1, mRNA.
TOP2B	0.487572	0.000586683	topoisomerase (DNA) II beta 180kDa (TOP2B), mRNA.
DPYSL4	0.500679	0.000588349	dihydropyrimidinase-like 4 (DPYSL4), mRNA.
MID2	-0.293966	0.000589196	midline 2 (MID2), transcript variant 2, mRNA.
AKIRIN2	0.337815	0.000589541	akirin 2 (AKIRIN2), mRNA.
CHRD	0.300889	0.000589541	chordin (CHRD), mRNA.
AGPS	0.324215	0.000591474	alkylglycerone phosphate synthase (AGPS), mRNA.
ANKRD9	-0.481334	0.000591474	ankyrin repeat domain 9 (ANKRD9), mRNA.
DCUN1D3	0.386039	0.000593135	DCN1, defective in cullin neddylation 1, domain containing 3 (S. cerevisiae) (DCUN1D3), mRNA.
PTPN1	0.48949	0.000612829	protein tyrosine phosphatase, non-receptor type 1 (PTPN1), mRNA.
UBE2Q2	-0.568969	0.000612829	ubiquitin-conjugating enzyme E2Q family member 2 (UBE2Q2), mRNA.
GPR172A	-0.599006	0.000613071	G protein-coupled receptor 172A (GPR172A), mRNA.
HMHA1	-0.445209	0.000613607	histocompatibility (minor) HA-1 (HMHA1), mRNA.
CDC42EP4	-0.328491	0.000614458	CDC42 effector protein (Rho GTPase binding) 4 (CDC42EP4), mRNA.
NEURL1B	0.314135	0.000614595	neuralized homolog 1B (Drosophila) (NEURL1B), mRNA.
LOC645166	0.384517	0.000617293	PREDICTED: similar to lymphocyte-specific protein 1 (LOC645166), mRNA.
PRIM1	-0.325826	0.000620725	primase, DNA, polypeptide 1 (49kDa) (PRIM1), mRNA.
SUPT3H	-0.298104	0.000620725	suppressor of Ty 3 homolog (S. cerevisiae) (SUPT3H), transcript variant 2, mRNA.
GRINA	-0.431862	0.000620871	glutamate receptor, ionotropic, N-methyl D-aspartate-associated protein 1 (glutamate binding) (GRINA), transcript variant 2, mRNA.
GAMT	-0.332491	0.000626105	guanidinoacetate N-methyltransferase (GAMT), transcript variant 1, mRNA.
HSPA4	-0.346758	0.000626105	heat shock 70kDa protein 4 (HSPA4), mRNA.
LASP1	0.462651	0.000626105	LIM and SH3 protein 1 (LASP1), mRNA.
SNW1	0.314397	0.000626105	SNW domain containing 1 (SNW1), mRNA.
ETFB	-0.47452	0.000627894	electron-transfer-flavoprotein, beta polypeptide (ETFB), transcript variant 1, mRNA.
ARHGAP23	0.311961	0.000630303	PREDICTED: Rho GTPase activating protein 23, transcript variant 1 (ARHGAP23), mRNA.
LOC649604	0.331267	0.000630755	PREDICTED: similar to ADP-ribosylation factor-like protein 4A, transcript variant 2 (LOC649604), mRNA.
CLUAP1	-0.315752	0.000633677	clusterin associated protein 1 (CLUAP1), transcript variant 1, mRNA.
DNAJB2	0.501436	0.000633677	DnaJ (Hsp40) homolog, subfamily B, member 2 (DNAJB2), transcript variant 2, mRNA.
MED25	0.34036	0.000638337	mediator complex subunit 25 (MED25), mRNA.
NUP43	-0.395348	0.000638453	nucleoporin 43kDa (NUP43), transcript variant 2, mRNA.
EDN1	-0.406364	0.000640522	endothelin 1 (EDN1), mRNA.
CNKSR3	-0.359945	0.000640803	CNKSR family member 3 (CNKSR3), mRNA.
GNPDA1	0.323829	0.000642443	glucosamine-6-phosphate deaminase 1 (GNPDA1), mRNA.
THBS3	0.533763	0.000643086	thrombospondin 3 (THBS3), mRNA.
VTRNA1-1	-0.468486	0.000643086	vault RNA 1-1 (VTRNA1-1), non-coding RNA.
LYN	0.504287	0.000651633	v-yes-1 Yamaguchi sarcoma viral related oncogene homolog (LYN), mRNA.
SNHG9	-0.405625	0.000651633	small nucleolar RNA host gene 9 (non-protein coding) (SNHG9), non-coding RNA.
CA2	-0.437066	0.000653922	carbonic anhydrase II (CA2), mRNA.
CD276	-0.534157	0.000653922	CD276 molecule (CD276), transcript variant 1, mRNA. XM_945872 XM_945874
HMGA1	0.525496	0.000653922	high mobility group AT-hook 1 (HMGA1), transcript variant 1, mRNA.
NAP1L3	0.406685	0.000653922	nucleosome assembly protein 1-like 3 (NAP1L3), mRNA.
NRM	-0.416481	0.000653922	nurim (nuclear envelope membrane protein) (NRM), mRNA.
POMT2	0.42641	0.000653922	protein-O-mannosyltransferase 2 (POMT2), mRNA.
TCF7L2	-0.448436	0.000653922	transcription factor 7-like 2 (T-cell specific, HMG-box) (TCF7L2), mRNA.
CAPZA2	-0.338339	0.000655798	capping protein (actin filament) muscle Z-line, alpha 2 (CAPZA2), mRNA.
SPRED2	0.324379	0.000657463	sprouty-related, EVH1 domain containing 2 (SPRED2), mRNA.
SIGIRR	0.385683	0.000665556	PREDICTED: single immunoglobulin and toll-interleukin 1 receptor (TIR) domain (SIGIRR), mRNA.
SDCCAG10	0.380255	0.000665739	serologically defined colon cancer antigen 10 (SDCCAG10), mRNA.
SON	0.427809	0.000667617	SON DNA binding protein (SON), transcript variant f, mRNA.
DPF2	0.398396	0.000668273	D4, zinc and double PHD fingers family 2 (DPF2), mRNA.
HN1	-0.487396	0.000668273	hematological and neurological expressed 1 (HN1), transcript variant 1, mRNA.
KIAA0753	0.37985	0.000668273	KIAA0753 (KIAA0753), mRNA.
RHBDL3	0.396787	0.000668273	rhomboid, veinlet-like 3 (Drosophila) (RHBDL3), mRNA.
C14orf129	-0.381681	0.000671536	chromosome 14 open reading frame 129 (C14orf129), mRNA.
ZNF275	0.373357	0.000671907	zinc finger protein 275 (ZNF275), mRNA.
YBX2	0.519984	0.000677466	Y box binding protein 2 (YBX2), mRNA.
DSP	-0.367707	0.000679949	desmoplakin (DSP), transcript variant 2, mRNA.
ISOC2	-0.340984	0.000681349	isochorismatase domain containing 2 (ISOC2), mRNA.
IQGAP2	0.393336	0.000684788	IQ motif containing GTPase activating protein 2 (IQGAP2), mRNA.
NKX2-5	0.356167	0.000689548	NK2 transcription factor related, locus 5 (Drosophila) (NKX2-5), mRNA.
FLJ12078	-0.63259	0.00069344	PREDICTED: hypothetical protein FLJ12078 (FLJ12078), misc RNA.
mRNA; cDNA DKFZp762M127 (from clone DKFZp762M127)	0.338866	0.000694865	#N/A
ARID4A	0.375072	0.000700915	AT rich interactive domain 4A (RBP1-like) (ARID4A), transcript variant 3, mRNA.
VPS28	-0.315122	0.000702673	vacuolar protein sorting 28 homolog (S. cerevisiae) (VPS28), transcript variant 1, mRNA.
PGAP3	0.351585	0.000706847	post-GPI attachment to proteins 3 (PGAP3), mRNA.
UBXN11	0.308638	0.000706847	UBX domain protein 11 (UBXN11), transcript variant 2, mRNA.
MYADM	0.561314	0.000712064	myeloid-associated differentiation marker (MYADM), transcript variant 4, mRNA.
ARPM1	-0.322972	0.0007121	actin related protein M1 (ARPM1), mRNA.
ASAP1	-0.310398	0.000712319	ArfGAP with SH3 domain, ankyrin repeat and PH domain 1 (ASAP1), mRNA.
C1orf53	-0.64375	0.000712319	chromosome 1 open reading frame 53 (C1orf53), mRNA.
C14orf142	-0.538973	0.000713338	chromosome 14 open reading frame 142 (C14orf142), mRNA.
FBXW5	-0.318694	0.000713338	F-box and WD-40 domain protein 5 (FBXW5), transcript variant 3, mRNA.
CREM	0.350679	0.000713597	cAMP responsive element modulator (CREM), transcript variant 2, mRNA.
RPL12	-0.297208	0.000715102	ribosomal protein L12 (RPL12), mRNA.
PTPRD	0.418772	0.000722295	protein tyrosine phosphatase, receptor type, D (PTPRD), transcript variant 2, mRNA.
SOD2	-0.396146	0.000722295	superoxide dismutase 2, mitochondrial (SOD2), nuclear gene encoding mitochondrial protein, transcript variant 2, mRNA.
HOOK2	-0.480499	0.000725193	hook homolog 2 (Drosophila) (HOOK2), transcript variant 1, mRNA.
MRPL55	-0.362977	0.0007333	mitochondrial ribosomal protein L55 (MRPL55), nuclear gene encoding mitochondrial protein, transcript variant 5, mRNA.
SELI	-0.387182	0.000739772	selenoprotein I (SELI), mRNA.
NME3	-0.485001	0.000747421	non-metastatic cells 3, protein expressed in (NME3), mRNA.
PRKCA	-0.338139	0.000747421	protein kinase C, alpha (PRKCA), mRNA.
C14orf32	0.383374	0.000750276	chromosome 14 open reading frame 32 (C14orf32), mRNA.
TXNDC12	0.573028	0.000750276	thioredoxin domain containing 12 (endoplasmic reticulum) (TXNDC12), mRNA.
EIF2B5	-0.355926	0.000753188	eukaryotic translation initiation factor 2B, subunit 5 epsilon, 82kDa (EIF2B5), mRNA.
C16orf33	-0.32767	0.000756729	chromosome 16 open reading frame 33 (C16orf33), mRNA.
SUV420H1	0.312027	0.000756874	suppressor of variegation 4-20 homolog 1 (Drosophila) (SUV420H1), transcript variant 2, mRNA.
NIPBL	0.324081	0.000757901	Nipped-B homolog (Drosophila) (NIPBL), transcript variant A, mRNA.
NR2C2AP	-0.399285	0.00075856	nuclear receptor 2C2-associated protein (NR2C2AP), mRNA.
MTAP	-0.34356	0.000761717	methylthioadenosine phosphorylase (MTAP), mRNA.
SNORD12C	-0.383425	0.000761717	small nucleolar RNA, C/D box 12C (SNORD12C), small nucleolar RNA.
ZNF518B	0.375368	0.000767562	zinc finger protein 518B (ZNF518B), mRNA.
MRPL24	-0.33794	0.000769156	mitochondrial ribosomal protein L24 (MRPL24), nuclear gene encoding mitochondrial protein, transcript variant 2, mRNA.
36769	0.559146	0.000773624	#N/A
NHP2	-0.409015	0.000773624	NHP2 ribonucleoprotein homolog (yeast) (NHP2), transcript variant 1, mRNA.
TSC22D1	-0.322187	0.000776469	TSC22 domain family, member 1 (TSC22D1), transcript variant 2, mRNA.
LOC284988	0.648661	0.000777026	PREDICTED: hypothetical LOC284988 (LOC284988), mRNA.
ARPC1B	-0.50457	0.00077746	actin related protein 2/3 complex, subunit 1B, 41kDa (ARPC1B), mRNA.
SYCP2	0.33991	0.00077746	synaptonemal complex protein 2 (SYCP2), mRNA.
GPD1L	-0.307742	0.000786941	glycerol-3-phosphate dehydrogenase 1-like (GPD1L), mRNA.
ABCG4	0.416374	0.000789418	ATP-binding cassette, sub-family G (WHITE), member 4 (ABCG4), mRNA.
PHF19	-0.373171	0.000797966	PHD finger protein 19 (PHF19), transcript variant 2, mRNA.
POP5	-0.379617	0.000806368	processing of precursor 5, ribonuclease P/MRP subunit (S. cerevisiae) (POP5), transcript variant 3, mRNA.
LOC339352	-0.438628	0.000813833	PREDICTED: misc_RNA (LOC339352), miscRNA.
CLDN3	-0.541294	0.000816527	claudin 3 (CLDN3), mRNA.
NUP210	-0.413051	0.000822343	nucleoporin 210kDa (NUP210), mRNA.
ACTR3	0.758273	0.000825961	ARP3 actin-related protein 3 homolog (yeast) (ACTR3), mRNA.
MRPS26	-0.321587	0.000830427	mitochondrial ribosomal protein S26 (MRPS26), nuclear gene encoding mitochondrial protein, mRNA.
HIST1H3H	-0.289841	0.000835134	histone cluster 1, H3h (HIST1H3H), mRNA.
BRP44L	-0.478986	0.000837387	brain protein 44-like (BRP44L), mRNA.
H2AFY2	-0.347552	0.000841869	H2A histone family, member Y2 (H2AFY2), mRNA.
CEBPD	-0.398643	0.000844796	CCAAT/enhancer binding protein (C/EBP), delta (CEBPD), mRNA.
AP3M2	0.368608	0.000845677	adaptor-related protein complex 3, mu 2 subunit (AP3M2), mRNA.
NSDHL	-0.464062	0.000846101	NAD(P) dependent steroid dehydrogenase-like (NSDHL), mRNA.
C4orf47	0.515052	0.000852497	chromosome 4 open reading frame 47 (C4orf47), mRNA.
FLNB	-0.44238	0.000858566	filamin B, beta (actin binding protein 278) (FLNB), mRNA.
SPINK2	-0.40911	0.00087456	serine peptidase inhibitor, Kazal type 2 (acrosin-trypsin inhibitor) (SPINK2), mRNA.
SH3PXD2A	0.365754	0.000882991	SH3 and PX domains 2A (SH3PXD2A), mRNA.
ATXN3	-0.33289	0.000903642	ataxin 3 (ATXN3), transcript variant 2, mRNA.
SLC25A42	0.424599	0.000906043	solute carrier family 25, member 42 (SLC25A42), mRNA.
WDR66	0.282548	0.000908104	WD repeat domain 66 (WDR66), mRNA.
LTA4H	-0.317724	0.000910664	leukotriene A4 hydrolase (LTA4H), mRNA.
C14orf179	0.478424	0.00091097	chromosome 14 open reading frame 179 (C14orf179), mRNA.
PIB5PA	-0.372568	0.000911479	phosphatidylinositol (4,5) bisphosphate 5-phosphatase, A (PIB5PA), transcript variant 1, mRNA.
EIF2C2	-0.362497	0.000912785	eukaryotic translation initiation factor 2C, 2 (EIF2C2), mRNA.
LOC100129599	-0.599942	0.000912785	PREDICTED: similar to mCG7602 (LOC100129599), mRNA.
RNF114	0.340291	0.000915324	ring finger protein 114 (RNF114), mRNA.
CCDC117	0.432322	0.000928615	coiled-coil domain containing 117 (CCDC117), mRNA.
MGC16121	0.372619	0.000928615	PREDICTED: hypothetical protein MGC16121 (MGC16121), mRNA.
DIAPH1	-0.378582	0.000933176	diaphanous homolog 1 (Drosophila) (DIAPH1), transcript variant 1, mRNA.
RPRC1	0.433459	0.000937415	arginine/proline rich coiled-coil 1 (RPRC1), mRNA.
PREDICTED: topoisomerase (DNA) I, mitochondrial, transcript variant 3 (TOP1MT), mRNA.	-0.299011	0.000945123	#N/A
MTHFD1L	-0.608558	0.000948686	methylenetetrahydrofolate dehydrogenase (NADP+ dependent) 1-like (MTHFD1L), mRNA.
ZNF410	0.395461	0.000948686	zinc finger protein 410 (ZNF410), mRNA.
SETD3	-0.312728	0.000948959	SET domain containing 3 (SETD3), transcript variant 1, mRNA.
TMSB15A	0.316508	0.000948959	thymosin beta 15a (TMSB15A), mRNA.
SNORA70	-0.36156	0.000956501	small nucleolar RNA, H/ACA box 70 (SNORA70), small nucleolar RNA.
KIF2A	0.335245	0.000958267	kinesin heavy chain member 2A (KIF2A), mRNA.
MRPL13	-0.379322	0.000961047	mitochondrial ribosomal protein L13 (MRPL13), nuclear gene encoding mitochondrial protein, mRNA.
GPAA1	-0.487347	0.000961218	glycosylphosphatidylinositol anchor attachment protein 1 homolog (yeast) (GPAA1), mRNA.
RNASEH1	-0.317735	0.000966971	ribonuclease H1 (RNASEH1), mRNA.
BX356403 PLACENTA COT 25-NORMALIZED cDNA clone CS0DI011YD16 5-PRIME, mRNA sequence	-0.396639	0.00097793	#N/A
AGENCOURT_13779116 NIH_MGC_184 cDNA clone IMAGE:30349586 5, mRNA sequence	0.28448	0.000978681	#N/A
HIPK2	-0.328235	0.00098061	homeodomain interacting protein kinase 2 (HIPK2), mRNA.
TMEM191B	-0.326241	0.000985063	PREDICTED: transmembrane protein 191B, transcript variant 2 (TMEM191B), mRNA.
SOCS5	0.358057	0.000989759	suppressor of cytokine signaling 5 (SOCS5), transcript variant 2, mRNA.
EIF2B2	0.380029	0.000994577	eukaryotic translation initiation factor 2B, subunit 2 beta, 39kDa (EIF2B2), mRNA.
FLJ35409	0.413188	0.000995781	PREDICTED: FLJ35409 protein (FLJ35409), misc RNA.
PBK	-0.34996	0.00100502	PDZ binding kinase (PBK), mRNA.
ZNF69	-0.314493	0.00100667	zinc finger protein 69 (ZNF69), mRNA.
C1orf144	0.387073	0.00100878	chromosome 1 open reading frame 144 (C1orf144), mRNA.
D4S234E	0.590414	0.00101271	DNA segment on chromosome 4 (unique) 234 expressed sequence (D4S234E), transcript variant 2, mRNA.
ZNF142	0.392632	0.00101271	zinc finger protein 142 (ZNF142), transcript variant 2, mRNA.
C9orf6	0.347045	0.00101775	chromosome 9 open reading frame 6 (C9orf6), mRNA.
COX17	-0.315975	0.00101999	COX17 cytochrome c oxidase assembly homolog (S. cerevisiae) (COX17), nuclear gene encoding mitochondrial protein, mRNA.
EXT2	0.520367	0.00101999	exostoses (multiple) 2 (EXT2), transcript variant 1, mRNA.
PLP2	-0.298124	0.00102576	proteolipid protein 2 (colonic epithelium-enriched) (PLP2), mRNA.
SHC1	0.527712	0.00102628	SHC (Src homology 2 domain containing) transforming protein 1 (SHC1), transcript variant 2, mRNA.
EBP	-0.796822	0.00103127	emopamil binding protein (sterol isomerase) (EBP), mRNA.
NCRNA00094	0.321677	0.00103127	non-protein coding RNA 94 (NCRNA00094), non-coding RNA.
OFD1	-0.372577	0.00103384	oral-facial-digital syndrome 1 (OFD1), mRNA.
LOC730432	-0.560838	0.00105303	PREDICTED: similar to serine/threonine/tyrosine interacting protein, transcript variant 1 (LOC730432), mRNA.
SEPN1	0.344598	0.00106371	selenoprotein N, 1 (SEPN1), transcript variant 2, mRNA.
COPG2	-0.3121	0.00107497	coatomer protein complex, subunit gamma 2 (COPG2), mRNA.
NSBP1	-0.338342	0.00108515	nucleosomal binding protein 1 (NSBP1), mRNA.
ABCC8	0.446104	0.0010895	ATP-binding cassette, sub-family C (CFTR/MRP), member 8 (ABCC8), mRNA.
AGTPBP1	0.347666	0.00109296	ATP/GTP binding protein 1 (AGTPBP1), mRNA.
RICH2	-0.343331	0.00109583	Rho-type GTPase-activating protein RICH2 (RICH2), mRNA.
SMS	-0.54317	0.00109583	spermine synthase (SMS), mRNA.
ZNF518A	0.353708	0.00109583	zinc finger protein 518A (ZNF518A), mRNA.
SCRIB	-0.366207	0.00110552	scribbled homolog (Drosophila) (SCRIB), transcript variant 2, mRNA.
ZC3H12B	0.346839	0.00110552	zinc finger CCCH-type containing 12B (ZC3H12B), mRNA.
BBS1	0.286466	0.00110588	Bardet-Biedl syndrome 1 (BBS1), mRNA.
EEF1B2	-0.340771	0.00111238	eukaryotic translation elongation factor 1 beta 2 (EEF1B2), transcript variant 1, mRNA.
FLAD1	-0.283409	0.00111238	FAD1 flavin adenine dinucleotide synthetase homolog (S. cerevisiae) (FLAD1), transcript variant 2, mRNA.
NT5C3	-0.365336	0.00111579	5'-nucleotidase, cytosolic III (NT5C3), transcript variant 1, mRNA.
PSMB1	-0.304122	0.00112708	proteasome (prosome, macropain) subunit, beta type, 1 (PSMB1), mRNA.
MRPL14	-0.316008	0.00113427	mitochondrial ribosomal protein L14 (MRPL14), nuclear gene encoding mitochondrial protein, mRNA.
primary neuroblastoma cDNA, clone:Nbla10111, full insert sequence	-0.540719	0.0011434	#N/A
STOX2	0.376076	0.00115153	storkhead box 2 (STOX2), mRNA.
TGOLN2	0.431745	0.00115747	trans-golgi network protein 2 (TGOLN2), mRNA.
LOC730052	0.331183	0.00116119	PREDICTED: misc_RNA (LOC730052), miscRNA.
CPEB1	0.314909	0.00116763	cytoplasmic polyadenylation element binding protein 1 (CPEB1), transcript variant 4, mRNA.
FAM160A2	0.329368	0.00116763	family with sequence similarity 160, member A2 (FAM160A2), transcript variant 2, mRNA.
LOXL3	-0.333171	0.00117243	lysyl oxidase-like 3 (LOXL3), mRNA.
LHFPL4	0.561754	0.00117282	lipoma HMGIC fusion partner-like 4 (LHFPL4), mRNA.
MLLT6	0.556002	0.00118257	myeloid/lymphoid or mixed-lineage leukemia (trithorax homolog, Drosophila); translocated to, 6 (MLLT6), mRNA.
PSMA3	0.409741	0.00118879	proteasome (prosome, macropain) subunit, alpha type, 3 (PSMA3), transcript variant 1, mRNA.
SPRN	0.298569	0.00119454	shadow of prion protein homolog (zebrafish) (SPRN), mRNA.
PDLIM1	0.313526	0.00119487	PDZ and LIM domain 1 (PDLIM1), mRNA.
MT1X	-0.44944	0.00119753	metallothionein 1X (MT1X), mRNA.
ST7L	-0.266091	0.00119774	suppression of tumorigenicity 7 like (ST7L), transcript variant 4, mRNA.
TMEM187	-0.54974	0.00119774	transmembrane protein 187 (TMEM187), mRNA.
NGRN	0.278141	0.00120932	neugrin, neurite outgrowth associated (NGRN), transcript variant 1, mRNA.
C16orf53	-0.292114	0.00121097	chromosome 16 open reading frame 53 (C16orf53), mRNA.
LEPREL1	0.290275	0.00121097	leprecan-like 1 (LEPREL1), mRNA.
FAM98A	-0.62503	0.00121784	family with sequence similarity 98, member A (FAM98A), mRNA.
HIST1H4H	0.310324	0.00122305	histone cluster 1, H4h (HIST1H4H), mRNA.
LOC649366	0.316768	0.00123242	PREDICTED: similar to aggrecan 1 isoform 2 precursor (LOC649366), mRNA.
ANAPC11	-0.369826	0.0012387	anaphase promoting complex subunit 11 (ANAPC11), transcript variant 4, mRNA.
DCI	-0.362176	0.00124193	dodecenoyl-Coenzyme A delta isomerase (3,2 trans-enoyl-Coenzyme A isomerase) (DCI), nuclear gene encoding mitochondrial protein, mRNA.
LOC730417	-0.299309	0.00124194	PREDICTED: hypothetical protein LOC730417 (LOC730417), mRNA.
DHCR24	0.366787	0.00124619	24-dehydrocholesterol reductase (DHCR24), mRNA.
TMEM97	-0.354922	0.00124826	transmembrane protein 97 (TMEM97), mRNA.
C1orf91	0.322276	0.00125315	chromosome 1 open reading frame 91 (C1orf91), mRNA.
UBE2D2	-0.280349	0.00125833	ubiquitin-conjugating enzyme E2D 2 (UBC4/5 homolog, yeast) (UBE2D2), transcript variant 1, mRNA.
DAZAP1	-0.493215	0.00125978	DAZ associated protein 1 (DAZAP1), transcript variant 1, mRNA.
TCTN1	0.349971	0.00126322	tectonic family member 1 (TCTN1), transcript variant 1, mRNA.
CCDC46	0.341692	0.00126831	coiled-coil domain containing 46 (CCDC46), transcript variant 1, mRNA.
PLXNB2	0.322036	0.00126963	plexin B2 (PLXNB2), mRNA.
F11R	-0.579566	0.0012728	F11 receptor (F11R), transcript variant 5, mRNA.
ORMDL1	0.367436	0.00128897	ORM1-like 1 (S. cerevisiae) (ORMDL1), mRNA.
WNT5A	0.292695	0.00129029	wingless-type MMTV integration site family, member 5A (WNT5A), mRNA.
PIWIL1	0.349732	0.0012911	piwi-like 1 (Drosophila) (PIWIL1), mRNA.
PPM1E	0.331784	0.0012911	protein phosphatase 1E (PP2C domain containing) (PPM1E), mRNA.
BAG5	-0.284555	0.00130272	BCL2-associated athanogene 5 (BAG5), transcript variant 3, mRNA.
MEOX1	-0.300028	0.00130409	mesenchyme homeobox 1 (MEOX1), transcript variant 3, mRNA.
C12orf34	0.280364	0.00130531	chromosome 12 open reading frame 34 (C12orf34), mRNA.
C20orf199	0.463455	0.00130531	chromosome 20 open reading frame 199 (C20orf199), transcript variant 3, non-coding RNA.
ZNF148	0.342021	0.00131083	zinc finger protein 148 (ZNF148), mRNA.
LOC203547	0.414568	0.00131474	hypothetical protein LOC203547 (LOC203547), mRNA.
PIM1	0.445446	0.00131834	pim-1 oncogene (PIM1), mRNA.
SLITRK4	-0.37088	0.00131939	SLIT and NTRK-like family, member 4 (SLITRK4), mRNA.
THRAP3	0.423389	0.00131975	thyroid hormone receptor associated protein 3 (THRAP3), mRNA.
IAH1	-0.308	0.00132026	isoamyl acetate-hydrolyzing esterase 1 homolog (S. cerevisiae) (IAH1), mRNA.
MCOLN2	-0.37072	0.00132622	mucolipin 2 (MCOLN2), mRNA.
POLR2F	-0.31445	0.00132622	polymerase (RNA) II (DNA directed) polypeptide F (POLR2F), mRNA.
ADORA2B	-0.374055	0.00133111	adenosine A2b receptor (ADORA2B), mRNA.
COMMD5	-0.340731	0.00133909	COMM domain containing 5 (COMMD5), transcript variant 1, mRNA.
MNAT1	0.548868	0.00134757	menage a trois homolog 1, cyclin H assembly factor (Xenopus laevis) (MNAT1), mRNA.
SIX4	0.320563	0.00134757	SIX homeobox 4 (SIX4), mRNA.
ITGB1BP1	-0.306669	0.00135168	integrin beta 1 binding protein 1 (ITGB1BP1), transcript variant 1, mRNA.
TFB1M	-0.351989	0.00136658	transcription factor B1, mitochondrial (TFB1M), mRNA.
NEO1	0.339672	0.00136659	neogenin homolog 1 (chicken) (NEO1), mRNA.
EXOC2	0.320885	0.0013684	exocyst complex component 2 (EXOC2), mRNA.
IGDCC4	0.426492	0.00137489	immunoglobulin superfamily, DCC subclass, member 4 (IGDCC4), mRNA.
SALL2	0.315972	0.001387	sal-like 2 (Drosophila) (SALL2), mRNA.
VSTM2B	0.404798	0.001387	PREDICTED: V-set and transmembrane domain containing 2B (VSTM2B), mRNA.
GJA3	-0.395191	0.00139319	gap junction protein, alpha 3, 46kDa (GJA3), mRNA.
DLK2	-0.407996	0.00139472	delta-like 2 homolog (Drosophila) (DLK2), transcript variant 2, mRNA.
ASXL3	0.286237	0.00140047	additional sex combs like 3 (Drosophila) (ASXL3), mRNA.
CDC14A	0.336164	0.00140047	CDC14 cell division cycle 14 homolog A (S. cerevisiae) (CDC14A), transcript variant 1, mRNA.
DAPK1	0.337454	0.00140441	death-associated protein kinase 1 (DAPK1), mRNA.
KIAA1191	0.312962	0.00140463	KIAA1191 (KIAA1191), transcript variant 1, mRNA.
DYNLT1	-0.320956	0.00140682	dynein, light chain, Tctex-type 1 (DYNLT1), mRNA.
PYGL	-0.427818	0.00141429	phosphorylase, glycogen, liver (PYGL), mRNA.
WDR13	0.298098	0.0014224	WD repeat domain 13 (WDR13), mRNA.
LOC730525	0.303413	0.00142392	PREDICTED: hypothetical protein LOC730525 (LOC730525), mRNA.
C15orf41	0.337793	0.00142944	chromosome 15 open reading frame 41 (C15orf41), mRNA.
PIGW	-0.415814	0.00143381	phosphatidylinositol glycan anchor biosynthesis, class W (PIGW), mRNA.
CSRP2	-0.414526	0.00144928	cysteine and glycine-rich protein 2 (CSRP2), mRNA.
NME1	-0.386545	0.00144928	non-metastatic cells 1, protein (NM23A) expressed in (NME1), transcript variant 2, mRNA.
PSMG4	-0.383989	0.00144928	proteasome (prosome, macropain) assembly chaperone 4 (PSMG4), transcript variant 2, mRNA.
EPHA2	0.41818	0.00145335	EPH receptor A2 (EPHA2), mRNA.
MGAT2	-0.306056	0.00145385	mannosyl (alpha-1,6-)-glycoprotein beta-1,2-N-acetylglucosaminyltransferase (MGAT2), transcript variant 2, mRNA.
MEF2D	0.387625	0.00145819	myocyte enhancer factor 2D (MEF2D), mRNA.
CP110	0.375965	0.00146244	CP110 protein (CP110), mRNA.
LOC644615	-0.598047	0.00147085	PREDICTED: similar to Ras-related protein Rab-13 (LOC644615), mRNA.
PUS1	-0.369167	0.00148851	pseudouridylate synthase 1 (PUS1), transcript variant 2, mRNA.
DAG1	0.396569	0.00149222	dystroglycan 1 (dystrophin-associated glycoprotein 1) (DAG1), mRNA.
ADORA1	-0.29763	0.00149642	adenosine A1 receptor (ADORA1), mRNA.
TRIM68	0.285685	0.0015022	tripartite motif-containing 68 (TRIM68), mRNA.
C16orf75	-0.336262	0.00150573	chromosome 16 open reading frame 75 (C16orf75), mRNA.
PKP4	0.351416	0.00152317	plakophilin 4 (PKP4), transcript variant 1, mRNA.
C13orf37	0.296587	0.00152449	chromosome 13 open reading frame 37 (C13orf37), mRNA.
FHL2	0.389818	0.00152869	four and a half LIM domains 2 (FHL2), transcript variant 2, mRNA.
SLC25A19	-0.306795	0.00153012	solute carrier family 25 (mitochondrial thiamine pyrophosphate carrier), member 19 (SLC25A19), nuclear gene encoding mitochondrial protein, mRNA.
DYNC2H1	-0.343707	0.00153254	dynein, cytoplasmic 2, heavy chain 1 (DYNC2H1), mRNA.
WDR22	0.366306	0.00153608	WD repeat domain 22 (WDR22), mRNA.
TSTA3	-0.396054	0.00154395	tissue specific transplantation antigen P35B (TSTA3), mRNA.
RUNDC1	0.293299	0.0015482	RUN domain containing 1 (RUNDC1), mRNA.
FLVCR2	0.328727	0.00155651	feline leukemia virus subgroup C cellular receptor family, member 2 (FLVCR2), mRNA.
RPS6KA5	-0.33841	0.00155724	ribosomal protein S6 kinase, 90kDa, polypeptide 5 (RPS6KA5), transcript variant 1, mRNA.
MANBAL	0.398527	0.00156217	mannosidase, beta A, lysosomal-like (MANBAL), transcript variant 2, mRNA.
MYO19	-0.284323	0.00156752	myosin XIX (MYO19), transcript variant 3, mRNA.
BAT2	0.376245	0.0015703	HLA-B associated transcript 2 (BAT2), transcript variant 1, mRNA.
RND3	-0.268516	0.0015703	Rho family GTPase 3 (RND3), mRNA.
CADM2	-0.324678	0.00157818	cell adhesion molecule 2 (CADM2), mRNA.
CTDSP2	0.281489	0.00158138	CTD (carboxy-terminal domain, RNA polymerase II, polypeptide A) small phosphatase 2 (CTDSP2), mRNA.
RAGE	0.314353	0.00158234	renal tumor antigen (RAGE), mRNA.
UBR4	0.401515	0.00158234	ubiquitin protein ligase E3 component n-recognin 4 (UBR4), mRNA.
HS3ST3A1	-0.320282	0.00160236	heparan sulfate (glucosamine) 3-O-sulfotransferase 3A1 (HS3ST3A1), mRNA.
CALCB	-0.359407	0.00160506	calcitonin-related polypeptide beta (CALCB), mRNA.
LARGE	0.300408	0.00160594	like-glycosyltransferase (LARGE), transcript variant 1, mRNA.
C1orf21	0.312221	0.00160854	chromosome 1 open reading frame 21 (C1orf21), mRNA.
ICMT	-0.354213	0.00160959	isoprenylcysteine carboxyl methyltransferase (ICMT), mRNA.
C7orf23	-0.523644	0.00161562	chromosome 7 open reading frame 23 (C7orf23), mRNA.
YRDC	0.352415	0.00161562	yrdC domain containing (E. coli) (YRDC), nuclear gene encoding mitochondrial protein, mRNA.
TJP3	-0.468684	0.00163857	tight junction protein 3 (zona occludens 3) (TJP3), mRNA.
PDIA5	-0.347961	0.0016395	protein disulfide isomerase family A, member 5 (PDIA5), mRNA.
TMEM51	-0.311426	0.00164457	transmembrane protein 51 (TMEM51), mRNA.
TTC25	0.288808	0.0016547	tetratricopeptide repeat domain 25 (TTC25), mRNA.
COL5A2	0.405908	0.00166559	collagen, type V, alpha 2 (COL5A2), mRNA.
SDF4	0.272768	0.0016681	stromal cell derived factor 4 (SDF4), mRNA.
MANBA	-0.354421	0.00166898	mannosidase, beta A, lysosomal (MANBA), mRNA.
FAT1	-0.444428	0.00168095	FAT tumor suppressor homolog 1 (Drosophila) (FAT1), mRNA.
KDM5B	0.340183	0.00168893	lysine (K)-specific demethylase 5B (KDM5B), mRNA.
ADAP2	0.288921	0.00170049	ArfGAP with dual PH domains 2 (ADAP2), mRNA.
H2AFY	0.39973	0.00171222	H2A histone family, member Y (H2AFY), transcript variant 1, mRNA.
SNORA33	-0.342771	0.00171222	small nucleolar RNA, H/ACA box 33 (SNORA33), small nucleolar RNA.
CRKL	0.290189	0.00171591	v-crk sarcoma virus CT10 oncogene homolog (avian)-like (CRKL), mRNA.
CACHD1	0.324645	0.00171611	cache domain containing 1 (CACHD1), mRNA.
HELZ	0.286911	0.00171979	helicase with zinc finger (HELZ), mRNA.
LOC100130502	0.283528	0.00171979	PREDICTED: hypothetical protein LOC100130502 (LOC100130502), mRNA.
DNAJC22	0.311748	0.00172586	DnaJ (Hsp40) homolog, subfamily C, member 22 (DNAJC22), mRNA.
PVRL2	0.423325	0.00172957	poliovirus receptor-related 2 (herpesvirus entry mediator B) (PVRL2), transcript variant alpha, mRNA.
TRAPPC6B	-0.351978	0.00175083	trafficking protein particle complex 6B (TRAPPC6B), transcript variant 1, mRNA.
LOC642282	0.325763	0.00175767	PREDICTED: similar to Tektin-3, transcript variant 1 (LOC642282), mRNA.
PLS1	-0.403485	0.00176489	plastin 1 (I isoform) (PLS1), mRNA.
PSCD2	0.305077	0.00176489	pleckstrin homology, Sec7 and coiled-coil domains 2 (cytohesin-2) (PSCD2), transcript variant 2, mRNA.
SLC27A3	-0.310199	0.00176631	solute carrier family 27 (fatty acid transporter), member 3 (SLC27A3), mRNA.
IDS	0.263605	0.00177492	iduronate 2-sulfatase (Hunter syndrome) (IDS), transcript variant 1, mRNA.
cDNA clone IMAGE:5272804	0.540083	0.00177563	#N/A
SLC25A1	-0.325455	0.00177615	solute carrier family 25 (mitochondrial carrier; citrate transporter), member 1 (SLC25A1), nuclear gene encoding mitochondrial protein, mRNA.
PREI3	0.374196	0.00177722	preimplantation protein 3 (PREI3), transcript variant 1, mRNA.
SFXN4	-0.549885	0.00177722	sideroflexin 4 (SFXN4), transcript variant 3, mRNA.
RPS6KB1	0.356856	0.00178557	ribosomal protein S6 kinase, 70kDa, polypeptide 1 (RPS6KB1), mRNA.
C8orf76	-0.275512	0.00178655	chromosome 8 open reading frame 76 (C8orf76), mRNA.
PTPRG	0.296836	0.00179254	protein tyrosine phosphatase, receptor type, G (PTPRG), mRNA.
FXR1	0.302304	0.00179402	fragile X mental retardation, autosomal homolog 1 (FXR1), transcript variant 1, mRNA.
MASTL	-0.269496	0.00181552	microtubule associated serine/threonine kinase-like (MASTL), mRNA.
GLI2	0.253296	0.00181864	GLI-Kruppel family member GLI2 (GLI2), mRNA.
ALS2	0.418319	0.00182743	amyotrophic lateral sclerosis 2 (juvenile) (ALS2), mRNA.
LCN15	0.330774	0.00183035	lipocalin 15 (LCN15), mRNA.
RMND1	-0.296583	0.00183035	required for meiotic nuclear division 1 homolog (S. cerevisiae) (RMND1), mRNA.
ABHD14A	-0.283316	0.00183173	abhydrolase domain containing 14A (ABHD14A), mRNA.
RCN1	0.373785	0.00184034	reticulocalbin 1, EF-hand calcium binding domain (RCN1), mRNA.
KIAA1370	0.280661	0.00184095	KIAA1370 (KIAA1370), mRNA.
PHAX	0.413258	0.00184095	phosphorylated adaptor for RNA export (PHAX), mRNA.
SNCB	-0.270806	0.00184109	synuclein, beta (SNCB), transcript variant 1, mRNA.
C2orf68	-0.284879	0.00184329	chromosome 2 open reading frame 68 (C2orf68), mRNA.
LCMT1	-0.284617	0.0018494	leucine carboxyl methyltransferase 1 (LCMT1), transcript variant 1, mRNA.
TCEAL1	-0.28665	0.00186327	transcription elongation factor A (SII)-like 1 (TCEAL1), transcript variant 2, mRNA.
MXRA7	-0.322301	0.00186438	matrix-remodelling associated 7 (MXRA7), transcript variant 1, mRNA.
FNDC4	0.311182	0.00187375	fibronectin type III domain containing 4 (FNDC4), mRNA.
BIRC6	-0.292021	0.00187765	baculoviral IAP repeat-containing 6 (BIRC6), mRNA.
RPS24	0.272834	0.0018785	ribosomal protein S24 (RPS24), transcript variant 2, mRNA.
ATP6V0A2	-0.347639	0.00187994	ATPase, H+ transporting, lysosomal V0 subunit a2 (ATP6V0A2), mRNA.
SPRY2	-0.330415	0.00188396	sprouty homolog 2 (Drosophila) (SPRY2), mRNA.
TCEA2	-0.347509	0.00188396	transcription elongation factor A (SII), 2 (TCEA2), transcript variant 1, mRNA.
RPAP3	0.287546	0.00188797	RNA polymerase II associated protein 3 (RPAP3), mRNA.
DPM3	-0.53483	0.00189925	dolichyl-phosphate mannosyltransferase polypeptide 3 (DPM3), transcript variant 2, mRNA.
TSPAN13	-0.336545	0.00190105	tetraspanin 13 (TSPAN13), mRNA.
rotatin (RTTN), mRNA.	0.515827	0.0019059	#N/A
RTTN	0.283084	0.0019059	rotatin (RTTN), mRNA.
LOC728312	0.320446	0.00190767	PREDICTED: misc_RNA (LOC728312), miscRNA.
ZNF511	-0.279746	0.00191336	zinc finger protein 511 (ZNF511), mRNA.
EGLN2	0.343013	0.00191526	egl nine homolog 2 (C. elegans) (EGLN2), transcript variant 1, mRNA.
PPIL3	0.322809	0.00192182	peptidylprolyl isomerase (cyclophilin)-like 3 (PPIL3), transcript variant PPIL3b, mRNA.
COPS8	0.354552	0.00192824	COP9 constitutive photomorphogenic homolog subunit 8 (Arabidopsis) (COPS8), transcript variant 1, mRNA.
KIAA1524	0.505861	0.00194012	KIAA1524 (KIAA1524), mRNA.
LOC88523	0.396448	0.00194012	CG016 (LOC88523), mRNA.
RBPJ	0.288875	0.00194012	recombination signal binding protein for immunoglobulin kappa J region (RBPJ), transcript variant 4, mRNA.
CERK	0.338338	0.00194042	ceramide kinase (CERK), transcript variant 1, mRNA.
saccharopine dehydrogenase (putative) (SCCPDH), mRNA.	-0.263941	0.00194042	#N/A
SCCPDH	-0.413299	0.00194042	saccharopine dehydrogenase (putative) (SCCPDH), mRNA.
FLJ12355	0.294512	0.00196662	PREDICTED: hypothetical protein FLJ12355 (FLJ12355), misc RNA.
C14orf112	0.360526	0.00196891	chromosome 14 open reading frame 112 (C14orf112), mRNA.
TCEB1	0.339309	0.00197	transcription elongation factor B (SIII), polypeptide 1 (15kDa, elongin C) (TCEB1), mRNA.
TCEAL8	-0.255777	0.00197722	transcription elongation factor A (SII)-like 8 (TCEAL8), transcript variant 2, mRNA.
RFWD2	0.340899	0.0019788	ring finger and WD repeat domain 2 (RFWD2), transcript variant 1, mRNA.
CREG1	0.376457	0.0019845	cellular repressor of E1A-stimulated genes 1 (CREG1), mRNA.
LOC400027	0.380326	0.00200382	PREDICTED: hypothetical gene supported by BC047417, transcript variant 2 (LOC400027), mRNA.
C9orf61	0.256723	0.00201595	chromosome 9 open reading frame 61 (C9orf61), mRNA.
NAPRT1	-0.287261	0.00202072	nicotinate phosphoribosyltransferase domain containing 1 (NAPRT1), mRNA.
INSM1	0.289393	0.00202593	insulinoma-associated 1 (INSM1), mRNA.
COASY	-0.350311	0.00202908	Coenzyme A synthase (COASY), transcript variant 4, mRNA.
KLHL5	-0.346941	0.00203353	kelch-like 5 (Drosophila) (KLHL5), transcript variant 3, mRNA.
IQCA1	0.331711	0.00203473	IQ motif containing with AAA domain 1 (IQCA1), mRNA.
SENP2	0.314609	0.00203948	SUMO1/sentrin/SMT3 specific peptidase 2 (SENP2), mRNA.
EXOSC4	-0.446094	0.00204218	exosome component 4 (EXOSC4), mRNA.
TMX1	-0.532627	0.00205344	thioredoxin-related transmembrane protein 1 (TMX1), mRNA.
COMMD6	-0.317995	0.00205538	COMM domain containing 6 (COMMD6), transcript variant 1, mRNA.
CS	-0.276442	0.0020578	citrate synthase (CS), nuclear gene encoding mitochondrial protein, mRNA.
POTEF	0.367233	0.0020578	POTE ankyrin domain family, member F (POTEF), mRNA.
ZFAND3	0.24954	0.0020578	zinc finger, AN1-type domain 3 (ZFAND3), mRNA.
HOXA5	0.249988	0.00206559	homeobox A5 (HOXA5), mRNA.
SNX5	-0.338221	0.00206994	sorting nexin 5 (SNX5), transcript variant 1, mRNA.
TLX2	-0.249693	0.00207359	T-cell leukemia homeobox 2 (TLX2), mRNA.
we58e01.x1 Soares_thymus_NHFTh cDNA clone IMAGE:2345304 3, mRNA sequence	0.317319	0.00207663	#N/A
DONSON	0.301989	0.00208585	downstream neighbor of SON (DONSON), mRNA.
TMEM120A	-0.365157	0.00208609	transmembrane protein 120A (TMEM120A), mRNA.
SNORA24	-0.347339	0.00209894	small nucleolar RNA, H/ACA box 24 (SNORA24), small nucleolar RNA.
NIF3L1	0.30069	0.00210671	NIF3 NGG1 interacting factor 3-like 1 (S. pombe) (NIF3L1), mRNA.
LOC401720	0.345972	0.0021176	similar to fidgetin (LOC401720), mRNA.
SASH1	-0.360219	0.00213304	SAM and SH3 domain containing 1 (SASH1), mRNA.
SC65	-0.370722	0.00213304	synaptonemal complex protein SC65 (SC65), mRNA.
SPRYD3	-0.289459	0.00213495	SPRY domain containing 3 (SPRYD3), mRNA.
ABCF2	-0.27226	0.00213803	ATP-binding cassette, sub-family F (GCN20), member 2 (ABCF2), nuclear gene encoding mitochondrial protein, transcript variant 2, mRNA.
ABI2	0.349088	0.00213803	PREDICTED: abl interactor 2 (ABI2), mRNA.
FUNDC1	0.371994	0.00213803	FUN14 domain containing 1 (FUNDC1), mRNA.
HOXC9	-0.352694	0.00213803	homeobox C9 (HOXC9), mRNA.
SDCCAG1	-0.270194	0.00213803	serologically defined colon cancer antigen 1 (SDCCAG1), mRNA.
TMEM194A	-0.42979	0.00213803	transmembrane protein 194A (TMEM194A), transcript variant 2, mRNA.
WDR33	-0.263985	0.00213803	WD repeat domain 33 (WDR33), transcript variant 2, mRNA.
C5orf32	0.368202	0.0021394	chromosome 5 open reading frame 32 (C5orf32), mRNA.
C14orf101	0.312027	0.00214156	chromosome 14 open reading frame 101 (C14orf101), mRNA.
DPYD	-0.444466	0.00214706	dihydropyrimidine dehydrogenase (DPYD), transcript variant 1, mRNA.
SAP30	0.359489	0.00215133	Sin3A-associated protein, 30kDa (SAP30), mRNA.
ZSWIM4	0.327547	0.00216549	zinc finger, SWIM-type containing 4 (ZSWIM4), mRNA.
LAPTM4B	-0.347945	0.00218134	lysosomal protein transmembrane 4 beta (LAPTM4B), mRNA.
EFHD1	0.461379	0.0021897	EF-hand domain family, member D1 (EFHD1), mRNA.
CYP2S1	0.258352	0.00219046	cytochrome P450, family 2, subfamily S, polypeptide 1 (CYP2S1), mRNA.
KLK7	0.276693	0.0021963	kallikrein-related peptidase 7 (KLK7), transcript variant 1, mRNA.
HBEGF	0.249579	0.00220045	heparin-binding EGF-like growth factor (HBEGF), mRNA.
BX111257 Soares fetal liver spleen 1NFLS cDNA clone IMAGp998B19536, mRNA sequence	0.289046	0.00220045	#N/A
FAM105A	-0.290163	0.00223502	family with sequence similarity 105, member A (FAM105A), mRNA.
TNFRSF10D	0.294173	0.00223502	tumor necrosis factor receptor superfamily, member 10d, decoy with truncated death domain (TNFRSF10D), mRNA.
DUSP23	-0.321282	0.00224927	dual specificity phosphatase 23 (DUSP23), mRNA.
NDUFS7	-0.292524	0.00226297	NADH dehydrogenase (ubiquinone) Fe-S protein 7, 20kDa (NADH-coenzyme Q reductase) (NDUFS7), mRNA.
HEXB	0.51883	0.00226381	hexosaminidase B (beta polypeptide) (HEXB), mRNA.
DHRS11	-0.295454	0.0022716	dehydrogenase/reductase (SDR family) member 11 (DHRS11), mRNA.
FAM174B	0.30725	0.00227925	family with sequence similarity 174, member B (FAM174B), mRNA.
MTX2	0.303324	0.00228931	metaxin 2 (MTX2), transcript variant 1, mRNA.
KHSRP	0.275646	0.00230105	KH-type splicing regulatory protein (KHSRP), mRNA.
PTPRE	-0.255335	0.00231684	protein tyrosine phosphatase, receptor type, E (PTPRE), transcript variant 2, mRNA.
RAD51C	-0.288891	0.00234155	RAD51 homolog C (S. cerevisiae) (RAD51C), transcript variant 2, mRNA.
PSMC1	-0.326423	0.00234161	proteasome (prosome, macropain) 26S subunit, ATPase, 1 (PSMC1), mRNA.
ZNF503	0.342415	0.00234961	zinc finger protein 503 (ZNF503), mRNA.
LOC727768	0.404863	0.00235559	PREDICTED: misc_RNA (LOC727768), miscRNA.
H2AFX	0.341818	0.00236557	H2A histone family, member X (H2AFX), mRNA.
PDSS1	-0.301182	0.00236557	prenyl (decaprenyl) diphosphate synthase, subunit 1 (PDSS1), mRNA.
SH3YL1	-0.38263	0.00236557	SH3 domain containing, Ysc84-like 1 (S. cerevisiae) (SH3YL1), mRNA.
ALKBH5	0.300006	0.00236954	alkB, alkylation repair homolog 5 (E. coli) (ALKBH5), mRNA.
RPUSD4	-0.32388	0.00238241	RNA pseudouridylate synthase domain containing 4 (RPUSD4), mRNA.
FAM36A	-0.29313	0.0024022	family with sequence similarity 36, member A (FAM36A), mRNA.
SYDE1	0.418951	0.00240316	synapse defective 1, Rho GTPase, homolog 1 (C. elegans) (SYDE1), mRNA.
KCNK1	-0.416995	0.00241626	potassium channel, subfamily K, member 1 (KCNK1), mRNA.
THADA	0.249841	0.00241919	thyroid adenoma associated (THADA), transcript variant 1, mRNA.
MARK1	-0.254312	0.00242668	MAP/microtubule affinity-regulating kinase 1 (MARK1), mRNA.
POLA2	-0.255863	0.00242668	polymerase (DNA directed), alpha 2 (70kD subunit) (POLA2), mRNA.
MGC4677	0.256229	0.00242689	PREDICTED: hypothetical protein MGC4677 (MGC4677), mRNA.
TECR	-0.489052	0.00243835	trans-2,3-enoyl-CoA reductase (TECR), mRNA.
VIM	0.399027	0.00244302	vimentin (VIM), mRNA.
SSBP4	0.42635	0.0024445	single stranded DNA binding protein 4 (SSBP4), transcript variant 1, mRNA.
YIF1A	-0.43334	0.00246461	Yip1 interacting factor homolog A (S. cerevisiae) (YIF1A), mRNA.
TJAP1	0.374665	0.00247377	tight junction associated protein 1 (peripheral) (TJAP1), mRNA.
LOC440895	-0.301838	0.00247413	PREDICTED: LIM and senescent cell antigen-like domains 3-like, transcript variant 1 (LOC440895), mRNA.
PNN	-0.436754	0.00248956	pinin, desmosome associated protein (PNN), mRNA.
C10orf140	-0.312159	0.00251103	chromosome 10 open reading frame 140 (C10orf140), mRNA.
COL18A1	0.312838	0.00251103	collagen, type XVIII, alpha 1 (COL18A1), transcript variant 2, mRNA.
TC125227 Human breast cancer tissue, large insert, pCMV expression library cDNA clone TC125227 5 similar to LOC399828 (LOC387724), mRNA sequence	-0.474449	0.00251501	#N/A
EPAS1	0.297671	0.00252044	endothelial PAS domain protein 1 (EPAS1), mRNA.
TMEFF2	0.701896	0.00252122	transmembrane protein with EGF-like and two follistatin-like domains 2 (TMEFF2), mRNA.
NCAPG2	-0.357712	0.00252641	non-SMC condensin II complex, subunit G2 (NCAPG2), mRNA.
HAUS8	-0.2378	0.00253148	HAUS augmin-like complex, subunit 8 (HAUS8), transcript variant 1, mRNA.
TH1L	-0.285491	0.00253442	TH1-like (Drosophila) (TH1L), transcript variant 1, mRNA.
SNORD52	-0.37118	0.00253757	small nucleolar RNA, C/D box 52 (SNORD52), non-coding RNA.
LSP1	0.334983	0.00253812	lymphocyte-specific protein 1 (LSP1), transcript variant 4, mRNA.
C19orf2	0.29261	0.00254277	chromosome 19 open reading frame 2 (C19orf2), transcript variant 2, mRNA.
VSNL1	-0.275614	0.00254277	visinin-like 1 (VSNL1), mRNA.
NTHL1	-0.390276	0.00256481	nth endonuclease III-like 1 (E. coli) (NTHL1), mRNA.
CLIC3	0.387549	0.0025783	chloride intracellular channel 3 (CLIC3), mRNA.
SENP5	0.318212	0.00258461	SUMO1/sentrin specific peptidase 5 (SENP5), mRNA.
PHTF1	0.30177	0.0025854	putative homeodomain transcription factor 1 (PHTF1), mRNA.
ZMYM3	0.386812	0.0025918	zinc finger, MYM-type 3 (ZMYM3), transcript variant 2, mRNA.
GRPR	0.249577	0.00259221	gastrin-releasing peptide receptor (GRPR), mRNA.
LOC100130562	-0.324718	0.00259221	PREDICTED: hypothetical protein LOC100130562, transcript variant 1 (LOC100130562), mRNA.
NOTCH3	0.346047	0.00259311	Notch homolog 3 (Drosophila) (NOTCH3), mRNA.
CAB39	0.303903	0.00260579	calcium binding protein 39 (CAB39), mRNA.
TST	-0.420669	0.00261007	thiosulfate sulfurtransferase (rhodanese) (TST), nuclear gene encoding mitochondrial protein, mRNA.
ECHDC2	-0.248498	0.00261214	enoyl Coenzyme A hydratase domain containing 2 (ECHDC2), mRNA.
SH3BGRL3	0.302637	0.0026149	SH3 domain binding glutamic acid-rich protein like 3 (SH3BGRL3), mRNA.
USP14	-0.261989	0.00261613	ubiquitin specific peptidase 14 (tRNA-guanine transglycosylase) (USP14), transcript variant 2, mRNA.
SPRED1	0.293843	0.00262209	sprouty-related, EVH1 domain containing 1 (SPRED1), mRNA.
EPHX1	-0.365003	0.00262314	epoxide hydrolase 1, microsomal (xenobiotic) (EPHX1), mRNA.
ZNF252	-0.325366	0.00262314	zinc finger protein 252 (ZNF252), non-coding RNA.
DDB2	-0.27169	0.00263556	damage-specific DNA binding protein 2, 48kDa (DDB2), mRNA.
GALR2	-0.331612	0.00263556	galanin receptor 2 (GALR2), mRNA.
SCNN1D	0.360503	0.00263556	sodium channel, nonvoltage-gated 1, delta (SCNN1D), transcript variant 2, mRNA.
NFYA	0.320198	0.00264987	nuclear transcription factor Y, alpha (NFYA), transcript variant 1, mRNA.
SLC30A7	-0.328622	0.00268826	solute carrier family 30 (zinc transporter), member 7 (SLC30A7), mRNA.
ATF4	0.387892	0.00269728	activating transcription factor 4 (tax-responsive enhancer element B67) (ATF4), transcript variant 1, mRNA.
CYP26B1	-0.274242	0.00269728	cytochrome P450, family 26, subfamily B, polypeptide 1 (CYP26B1), mRNA.
FAM62B	-0.454175	0.00269728	family with sequence similarity 62 (C2 domain containing) member B (FAM62B), mRNA.
cytochrome P450, family 26, subfamily B, polypeptide 1 (CYP26B1), mRNA.	0.299302	0.00269728	#N/A
SLC30A1	-0.29247	0.00270251	solute carrier family 30 (zinc transporter), member 1 (SLC30A1), mRNA.
MYC	-0.344716	0.00271019	v-myc myelocytomatosis viral oncogene homolog (avian) (MYC), mRNA.
C14orf166	-0.386075	0.00271069	chromosome 14 open reading frame 166 (C14orf166), mRNA.
TRAPPC6A	-0.425913	0.00271069	trafficking protein particle complex 6A (TRAPPC6A), mRNA.
PPM1A	0.278096	0.00271424	protein phosphatase 1A (formerly 2C), magnesium-dependent, alpha isoform (PPM1A), transcript variant 3, mRNA.
GRSF1	-0.285697	0.0027175	G-rich RNA sequence binding factor 1 (GRSF1), transcript variant 2, mRNA.
ANGPT1	0.275444	0.00271948	angiopoietin 1 (ANGPT1), mRNA.
SCAND1	-0.351653	0.00272707	SCAN domain containing 1 (SCAND1), transcript variant 2, mRNA.
CMTM4	-0.365209	0.00274243	CKLF-like MARVEL transmembrane domain containing 4 (CMTM4), transcript variant 2, mRNA.
ZBTB46	0.300349	0.00274243	zinc finger and BTB domain containing 46 (ZBTB46), mRNA.
COBLL1	-0.277433	0.00274933	COBL-like 1 (COBLL1), mRNA.
IFRD1	0.27897	0.00274933	interferon-related developmental regulator 1 (IFRD1), transcript variant 1, mRNA.
SLC23A2	-0.550007	0.00274933	solute carrier family 23 (nucleobase transporters), member 2 (SLC23A2), transcript variant 2, mRNA.
CCS	-0.468703	0.00275337	copper chaperone for superoxide dismutase (CCS), mRNA.
SRP14	-0.369577	0.00275647	signal recognition particle 14kDa (homologous Alu RNA binding protein) (SRP14), mRNA.
LOC728931	-0.284036	0.00278503	PREDICTED: similar to hCG17429 (LOC728931), mRNA.
POLR2B	0.399529	0.00280585	polymerase (RNA) II (DNA directed) polypeptide B, 140kDa (POLR2B), mRNA.
FBXL6	-0.340614	0.00281875	F-box and leucine-rich repeat protein 6 (FBXL6), transcript variant 1, mRNA.
CNPY4	0.26767	0.00282989	canopy 4 homolog (zebrafish) (CNPY4), mRNA.
GTF3A	-0.291664	0.00283415	general transcription factor IIIA (GTF3A), mRNA.
ITGAV	0.431671	0.00283415	integrin, alpha V (vitronectin receptor, alpha polypeptide, antigen CD51) (ITGAV), mRNA.
TULP4	-0.254007	0.00283415	tubby like protein 4 (TULP4), transcript variant 2, mRNA.
RAB4A	-0.287247	0.0028498	RAB4A, member RAS oncogene family (RAB4A), mRNA.
C8orf13	0.297467	0.00285048	chromosome 8 open reading frame 13 (C8orf13), mRNA.
GPC4	0.298053	0.00285128	glypican 4 (GPC4), mRNA.
SPIRE1	0.390243	0.00286674	spire homolog 1 (Drosophila) (SPIRE1), transcript variant 2, mRNA.
GJA1	0.508913	0.00287117	gap junction protein, alpha 1, 43kDa (GJA1), mRNA.
CARS	0.575883	0.00288238	cysteinyl-tRNA synthetase (CARS), transcript variant 4, mRNA.
CPT2	-0.325303	0.00288598	carnitine palmitoyltransferase II (CPT2), nuclear gene encoding mitochondrial protein, mRNA.
DMD	-0.234656	0.00288598	dystrophin (muscular dystrophy, Duchenne and Becker types) (DMD), transcript variant Dp40, mRNA.
LOC642590	-0.401292	0.00288598	PREDICTED: misc_RNA (LOC642590), miscRNA.
BAX	-0.59962	0.00290077	BCL2-associated X protein (BAX), transcript variant sigma, mRNA.
PPP3R1	0.300295	0.00290077	protein phosphatase 3 (formerly 2B), regulatory subunit B, alpha isoform (PPP3R1), mRNA.
ENY2	0.308635	0.00292312	enhancer of yellow 2 homolog (Drosophila) (ENY2), mRNA.
ZSCAN10	-0.338547	0.00293861	zinc finger and SCAN domain containing 10 (ZSCAN10), mRNA.
cDNA clone IMAGE:5263177	-0.367404	0.002943	#N/A
PPIA	-0.333029	0.00296444	peptidylprolyl isomerase A (cyclophilin A) (PPIA), mRNA.
RNF215	0.35609	0.00296598	ring finger protein 215 (RNF215), mRNA.
FCGRT	-0.372321	0.00296738	Fc fragment of IgG, receptor, transporter, alpha (FCGRT), transcript variant 1, mRNA.
AKTIP	-0.235308	0.002973	AKT interacting protein (AKTIP), transcript variant 1, mRNA.
HNRPR	0.516068	0.002973	heterogeneous nuclear ribonucleoprotein R (HNRPR), mRNA.
SDC1	-0.394113	0.002973	syndecan 1 (SDC1), transcript variant 1, mRNA.
ABCF1	0.316952	0.00297304	ATP-binding cassette, sub-family F (GCN20), member 1 (ABCF1), transcript variant 1, mRNA.
C14orf156	0.267941	0.00297441	chromosome 14 open reading frame 156 (C14orf156), mRNA.
DHRS1	-0.349683	0.00297441	dehydrogenase/reductase (SDR family) member 1 (DHRS1), mRNA.
METTL7B	-0.602154	0.00297441	methyltransferase like 7B (METTL7B), mRNA.
NELF	0.299253	0.00299127	nasal embryonic LHRH factor (NELF), mRNA.
SGTA	0.331414	0.00299127	small glutamine-rich tetratricopeptide repeat (TPR)-containing, alpha (SGTA), mRNA.
TPBG	0.473295	0.00299383	trophoblast glycoprotein (TPBG), mRNA.
CALM2	0.264005	0.00299519	calmodulin 2 (phosphorylase kinase, delta) (CALM2), mRNA.
DICER1	-0.297305	0.0030109	Dicer1, Dcr-1 homolog (Drosophila) (DICER1), transcript variant 2, mRNA.
C1orf218	0.332179	0.00302455	chromosome 1 open reading frame 218 (C1orf218), mRNA.
RNF31	0.361032	0.00302455	ring finger protein 31 (RNF31), mRNA.
KIAA0247	0.253688	0.00304407	KIAA0247 (KIAA0247), mRNA.
CBX4	0.34778	0.00305792	chromobox homolog 4 (Pc class homolog, Drosophila) (CBX4), mRNA.
C13orf15	0.250829	0.00306138	chromosome 13 open reading frame 15 (C13orf15), mRNA.
ACSS1	0.259509	0.00306494	acyl-CoA synthetase short-chain family member 1 (ACSS1), nuclear gene encoding mitochondrial protein, mRNA.
PLAGL2	0.421969	0.0030761	pleiomorphic adenoma gene-like 2 (PLAGL2), mRNA.
ATXN2	0.288609	0.0030882	ataxin 2 (ATXN2), mRNA.
E2F7	-0.270091	0.00309234	E2F transcription factor 7 (E2F7), mRNA.
PCNX	0.374777	0.00309234	pecanex homolog (Drosophila) (PCNX), mRNA.
RBM25	0.346345	0.00309234	RNA binding motif protein 25 (RBM25), mRNA.
MCL1	0.427436	0.00310647	myeloid cell leukemia sequence 1 (BCL2-related) (MCL1), transcript variant 1, mRNA.
STX2	0.330328	0.00311305	syntaxin 2 (STX2), transcript variant 1, mRNA.
GSK3B	0.306862	0.00311356	glycogen synthase kinase 3 beta (GSK3B), mRNA.
PECR	0.332752	0.00312502	peroxisomal trans-2-enoyl-CoA reductase (PECR), mRNA.
37680	0.310862	0.00313745	#N/A
C14orf100	0.353795	0.00314218	chromosome 14 open reading frame 100 (C14orf100), mRNA.
NFKB2	0.280806	0.00314721	nuclear factor of kappa light polypeptide gene enhancer in B-cells 2 (p49/p100) (NFKB2), transcript variant 2, mRNA.
MYOM1	0.256536	0.0031636	myomesin 1, 185kDa (MYOM1), transcript variant 1, mRNA.
TP53BP1	0.372853	0.00317697	tumor protein p53 binding protein 1 (TP53BP1), mRNA.
CTGF	0.754107	0.00317875	connective tissue growth factor (CTGF), mRNA.
WRNIP1	0.346523	0.00318231	Werner helicase interacting protein 1 (WRNIP1), transcript variant 1, mRNA.
HK1	0.44431	0.00318614	hexokinase 1 (HK1), nuclear gene encoding mitochondrial protein, transcript variant 5, mRNA.
ACIN1	0.510986	0.00318703	apoptotic chromatin condensation inducer 1 (ACIN1), mRNA.
LOC654042	-0.309805	0.00319074	PREDICTED: similar to dehydrogenase/reductase (SDR family) member 4 like 2, transcript variant 4 (LOC654042), mRNA.
TNFRSF10A	-0.437595	0.0031998	tumor necrosis factor receptor superfamily, member 10a (TNFRSF10A), mRNA.
ZNF330	-0.278726	0.0031998	zinc finger protein 330 (ZNF330), mRNA.
FABP5	-0.26994	0.00320403	fatty acid binding protein 5 (psoriasis-associated) (FABP5), mRNA.
DGKD	0.403979	0.00320819	diacylglycerol kinase, delta 130kDa (DGKD), transcript variant 1, mRNA.
LOC648771	-0.392699	0.00320819	PREDICTED: misc_RNA (LOC648771), miscRNA.
TTLL5	0.276384	0.00320819	tubulin tyrosine ligase-like family, member 5 (TTLL5), mRNA.
C9orf23	-0.32203	0.00321109	chromosome 9 open reading frame 23 (C9orf23), transcript variant 1, mRNA.
RAB9B	-0.23373	0.00323189	RAB9B, member RAS oncogene family (RAB9B), mRNA.
DHX15	-0.34459	0.00323475	DEAH (Asp-Glu-Ala-His) box polypeptide 15 (DHX15), mRNA.
KCNG1	0.225442	0.00323585	potassium voltage-gated channel, subfamily G, member 1 (KCNG1), mRNA.
SFRS6	-0.349876	0.00325169	splicing factor, arginine/serine-rich 6 (SFRS6), mRNA.
ALG9	-0.361647	0.00325919	asparagine-linked glycosylation 9, alpha-1,2-mannosyltransferase homolog (S. cerevisiae) (ALG9), transcript variant 4, mRNA.
C4orf34	0.342054	0.00326066	chromosome 4 open reading frame 34 (C4orf34), mRNA.
BPHL	-0.36475	0.00326077	biphenyl hydrolase-like (serine hydrolase) (BPHL), mRNA.
CCNJL	0.251616	0.00326518	cyclin J-like (CCNJL), mRNA.
DPH5	-0.480945	0.0032685	DPH5 homolog (S. cerevisiae) (DPH5), transcript variant 1, mRNA.
STK38	-0.342581	0.00328145	serine/threonine kinase 38 (STK38), mRNA.
DCTD	0.231975	0.00329461	dCMP deaminase (DCTD), transcript variant 2, mRNA.
FBXO15	0.267927	0.00330255	F-box protein 15 (FBXO15), mRNA.
P2RY5	-0.277877	0.00330277	purinergic receptor P2Y, G-protein coupled, 5 (P2RY5), mRNA.
LOC728758	-0.273369	0.00330892	hCG1789710 (LOC728758), mRNA.
ISG15	0.346624	0.00331609	ISG15 ubiquitin-like modifier (ISG15), mRNA.
SOCS4	0.421568	0.00331905	suppressor of cytokine signaling 4 (SOCS4), transcript variant 2, mRNA.
C12orf29	-0.249265	0.00332232	chromosome 12 open reading frame 29 (C12orf29), mRNA.
PPFIBP1	-0.384916	0.00333541	PTPRF interacting protein, binding protein 1 (liprin beta 1) (PPFIBP1), transcript variant 1, mRNA.
C8orf55	-0.596197	0.00337216	chromosome 8 open reading frame 55 (C8orf55), mRNA.
SPATA6	0.240187	0.00339042	spermatogenesis associated 6 (SPATA6), mRNA.
TRIM39	0.285713	0.00339197	tripartite motif-containing 39 (TRIM39), transcript variant 1, mRNA.
RAB26	-0.483597	0.00340169	RAB26, member RAS oncogene family (RAB26), mRNA.
EIF5	-0.277378	0.00341292	eukaryotic translation initiation factor 5 (EIF5), transcript variant 1, mRNA.
APAF1	0.51186	0.00343025	apoptotic peptidase activating factor 1 (APAF1), transcript variant 1, mRNA.
37134	0.463957	0.00343546	#N/A
PRKX	-0.318513	0.00343783	protein kinase, X-linked (PRKX), mRNA.
CDH4	0.307414	0.00343834	cadherin 4, type 1, R-cadherin (retinal) (CDH4), mRNA.
ID2	-0.405955	0.00344912	inhibitor of DNA binding 2, dominant negative helix-loop-helix protein (ID2), mRNA.
STIP1	0.299845	0.00344912	stress-induced-phosphoprotein 1 (Hsp70/Hsp90-organizing protein) (STIP1), mRNA.
DCTN3	0.357074	0.00345345	dynactin 3 (p22) (DCTN3), transcript variant 1, mRNA.
NUCB2	0.387399	0.00345345	nucleobindin 2 (NUCB2), mRNA.
RBPMS2	0.329351	0.00345345	RNA binding protein with multiple splicing 2 (RBPMS2), mRNA.
SCARNA14	-0.320668	0.00345345	small Cajal body-specific RNA 14 (SCARNA14), guide RNA.
MAPBPIP	-0.502862	0.00347373	mitogen-activated protein-binding protein-interacting protein (MAPBPIP), mRNA.
CHIC2	0.316707	0.0034821	cysteine-rich hydrophobic domain 2 (CHIC2), mRNA.
CLK1	0.394066	0.0034892	CDC-like kinase 1 (CLK1), mRNA.
HADHA	-0.292611	0.00349789	hydroxyacyl-Coenzyme A dehydrogenase/3-ketoacyl-Coenzyme A thiolase/enoyl-Coenzyme A hydratase (trifunctional protein), alpha subunit (HADHA), nuclear gene encoding mitochondrial protein, mRNA.
TCEAL4	-0.28673	0.00349789	transcription elongation factor A (SII)-like 4 (TCEAL4), transcript variant 4, mRNA.
ICAM5	0.322662	0.00349994	intercellular adhesion molecule 5, telencephalin (ICAM5), mRNA.
TRAP1	-0.289627	0.00351573	TNF receptor-associated protein 1 (TRAP1), mRNA.
PCDH18	-0.274106	0.00351746	protocadherin 18 (PCDH18), mRNA.
TMEM147	-0.327669	0.00352823	transmembrane protein 147 (TMEM147), mRNA.
SKP1	-0.269886	0.00353496	S-phase kinase-associated protein 1 (SKP1), transcript variant 1, mRNA.
INPP5A	0.305945	0.00353679	PREDICTED: inositol polyphosphate-5-phosphatase, 40kDa (INPP5A), mRNA.
KIAA1644	0.236526	0.00354	PREDICTED: KIAA1644 protein (KIAA1644), mRNA.
COMTD1	-0.323514	0.00357573	catechol-O-methyltransferase domain containing 1 (COMTD1), mRNA.
C5orf15	0.428989	0.00358139	chromosome 5 open reading frame 15 (C5orf15), mRNA.
CDCA3	-0.280106	0.00358139	cell division cycle associated 3 (CDCA3), mRNA.
NDRG3	-0.496778	0.00358139	NDRG family member 3 (NDRG3), transcript variant 2, mRNA.
IPO11	0.233488	0.00360535	importin 11 (IPO11), mRNA.
SLC31A1	-0.274028	0.00360535	solute carrier family 31 (copper transporters), member 1 (SLC31A1), mRNA.
VPS45	-0.221486	0.00360535	vacuolar protein sorting 45 homolog (S. cerevisiae) (VPS45), mRNA.
MYPOP	0.247504	0.00360891	Myb-related transcription factor, partner of profilin (MYPOP), mRNA.
IGSF9	0.249138	0.00362512	immunoglobulin superfamily, member 9 (IGSF9), mRNA.
RTKN	-0.284592	0.00362512	rhotekin (RTKN), transcript variant 2, mRNA.
ARID2	0.218105	0.00363447	AT rich interactive domain 2 (ARID, RFX-like) (ARID2), mRNA.
POLR2L	-0.400058	0.00364531	polymerase (RNA) II (DNA directed) polypeptide L, 7.6kDa (POLR2L), mRNA.
MTA1	-0.423821	0.00365529	metastasis associated 1 (MTA1), mRNA.
MAP1A	0.264552	0.00369375	microtubule-associated protein 1A (MAP1A), mRNA.
C16orf68	0.299685	0.00374461	chromosome 16 open reading frame 68 (C16orf68), mRNA.
ADCY6	0.232685	0.00374514	adenylate cyclase 6 (ADCY6), transcript variant 2, mRNA.
TMEM54	0.286637	0.00375438	transmembrane protein 54 (TMEM54), mRNA.
SAGE1	0.273151	0.00376621	sarcoma antigen 1 (SAGE1), mRNA.
WDR74	-0.335692	0.00376621	PREDICTED: WD repeat domain 74 (WDR74), mRNA.
NCOA3	-0.26674	0.00378415	nuclear receptor coactivator 3 (NCOA3), transcript variant 1, mRNA.
FAHD1	-0.298132	0.00380483	fumarylacetoacetate hydrolase domain containing 1 (FAHD1), transcript variant 2, mRNA.
GGA3	0.26306	0.00380483	golgi associated, gamma adaptin ear containing, ARF binding protein 3 (GGA3), transcript variant long, mRNA.
EPHX2	-0.284282	0.00382409	epoxide hydrolase 2, cytoplasmic (EPHX2), mRNA.
PREPL	0.43349	0.00382409	prolyl endopeptidase-like (PREPL), transcript variant C, mRNA.
DGCR2	0.256491	0.00382678	DiGeorge syndrome critical region gene 2 (DGCR2), mRNA.
SPRY4	-0.297987	0.00382747	sprouty homolog 4 (Drosophila) (SPRY4), mRNA.
EWSR1	-0.422799	0.00383056	Ewing sarcoma breakpoint region 1 (EWSR1), transcript variant EWS, mRNA.
ARL5A	0.235217	0.00383733	ADP-ribosylation factor-like 5A (ARL5A), transcript variant 3, mRNA.
TRMT11	-0.277741	0.00383733	tRNA methyltransferase 11 homolog (S. cerevisiae) (TRMT11), mRNA.
QSOX1	0.313577	0.00386368	quiescin Q6 sulfhydryl oxidase 1 (QSOX1), transcript variant 2, mRNA.
PPP2R1A	0.263181	0.00386984	protein phosphatase 2 (formerly 2A), regulatory subunit A , alpha isoform (PPP2R1A), mRNA.
FNBP1	0.242932	0.00387566	formin binding protein 1 (FNBP1), mRNA.
HSD17B14	0.248173	0.00388735	hydroxysteroid (17-beta) dehydrogenase 14 (HSD17B14), mRNA.
PIGM	-0.443372	0.00389139	phosphatidylinositol glycan anchor biosynthesis, class M (PIGM), mRNA.
SLC11A2	-0.36471	0.00390138	solute carrier family 11 (proton-coupled divalent metal ion transporters), member 2 (SLC11A2), mRNA.
TBCE	-0.272926	0.00393202	tubulin folding cofactor E (TBCE), transcript variant 2, mRNA.
LOC100128252	-0.256442	0.00395279	PREDICTED: similar to MGC9913 protein (LOC100128252), mRNA.
DUS2L	-0.277816	0.00397263	dihydrouridine synthase 2-like, SMM1 homolog (S. cerevisiae) (DUS2L), mRNA.
UBE2V1	0.251	0.00400386	ubiquitin-conjugating enzyme E2 variant 1 (UBE2V1), transcript variant 4, mRNA.
IL4R	0.246662	0.00402761	interleukin 4 receptor (IL4R), transcript variant 1, mRNA.
CHST3	0.278807	0.00409091	carbohydrate (chondroitin 6) sulfotransferase 3 (CHST3), mRNA.
FHL1	0.249466	0.00409091	four and a half LIM domains 1 (FHL1), mRNA.
PCNA	-0.311373	0.00409091	proliferating cell nuclear antigen (PCNA), transcript variant 2, mRNA.
DDX54	-0.235713	0.00409098	DEAD (Asp-Glu-Ala-Asp) box polypeptide 54 (DDX54), transcript variant 2, mRNA.
APOBEC3B	0.398333	0.00409216	apolipoprotein B mRNA editing enzyme, catalytic polypeptide-like 3B (APOBEC3B), mRNA.
FLJ10081	0.292059	0.0041042	hypothetical protein FLJ10081 (FLJ10081), mRNA.
FAH	-0.304229	0.00410434	fumarylacetoacetate hydrolase (fumarylacetoacetase) (FAH), mRNA.
SYAP1	0.390072	0.00410566	synapse associated protein 1, SAP47 homolog (Drosophila) (SYAP1), mRNA.
DOCK11	0.289868	0.00411008	dedicator of cytokinesis 11 (DOCK11), mRNA.
NCOR2	0.336315	0.0041302	nuclear receptor co-repressor 2 (NCOR2), transcript variant 2, mRNA.
ZNF263	0.241411	0.0041456	zinc finger protein 263 (ZNF263), mRNA.
COPG	0.339575	0.00414923	coatomer protein complex, subunit gamma (COPG), mRNA.
PSME1	-0.386768	0.00418345	proteasome (prosome, macropain) activator subunit 1 (PA28 alpha) (PSME1), transcript variant 1, mRNA.
LOC151162	0.30005	0.00419912	hypothetical LOC151162 (LOC151162), non-coding RNA.
GPR89A	-0.318611	0.00419944	G protein-coupled receptor 89A (GPR89A), mRNA.
CBL	0.304425	0.0042027	Cas-Br-M (murine) ecotropic retroviral transforming sequence (CBL), mRNA.
LOC100128088	-0.407958	0.00422207	PREDICTED: similar to hCG2042634 (LOC100128088), mRNA.
SOX8	0.395244	0.00422592	SRY (sex determining region Y)-box 8 (SOX8), mRNA.
AKIRIN1	0.263926	0.00422857	akirin 1 (AKIRIN1), mRNA.
GOLGB1	0.280559	0.00422957	golgin B1, golgi integral membrane protein (GOLGB1), mRNA.
MRPS21	-0.248313	0.00426805	mitochondrial ribosomal protein S21 (MRPS21), nuclear gene encoding mitochondrial protein, transcript variant 2, mRNA.
SOX2	0.501947	0.00426805	SRY (sex determining region Y)-box 2 (SOX2), mRNA.
TINP1	-0.245021	0.00426856	TGF beta-inducible nuclear protein 1 (TINP1), mRNA.
FUT8	0.394541	0.00429438	fucosyltransferase 8 (alpha (1,6) fucosyltransferase) (FUT8), transcript variant 3, mRNA.
ELOVL1	-0.308517	0.00429706	elongation of very long chain fatty acids (FEN1/Elo2, SUR4/Elo3, yeast)-like 1 (ELOVL1), mRNA.
C3orf34	0.241211	0.00432076	chromosome 3 open reading frame 34 (C3orf34), mRNA.
HIC2	0.253328	0.00433415	hypermethylated in cancer 2 (HIC2), mRNA.
hypermethylated in cancer 2 (HIC2), mRNA.	-0.377663	0.00433415	#N/A
LOC644132	0.225093	0.00433733	PREDICTED: misc_RNA (LOC644132), miscRNA.
RSPH9	0.244703	0.00434554	radial spoke head 9 homolog (Chlamydomonas) (RSPH9), mRNA.
PPP1R14C	-0.287688	0.00435014	protein phosphatase 1, regulatory (inhibitor) subunit 14C (PPP1R14C), mRNA.
SLC4A7	-0.325394	0.00435609	solute carrier family 4, sodium bicarbonate cotransporter, member 7 (SLC4A7), mRNA.
WTIP	0.235045	0.0043561	Wilms tumor 1 interacting protein (WTIP), mRNA.
DDX42	0.433254	0.00436616	DEAD (Asp-Glu-Ala-Asp) box polypeptide 42 (DDX42), transcript variant 2, mRNA.
METAP1	-0.258337	0.00437828	methionyl aminopeptidase 1 (METAP1), mRNA.
FBRS	0.370561	0.0043798	fibrosin (FBRS), mRNA.
DKK4	0.349589	0.00440813	dickkopf homolog 4 (Xenopus laevis) (DKK4), mRNA.
EFR3A	-0.311069	0.00440813	EFR3 homolog A (S. cerevisiae) (EFR3A), mRNA.
ETV5	0.242174	0.00440813	ets variant gene 5 (ets-related molecule) (ETV5), mRNA.
GTF2E2	-0.256735	0.00440813	general transcription factor IIE, polypeptide 2, beta 34kDa (GTF2E2), mRNA.
INPPL1	0.284591	0.00440813	inositol polyphosphate phosphatase-like 1 (INPPL1), mRNA.
STC2	-0.976423	0.00440813	stanniocalcin 2 (STC2), mRNA.
LPCAT3	-0.236118	0.0044537	lysophosphatidylcholine acyltransferase 3 (LPCAT3), mRNA.
FAM167A	0.311494	0.00445939	family with sequence similarity 167, member A (FAM167A), mRNA.
MRPS36	-0.290299	0.00445999	mitochondrial ribosomal protein S36 (MRPS36), nuclear gene encoding mitochondrial protein, mRNA.
FAM168B	0.288495	0.00446955	family with sequence similarity 168, member B (FAM168B), mRNA.
ATP5D	-0.396694	0.00447561	ATP synthase, H+ transporting, mitochondrial F1 complex, delta subunit (ATP5D), nuclear gene encoding mitochondrial protein, transcript variant 1, mRNA.
RAB2A	0.276341	0.00448906	RAB2A, member RAS oncogene family (RAB2A), mRNA.
C6orf130	0.352481	0.00449037	chromosome 6 open reading frame 130 (C6orf130), mRNA.
LOC653080	-0.318919	0.00450156	PREDICTED: similar to Beta-glucuronidase precursor (LOC653080), misc RNA.
ZNF467	0.327422	0.00450661	zinc finger protein 467 (ZNF467), mRNA.
TMEM69	-0.326636	0.00451845	transmembrane protein 69 (TMEM69), mRNA.
PICK1	-0.232471	0.00451915	protein interacting with PRKCA 1 (PICK1), transcript variant 1, mRNA.
36038	0.355044	0.0045243	#N/A
ATG5	-0.22633	0.00453879	ATG5 autophagy related 5 homolog (S. cerevisiae) (ATG5), mRNA.
BRPF3	0.337484	0.00453902	bromodomain and PHD finger containing, 3 (BRPF3), mRNA.
IRX4	0.230234	0.0045586	iroquois homeobox 4 (IRX4), mRNA.
PTGES2	-0.277176	0.00456542	prostaglandin E synthase 2 (PTGES2), transcript variant 2, mRNA.
USP10	0.312388	0.00456542	ubiquitin specific peptidase 10 (USP10), mRNA.
TPMT	-0.288755	0.00457055	thiopurine S-methyltransferase (TPMT), mRNA.
CCDC103	0.23761	0.00457503	coiled-coil domain containing 103 (CCDC103), mRNA.
C17orf61	-0.29728	0.0046022	chromosome 17 open reading frame 61 (C17orf61), mRNA.
CDRT4	0.293981	0.00462428	CMT1A duplicated region transcript 4 (CDRT4), mRNA.
LOC643668	-0.377447	0.00462594	PREDICTED: similar to peptidase (prosome, macropain) 26S subunit, ATPase 1 (LOC643668), mRNA.
XRCC3	-0.252438	0.00462909	X-ray repair complementing defective repair in Chinese hamster cells 3 (XRCC3), transcript variant 3, mRNA.
FAM116B	0.303511	0.00463583	family with sequence similarity 116, member B (FAM116B), mRNA.
LOC100131531	-0.368927	0.00464368	PREDICTED: similar to hCG1644658 (LOC100131531), mRNA.
MAP2	0.219697	0.00467169	microtubule-associated protein 2 (MAP2), transcript variant 2, mRNA.
RAPGEF6	0.293047	0.00467308	Rap guanine nucleotide exchange factor (GEF) 6 (RAPGEF6), mRNA.
EFNA4	-0.353827	0.00467883	ephrin-A4 (EFNA4), transcript variant 2, mRNA.
IMPDH2	-0.437484	0.00467981	IMP (inosine monophosphate) dehydrogenase 2 (IMPDH2), mRNA.
PRRG1	0.246972	0.00469384	proline rich Gla (G-carboxyglutamic acid) 1 (PRRG1), mRNA.
AGTR1	0.264183	0.00469698	angiotensin II receptor, type 1 (AGTR1), transcript variant 3, mRNA.
MAFF	0.311535	0.00470051	v-maf musculoaponeurotic fibrosarcoma oncogene homolog F (avian) (MAFF), transcript variant 1, mRNA.
FAM134B	0.342569	0.00470804	family with sequence similarity 134, member B (FAM134B), transcript variant 1, mRNA.
USP42	0.245906	0.00474903	ubiquitin specific peptidase 42 (USP42), mRNA.
CUL4B	0.218234	0.0047583	cullin 4B (CUL4B), transcript variant 2, mRNA.
HES6	0.254853	0.00476603	hairy and enhancer of split 6 (Drosophila) (HES6), mRNA.
RHBDD3	0.299024	0.00476603	rhomboid domain containing 3 (RHBDD3), mRNA.
PIM3	0.226382	0.00476997	PREDICTED: pim-3 oncogene (PIM3), mRNA.
ROBLD3	-0.451214	0.00476997	roadblock domain containing 3 (ROBLD3), mRNA.
SFRP1	0.450698	0.00476997	secreted frizzled-related protein 1 (SFRP1), mRNA.
LOC644762	0.271152	0.00477505	PREDICTED: hypothetical LOC644762 (LOC644762), mRNA.
APOA1BP	-0.264252	0.00481124	apolipoprotein A-I binding protein (APOA1BP), mRNA.
NAT8L	0.243826	0.00481124	N-acetyltransferase 8-like (GCN5-related, putative) (NAT8L), mRNA.
ERCC8	0.327398	0.00481952	excision repair cross-complementing rodent repair deficiency, complementation group 8 (ERCC8), transcript variant 1, mRNA.
SNHG3-RCC1	-0.471311	0.00482546	SNHG3-RCC1 readthrough transcript (SNHG3-RCC1), transcript variant 1, mRNA.
AIM1L	-0.283471	0.00482627	absent in melanoma 1-like (AIM1L), mRNA.
PFDN6	-0.376165	0.00484085	prefoldin subunit 6 (PFDN6), mRNA.
SETX	0.227992	0.00484085	senataxin (SETX), mRNA.
RENBP	-0.428003	0.00486352	renin binding protein (RENBP), mRNA.
ATP5G1	-0.400273	0.0048672	ATP synthase, H+ transporting, mitochondrial F0 complex, subunit C1 (subunit 9) (ATP5G1), nuclear gene encoding mitochondrial protein, transcript variant 2, mRNA.
GOLGA5	-0.319216	0.0048672	golgi autoantigen, golgin subfamily a, 5 (GOLGA5), mRNA.
IFT88	0.271348	0.0048672	intraflagellar transport 88 homolog (Chlamydomonas) (IFT88), transcript variant 2, mRNA.
REXO2	-0.227111	0.0048672	REX2, RNA exonuclease 2 homolog (S. cerevisiae) (REXO2), mRNA.
CTNNBIP1	-0.267282	0.00488032	catenin, beta interacting protein 1 (CTNNBIP1), transcript variant 1, mRNA.
IKBIP	0.341803	0.0048862	IKBKB interacting protein (IKBIP), transcript variant 1, mRNA.
PSD2	0.241155	0.0048862	pleckstrin and Sec7 domain containing 2 (PSD2), mRNA.
CUTA	-0.282078	0.00490587	cutA divalent cation tolerance homolog (E. coli) (CUTA), transcript variant 4, mRNA.
CABC1	-0.275297	0.00490707	chaperone, ABC1 activity of bc1 complex homolog (S. pombe) (CABC1), nuclear gene encoding mitochondrial protein, mRNA.
DDX3X	0.335248	0.00490941	DEAD (Asp-Glu-Ala-Asp) box polypeptide 3, X-linked (DDX3X), mRNA.
DYNC1H1	-0.300875	0.00490941	dynein, cytoplasmic 1, heavy chain 1 (DYNC1H1), mRNA.
RPS6KA1	-0.316935	0.00490941	ribosomal protein S6 kinase, 90kDa, polypeptide 1 (RPS6KA1), transcript variant 1, mRNA.
RABEPK	-0.33085	0.0049234	Rab9 effector protein with kelch motifs (RABEPK), mRNA.
ACTL6A	-0.238057	0.00493198	actin-like 6A (ACTL6A), transcript variant 1, mRNA.
CHORDC1	0.306884	0.00493396	cysteine and histidine-rich domain (CHORD)-containing 1 (CHORDC1), mRNA.
UFD1L	-0.253868	0.00493396	ubiquitin fusion degradation 1 like (yeast) (UFD1L), transcript variant 2, mRNA.
E2F2	-0.28799	0.0049379	E2F transcription factor 2 (E2F2), mRNA.
ns68e03.y5 NCI_CGAP_Pr2 cDNA clone IMAGE:1188796, mRNA sequence	-0.299452	0.00494781	#N/A
KDM6B	0.233414	0.00494856	lysine (K)-specific demethylase 6B (KDM6B), mRNA.
UBE2F	0.263396	0.00496551	ubiquitin-conjugating enzyme E2F (putative) (UBE2F), mRNA.
SAV1	-0.301494	0.00497041	salvador homolog 1 (Drosophila) (SAV1), mRNA.
LAMC3	-0.39987	0.00501599	laminin, gamma 3 (LAMC3), mRNA.
SLC30A6	-0.243437	0.00501981	solute carrier family 30 (zinc transporter), member 6 (SLC30A6), mRNA.
SMG5	0.270213	0.00502309	Smg-5 homolog, nonsense mediated mRNA decay factor (C. elegans) (SMG5), mRNA.
HNRNPA1	-0.390131	0.00502353	heterogeneous nuclear ribonucleoprotein A1 (HNRNPA1), transcript variant 2, mRNA.
TBCD	-0.241839	0.00502995	tubulin folding cofactor D (TBCD), mRNA.
MRPL54	-0.33378	0.00505583	mitochondrial ribosomal protein L54 (MRPL54), nuclear gene encoding mitochondrial protein, mRNA.
AIF1L	-0.348869	0.00506979	allograft inflammatory factor 1-like (AIF1L), transcript variant 1, mRNA.
FGF13	-0.222634	0.00506979	fibroblast growth factor 13 (FGF13), transcript variant 1A, mRNA.
FTHL7	0.251271	0.00506979	ferritin, heavy polypeptide-like 7 (FTHL7) on chromosome 13.
SFT2D1	-0.238573	0.00510718	SFT2 domain containing 1 (SFT2D1), mRNA.
CNPY2	-0.277081	0.0051331	canopy 2 homolog (zebrafish) (CNPY2), mRNA.
LOC730098	-0.304546	0.00514186	PREDICTED: misc_RNA (LOC730098), miscRNA.
RNF216L	0.257194	0.00514322	ring finger protein 216-like (RNF216L), transcript variant 2, non-coding RNA.
PTK7	-0.436528	0.00514532	PTK7 protein tyrosine kinase 7 (PTK7), transcript variant PTK7-2, mRNA.
APLP1	0.319452	0.00515733	amyloid beta (A4) precursor-like protein 1 (APLP1), transcript variant 1, mRNA.
TSPAN3	0.270268	0.00515733	tetraspanin 3 (TSPAN3), transcript variant 1, mRNA.
FBXL10	0.364941	0.0051627	F-box and leucine-rich repeat protein 10 (FBXL10), transcript variant 1, mRNA.
mRNA; cDNA DKFZp686I14117 (from clone DKFZp686I14117)	0.221176	0.0051627	#N/A
NTM	-0.254253	0.00516718	neurotrimin (NTM), transcript variant 2, mRNA.
C6orf62	-0.246852	0.00517916	chromosome 6 open reading frame 62 (C6orf62), mRNA.
FOXN3	-0.208897	0.00517916	forkhead box N3 (FOXN3), transcript variant 1, mRNA.
PACRG	0.24159	0.00517916	PARK2 co-regulated (PACRG), transcript variant 3, mRNA.
EIF4A1	-0.29653	0.00517984	eukaryotic translation initiation factor 4A, isoform 1 (EIF4A1), mRNA.
IGF2R	-0.469125	0.00517984	insulin-like growth factor 2 receptor (IGF2R), mRNA.
BOLA3	-0.281956	0.00518143	bolA homolog 3 (E. coli) (BOLA3), transcript variant 2, mRNA.
TTC33	0.352153	0.00519303	tetratricopeptide repeat domain 33 (TTC33), mRNA.
PURB	-0.277485	0.00519437	purine-rich element binding protein B (PURB), mRNA.
ATP5I	0.298461	0.00520682	ATP synthase, H+ transporting, mitochondrial F0 complex, subunit E (ATP5I), nuclear gene encoding mitochondrial protein, mRNA.
EIF3B	-0.239291	0.00520682	eukaryotic translation initiation factor 3, subunit B (EIF3B), transcript variant 2, mRNA.
GPR137	0.23691	0.00521721	G protein-coupled receptor 137 (GPR137), mRNA.
GPR89C	-0.387242	0.00521721	G protein-coupled receptor 89C (GPR89C), mRNA.
CHST10	0.245954	0.00522653	carbohydrate sulfotransferase 10 (CHST10), mRNA.
ACTA2	0.242787	0.00526628	actin, alpha 2, smooth muscle, aorta (ACTA2), mRNA.
C11orf1	-0.311939	0.00530579	chromosome 11 open reading frame 1 (C11orf1), mRNA.
RELB	0.248499	0.00530826	v-rel reticuloendotheliosis viral oncogene homolog B (RELB), mRNA.
ZBTB40	0.352346	0.00532907	zinc finger and BTB domain containing 40 (ZBTB40), transcript variant 1, mRNA.
KIAA0586	0.294037	0.00533024	KIAA0586 (KIAA0586), mRNA.
PRKACB	-0.303376	0.0053321	protein kinase, cAMP-dependent, catalytic, beta (PRKACB), transcript variant 2, mRNA.
IFI30	-0.297122	0.00534106	interferon, gamma-inducible protein 30 (IFI30), mRNA.
RPS9	-0.358103	0.00534344	ribosomal protein S9 (RPS9), mRNA.
CCL5	0.292913	0.00534362	chemokine (C-C motif) ligand 5 (CCL5), mRNA.
MSRB3	0.273804	0.00534362	methionine sulfoxide reductase B3 (MSRB3), transcript variant 1, mRNA.
ZDHHC12	-0.259623	0.00535412	zinc finger, DHHC-type containing 12 (ZDHHC12), mRNA.
TSPO	-0.284629	0.00536902	translocator protein (18kDa) (TSPO), transcript variant PBR, mRNA.
SCAMP5	0.240893	0.00537075	secretory carrier membrane protein 5 (SCAMP5), mRNA.
PARVB	-0.31736	0.00537587	parvin, beta (PARVB), transcript variant 2, mRNA.
BTBD12	-0.271308	0.00540509	BTB (POZ) domain containing 12 (BTBD12), mRNA.
MSR1	-0.21585	0.00540801	macrophage scavenger receptor 1 (MSR1), transcript variant SR-AI, mRNA.
DLG4	0.268017	0.00542283	discs, large homolog 4 (Drosophila) (DLG4), mRNA.
FOXQ1	0.259667	0.00545644	forkhead box Q1 (FOXQ1), mRNA.
FLJ46380	0.252941	0.00548397	FLJ46380 protein (FLJ46380), mRNA.
LOC100133080	0.235093	0.00548658	PREDICTED: similar to hCG1810766 (LOC100133080), mRNA.
RBM45	-0.302742	0.00550458	RNA binding motif protein 45 (RBM45), mRNA.
LOC100128196	-0.237518	0.005523	PREDICTED: misc_RNA (LOC100128196), miscRNA.
UBFD1	0.263502	0.00553831	ubiquitin family domain containing 1 (UBFD1), mRNA.
CPLX1	0.258214	0.00554723	complexin 1 (CPLX1), mRNA.
VANGL2	0.23631	0.00556687	vang-like 2 (van gogh, Drosophila) (VANGL2), mRNA.
CBX6	0.362853	0.00556797	chromobox homolog 6 (CBX6), mRNA.
RPS27L	0.344643	0.00556797	ribosomal protein S27-like (RPS27L), mRNA.
TLE6	-0.378239	0.0056015	transducin-like enhancer of split 6 (E(sp1) homolog, Drosophila) (TLE6), mRNA.
PPHLN1	-0.310422	0.00561146	periphilin 1 (PPHLN1), transcript variant 4, mRNA.
MOBKL3	0.281222	0.0056283	MOB1, Mps One Binder kinase activator-like 3 (yeast) (MOBKL3), transcript variant 3, mRNA.
C20orf100	0.400458	0.00563386	chromosome 20 open reading frame 100 (C20orf100), mRNA.
RIMS2	-0.215094	0.00564008	regulating synaptic membrane exocytosis 2 (RIMS2), transcript variant 2, mRNA.
CCNB2	-0.265209	0.00568962	cyclin B2 (CCNB2), mRNA.
NKD2	0.334458	0.00568962	naked cuticle homolog 2 (Drosophila) (NKD2), mRNA.
SFRS4	0.230453	0.00568962	splicing factor, arginine/serine-rich 4 (SFRS4), mRNA.
SNAPC3	0.279259	0.00568962	small nuclear RNA activating complex, polypeptide 3, 50kDa (SNAPC3), mRNA.
OLFM1	0.218441	0.00569271	olfactomedin 1 (OLFM1), transcript variant 1, mRNA.
TIMELESS	-0.247094	0.00569271	timeless homolog (Drosophila) (TIMELESS), mRNA.
CHMP2A	0.222384	0.0057187	chromatin modifying protein 2A (CHMP2A), transcript variant 1, mRNA.
ARID3B	0.318391	0.00572881	AT rich interactive domain 3B (BRIGHT-like) (ARID3B), mRNA.
EDG1	-0.283577	0.00573566	endothelial differentiation, sphingolipid G-protein-coupled receptor, 1 (EDG1), mRNA.
GSTO1	-0.285589	0.00577882	glutathione S-transferase omega 1 (GSTO1), mRNA.
NGLY1	0.230653	0.00578041	N-glycanase 1 (NGLY1), mRNA.
GSTT1	-0.265657	0.00580306	glutathione S-transferase theta 1 (GSTT1), mRNA.
PTDSS1	-0.284732	0.00580306	phosphatidylserine synthase 1 (PTDSS1), mRNA.
ZSCAN5A	0.332303	0.00580465	zinc finger and SCAN domain containing 5A (ZSCAN5A), mRNA.
SMYD2	0.211295	0.00580744	SET and MYND domain containing 2 (SMYD2), mRNA.
DNPEP	0.203221	0.00582507	aspartyl aminopeptidase (DNPEP), mRNA.
ZCCHC24	0.247384	0.00582507	zinc finger, CCHC domain containing 24 (ZCCHC24), mRNA.
IER5	0.287563	0.0058294	immediate early response 5 (IER5), mRNA.
RSPRY1	-0.234384	0.00583189	ring finger and SPRY domain containing 1 (RSPRY1), mRNA.
SNORA5C	0.226333	0.0058373	small nucleolar RNA, H/ACA box 5C (SNORA5C), small nucleolar RNA.
HRC	0.221702	0.00583944	histidine rich calcium binding protein (HRC), mRNA.
PSRC1	-0.26408	0.00583944	proline/serine-rich coiled-coil 1 (PSRC1), transcript variant 4, mRNA.
LNPEP	-0.500724	0.00584656	leucyl/cystinyl aminopeptidase (LNPEP), transcript variant 2, mRNA.
C22orf15	0.256262	0.00584756	chromosome 22 open reading frame 15 (C22orf15), mRNA.
PAPD4	0.2976	0.00585014	PAP associated domain containing 4 (PAPD4), mRNA.
CACNB3	0.244942	0.00586451	calcium channel, voltage-dependent, beta 3 subunit (CACNB3), mRNA.
OSR2	-0.344729	0.00586451	PREDICTED: odd-skipped related 2 (Drosophila) (OSR2), mRNA.
RSPH3	0.269347	0.00586451	radial spoke 3 homolog (Chlamydomonas) (RSPH3), mRNA.
SCARNA18	-0.296115	0.00586969	small Cajal body-specific RNA 18 (SCARNA18), guide RNA.
DIP2B	-0.413268	0.00587396	DIP2 disco-interacting protein 2 homolog B (Drosophila) (DIP2B), mRNA.
SAR1B	-0.268408	0.00590957	SAR1 homolog B (S. cerevisiae) (SAR1B), transcript variant 1, mRNA.
CAMTA1	-0.229879	0.00591498	calmodulin binding transcription activator 1 (CAMTA1), mRNA.
FLJ10916	0.350038	0.00592052	hypothetical protein FLJ10916 (FLJ10916), mRNA.
PPP1R16A	0.298249	0.00592052	protein phosphatase 1, regulatory (inhibitor) subunit 16A (PPP1R16A), mRNA.
LOC440040	0.229512	0.00595993	PREDICTED: similar to hCG2039930 (LOC440040), mRNA.
POLG	0.348299	0.00597422	polymerase (DNA directed), gamma (POLG), mRNA.
CCDC3	0.253386	0.00597485	coiled-coil domain containing 3 (CCDC3), mRNA.
ZNF524	-0.259635	0.00597614	zinc finger protein 524 (ZNF524), mRNA.
GOLPH4	0.247503	0.00597986	golgi phosphoprotein 4 (GOLPH4), mRNA.
SDHC	-0.465103	0.00598322	succinate dehydrogenase complex, subunit C, integral membrane protein, 15kDa (SDHC), nuclear gene encoding mitochondrial protein, mRNA.
LOC158160	-0.393222	0.00598893	hypothetical protein LOC158160 (LOC158160), transcript variant 1, mRNA.
RPL32	-0.216108	0.00598893	ribosomal protein L32 (RPL32), transcript variant 3, mRNA.
BX101252 NCI_CGAP_Lu24 cDNA clone IMAGp998I115625, mRNA sequence	0.205927	0.0060043	#N/A
NSUN4	-0.238619	0.00601472	NOP2/Sun domain family, member 4 (NSUN4), mRNA.
ZBTB25	0.312594	0.00601472	zinc finger and BTB domain containing 25 (ZBTB25), mRNA.
SLC16A2	-0.273392	0.00602283	solute carrier family 16, member 2 (monocarboxylic acid transporter 8) (SLC16A2), mRNA.
GSTA4	-0.298245	0.00603682	glutathione S-transferase A4 (GSTA4), mRNA.
ATF5	-0.403587	0.00604491	activating transcription factor 5 (ATF5), mRNA.
FAM14B	-0.436393	0.00605026	family with sequence similarity 14, member B (FAM14B), mRNA.
PAICS	-0.318601	0.00605026	phosphoribosylaminoimidazole carboxylase, phosphoribosylaminoimidazole succinocarboxamide synthetase (PAICS), transcript variant 2, mRNA.
RAB34	0.252526	0.00605026	RAB34, member RAS oncogene family (RAB34), mRNA.
NIPSNAP3A	-0.256645	0.00606562	nipsnap homolog 3A (C. elegans) (NIPSNAP3A), mRNA.
FRMPD1	0.236816	0.0060793	FERM and PDZ domain containing 1 (FRMPD1), mRNA.
IP6K1	0.323978	0.00608044	inositol hexakisphosphate kinase 1 (IP6K1), transcript variant 1, mRNA.
RHBDD2	0.273133	0.00610094	rhomboid domain containing 2 (RHBDD2), transcript variant 1, mRNA.
CD55	-0.290464	0.00610523	CD55 molecule, decay accelerating factor for complement (Cromer blood group) (CD55), mRNA.
SEMA4B	0.310166	0.00610578	sema domain, immunoglobulin domain (Ig), transmembrane domain (TM) and short cytoplasmic domain, (semaphorin) 4B (SEMA4B), transcript variant 2, mRNA.
THUMPD2	0.224629	0.00614587	THUMP domain containing 2 (THUMPD2), mRNA.
HAS2AS	-0.245791	0.00616634	HAS2 antisense RNA (non-protein coding) (HAS2AS), antisense RNA.
SNHG4	-0.284075	0.00617354	small nucleolar RNA host gene (non-protein coding) 4 (SNHG4) on chromosome 5.
GALC	-0.243026	0.00620905	galactosylceramidase (GALC), transcript variant 2, mRNA.
LBR	-0.274845	0.00623108	lamin B receptor (LBR), transcript variant 1, mRNA.
AES	0.250577	0.00623602	amino-terminal enhancer of split (AES), transcript variant 2, mRNA.
SNORD31	-0.255528	0.00623831	small nucleolar RNA, C/D box 31 (SNORD31), small nucleolar RNA.
TMEM159	0.291528	0.00624681	transmembrane protein 159 (TMEM159), mRNA.
KIAA0672	-0.306814	0.0062486	KIAA0672 gene product (KIAA0672), mRNA.
THYN1	-0.354509	0.00625355	thymocyte nuclear protein 1 (THYN1), transcript variant 3, mRNA.
SNORD30	-0.257295	0.00627121	small nucleolar RNA, C/D box 30 (SNORD30), small nucleolar RNA.
ENOPH1	-0.255885	0.00628299	enolase-phosphatase 1 (ENOPH1), mRNA.
DKK1	0.633267	0.00629546	dickkopf homolog 1 (Xenopus laevis) (DKK1), mRNA.
MAFG	0.336441	0.00630703	v-maf musculoaponeurotic fibrosarcoma oncogene homolog G (avian) (MAFG), transcript variant 1, mRNA.
PTK2	-0.344692	0.00631299	PTK2 protein tyrosine kinase 2 (PTK2), transcript variant 2, mRNA.
RPP21	-0.270109	0.00633652	ribonuclease P/MRP 21kDa subunit (RPP21), mRNA.
ADC	0.232385	0.00635118	arginine decarboxylase (ADC), mRNA.
HNRNPA2B1	0.489488	0.00638498	heterogeneous nuclear ribonucleoprotein A2/B1 (HNRNPA2B1), transcript variant B1, mRNA.
CACNA1E	0.229845	0.00639562	calcium channel, voltage-dependent, R type, alpha 1E subunit (CACNA1E), mRNA.
37499	-0.276323	0.00639979	#N/A
BAT3	0.259635	0.00639979	HLA-B associated transcript 3 (BAT3), transcript variant 3, mRNA.
IRF2BP2	-0.218715	0.00645735	interferon regulatory factor 2 binding protein 2 (IRF2BP2), transcript variant 1, mRNA.
SAFB2	0.313396	0.00646195	scaffold attachment factor B2 (SAFB2), mRNA.
LARP1	0.251071	0.00646722	La ribonucleoprotein domain family, member 1 (LARP1), transcript variant 2, mRNA.
CAP2	0.320013	0.00647146	CAP, adenylate cyclase-associated protein, 2 (yeast) (CAP2), mRNA.
KIAA1949	0.274761	0.00647152	KIAA1949 (KIAA1949), mRNA.
PALLD	0.23827	0.00647152	palladin, cytoskeletal associated protein (PALLD), transcript variant 2, mRNA.
PROS1	-0.276601	0.00647152	protein S (alpha) (PROS1), mRNA.
SLC27A2	-0.21983	0.00647152	solute carrier family 27 (fatty acid transporter), member 2 (SLC27A2), mRNA.
CCDC102A	0.306764	0.00647606	coiled-coil domain containing 102A (CCDC102A), mRNA.
RRM2B	0.259677	0.00647606	ribonucleotide reductase M2 B (TP53 inducible) (RRM2B), mRNA.
PEX7	-0.241753	0.00648013	peroxisomal biogenesis factor 7 (PEX7), mRNA.
ENOSF1	-0.319817	0.00649731	enolase superfamily member 1 (ENOSF1), mRNA.
TMEM151A	-0.214168	0.00649731	transmembrane protein 151A (TMEM151A), mRNA.
C11orf75	0.293153	0.00652669	chromosome 11 open reading frame 75 (C11orf75), mRNA.
UFM1	0.318403	0.00653802	ubiquitin-fold modifier 1 (UFM1), mRNA.
DDIT3	0.534677	0.006539	DNA-damage-inducible transcript 3 (DDIT3), mRNA.
HP1BP3	0.26372	0.00655599	heterochromatin protein 1, binding protein 3 (HP1BP3), mRNA.
CRISPLD1	-0.621196	0.00660431	cysteine-rich secretory protein LCCL domain containing 1 (CRISPLD1), mRNA.
LOC653583	0.213816	0.00660431	PREDICTED: similar to pleckstrin homology-like domain, family B, member 1 (LOC653583), mRNA.
C6orf211	-0.216028	0.00660603	chromosome 6 open reading frame 211 (C6orf211), mRNA.
SRPX	-0.452061	0.00660603	sushi-repeat-containing protein, X-linked (SRPX), mRNA.
RAD21	-0.247246	0.00660608	RAD21 homolog (S. pombe) (RAD21), mRNA.
ORC2L	0.324932	0.00662368	origin recognition complex, subunit 2-like (yeast) (ORC2L), mRNA.
LOC440341	0.381542	0.00662433	PREDICTED: similar to nuclear pore complex interacting protein, transcript variant 4 (LOC440341), mRNA.
HIST2H2AC	-0.28917	0.00663994	histone cluster 2, H2ac (HIST2H2AC), mRNA.
cDNA: FLJ23313 fis, clone HEP11919	-0.370089	0.0066864	#N/A
ADSL	-0.25489	0.00671867	adenylosuccinate lyase (ADSL), mRNA.
KHNYN	0.256448	0.00672816	KH and NYN domain containing (KHNYN), mRNA.
SLC43A2	0.201451	0.00678386	solute carrier family 43, member 2 (SLC43A2), mRNA.
DCXR	-0.249403	0.00679308	dicarbonyl/L-xylulose reductase (DCXR), mRNA.
ETNK2	0.214357	0.00679896	ethanolamine kinase 2 (ETNK2), mRNA.
PARP16	0.47709	0.00679896	poly (ADP-ribose) polymerase family, member 16 (PARP16), mRNA.
SRRD	-0.270642	0.00680791	SRR1 domain containing (SRRD), mRNA.
ATP5G3	-0.206173	0.00681086	ATP synthase, H+ transporting, mitochondrial F0 complex, subunit C3 (subunit 9) (ATP5G3), nuclear gene encoding mitochondrial protein, transcript variant 3, mRNA.
RFTN2	-0.219595	0.00682756	raftlin family member 2 (RFTN2), mRNA.
CEP164	0.265726	0.00682947	centrosomal protein 164kDa (CEP164), mRNA.
AXIN2	-0.234188	0.0068412	axin 2 (conductin, axil) (AXIN2), mRNA.
SESTD1	0.250078	0.00685356	SEC14 and spectrin domains 1 (SESTD1), mRNA.
NKIRAS1	-0.210724	0.00686377	NFKB inhibitor interacting Ras-like 1 (NKIRAS1), mRNA.
SEC61G	0.226374	0.00688422	Sec61 gamma subunit (SEC61G), transcript variant 1, mRNA.
THAP10	0.24531	0.00688422	THAP domain containing 10 (THAP10), mRNA.
FLRT3	0.549871	0.00688902	fibronectin leucine rich transmembrane protein 3 (FLRT3), transcript variant 2, mRNA.
RBM3	-0.233499	0.00689106	RNA binding motif (RNP1, RRM) protein 3 (RBM3), transcript variant 2, mRNA.
SPINT2	-0.326429	0.00689769	serine peptidase inhibitor, Kunitz type, 2 (SPINT2), mRNA.
RTN3	-0.369685	0.00690028	reticulon 3 (RTN3), transcript variant 1, mRNA.
AIP	-0.232798	0.00695024	aryl hydrocarbon receptor interacting protein (AIP), mRNA.
REV1	0.304504	0.00699848	REV1 homolog (S. cerevisiae) (REV1), transcript variant 2, mRNA.
PGRMC1	-0.311599	0.00701135	progesterone receptor membrane component 1 (PGRMC1), mRNA.
DNAJB14	0.212738	0.00701399	DnaJ (Hsp40) homolog, subfamily B, member 14 (DNAJB14), transcript variant 1, mRNA.
LSM12	0.265088	0.00701871	LSM12 homolog (S. cerevisiae) (LSM12), mRNA.
RGS9BP	0.269879	0.00702089	regulator of G protein signaling 9 binding protein (RGS9BP), mRNA.
TFDP2	-0.280165	0.00703801	transcription factor Dp-2 (E2F dimerization partner 2) (TFDP2), mRNA.
MICA	-0.304088	0.00704236	MHC class I polypeptide-related sequence A (MICA), mRNA.
C9orf85	-0.304944	0.00705045	chromosome 9 open reading frame 85 (C9orf85), mRNA.
AP2S1	-0.281665	0.00706063	adaptor-related protein complex 2, sigma 1 subunit (AP2S1), transcript variant AP17, mRNA.
KRTDAP	0.20468	0.00706556	keratinocyte differentiation-associated protein (KRTDAP), mRNA.
ZDHHC15	-0.333331	0.0070889	zinc finger, DHHC-type containing 15 (ZDHHC15), mRNA.
ACTB	0.276383	0.00709004	actin, beta (ACTB), mRNA.
TMEM189	0.270311	0.00709004	transmembrane protein 189 (TMEM189), mRNA.
FSD1	-0.348404	0.00710256	fibronectin type III and SPRY domain containing 1 (FSD1), mRNA.
ABHD12	-0.285527	0.00711842	abhydrolase domain containing 12 (ABHD12), transcript variant 2, mRNA.
DFNA5	0.247143	0.00711916	deafness, autosomal dominant 5 (DFNA5), transcript variant 1, mRNA.
MGAT1	0.221479	0.0071273	mannosyl (alpha-1,3-)-glycoprotein beta-1,2-N-acetylglucosaminyltransferase (MGAT1), mRNA.
PIK3CD	0.257186	0.0071273	phosphoinositide-3-kinase, catalytic, delta polypeptide (PIK3CD), mRNA.
EIF4H	0.298616	0.00714074	eukaryotic translation initiation factor 4H (EIF4H), transcript variant 1, mRNA.
ANKLE2	-0.265558	0.00714461	ankyrin repeat and LEM domain containing 2 (ANKLE2), mRNA.
C2orf15	-0.237484	0.00714461	chromosome 2 open reading frame 15 (C2orf15), mRNA.
MOAP1	-0.254016	0.0071494	modulator of apoptosis 1 (MOAP1), mRNA.
FGFR3	0.35251	0.00716045	fibroblast growth factor receptor 3 (achondroplasia, thanatophoric dwarfism) (FGFR3), transcript variant 2, mRNA.
NCK2	0.305631	0.00724334	NCK adaptor protein 2 (NCK2), transcript variant 2, mRNA.
GALNTL4	0.256251	0.00724586	UDP-N-acetyl-alpha-D-galactosamine:polypeptide N-acetylgalactosaminyltransferase-like 4 (GALNTL4), mRNA.
SLC46A1	-0.31282	0.00726001	solute carrier family 46 (folate transporter), member 1 (SLC46A1), mRNA.
CD99	-0.333861	0.00726784	CD99 molecule (CD99), transcript variant 1, mRNA.
GINS3	-0.245757	0.00727582	GINS complex subunit 3 (Psf3 homolog) (GINS3), mRNA.
C7orf26	0.23189	0.00728482	chromosome 7 open reading frame 26 (C7orf26), mRNA.
SEMA4F	0.280208	0.00728482	sema domain, immunoglobulin domain (Ig), transmembrane domain (TM) and short cytoplasmic domain, (semaphorin) 4F (SEMA4F), mRNA.
PSPC1	0.370629	0.00729125	paraspeckle component 1 (PSPC1), transcript variant beta, transcribed RNA.
ZDHHC8	0.313131	0.00731401	zinc finger, DHHC-type containing 8 (ZDHHC8), mRNA.
GAB2	-0.24052	0.00733878	GRB2-associated binding protein 2 (GAB2), transcript variant 1, mRNA.
RAB43	0.344214	0.00734394	RAB43, member RAS oncogene family (RAB43), mRNA.
NBPF8	-0.446976	0.00734474	PREDICTED: neuroblastoma breakpoint family, member 8 (NBPF8), mRNA.
SMARCE1	-0.234758	0.00735155	SWI/SNF related, matrix associated, actin dependent regulator of chromatin, subfamily e, member 1 (SMARCE1), mRNA.
TCP1	-0.335609	0.00735534	t-complex 1 (TCP1), transcript variant 1, mRNA.
RFX1	0.239259	0.0073592	regulatory factor X, 1 (influences HLA class II expression) (RFX1), mRNA.
C16orf59	-0.201669	0.00736476	chromosome 16 open reading frame 59 (C16orf59), mRNA.
CDH1	-0.209095	0.00736476	cadherin 1, type 1, E-cadherin (epithelial) (CDH1), mRNA.
AGPAT9	0.293954	0.00739372	1-acylglycerol-3-phosphate O-acyltransferase 9 (AGPAT9), mRNA.
FAM46C	0.24611	0.00739838	family with sequence similarity 46, member C (FAM46C), mRNA.
HSBP1	-0.369991	0.00742755	heat shock factor binding protein 1 (HSBP1), mRNA.
SPATA20	0.317844	0.0074368	spermatogenesis associated 20 (SPATA20), mRNA.
CXXC5	0.247865	0.00744275	CXXC finger 5 (CXXC5), mRNA.
C16orf13	-0.24992	0.00746252	chromosome 16 open reading frame 13 (C16orf13), transcript variant 3, mRNA.
C5orf25	0.227593	0.0074859	chromosome 5 open reading frame 25 (C5orf25), mRNA.
FADS2	-0.483862	0.00749939	fatty acid desaturase 2 (FADS2), mRNA.
C14orf4	0.234659	0.00753184	chromosome 14 open reading frame 4 (C14orf4), mRNA.
LOC100130769	-0.23289	0.00757642	PREDICTED: misc_RNA (LOC100130769), miscRNA.
OSBPL2	0.278023	0.00761923	oxysterol binding protein-like 2 (OSBPL2), transcript variant 2, mRNA.
C14orf79	0.227573	0.00762044	chromosome 14 open reading frame 79 (C14orf79), mRNA.
GEM	0.241354	0.00763507	GTP binding protein overexpressed in skeletal muscle (GEM), transcript variant 2, mRNA.
FAM84A	-0.246469	0.00763548	family with sequence similarity 84, member A (FAM84A), mRNA.
RPL22	-0.272022	0.00763548	ribosomal protein L22 (RPL22), mRNA.
SMG7	0.2383	0.00766044	Smg-7 homolog, nonsense mediated mRNA decay factor (C. elegans) (SMG7), transcript variant 1, mRNA.
ZNF706	-0.215432	0.00766044	zinc finger protein 706 (ZNF706), transcript variant 3, mRNA.
OAZ2	-0.436311	0.00768063	ornithine decarboxylase antizyme 2 (OAZ2), mRNA.
SAMD4B	0.245114	0.00769958	sterile alpha motif domain containing 4B (SAMD4B), mRNA.
MAP3K9	0.26511	0.00771732	mitogen-activated protein kinase kinase kinase 9 (MAP3K9), mRNA.
FGFR4	0.22174	0.00775978	fibroblast growth factor receptor 4 (FGFR4), transcript variant 3, mRNA.
AGBL5	0.285635	0.00776461	ATP/GTP binding protein-like 5 (AGBL5), transcript variant 1, mRNA.
RTN1	-0.259279	0.00778064	reticulon 1 (RTN1), transcript variant 1, mRNA.
PUM1	0.262671	0.00780586	pumilio homolog 1 (Drosophila) (PUM1), transcript variant 1, mRNA.
VPRBP	0.221413	0.00781488	Vpr (HIV-1) binding protein (VPRBP), mRNA.
WDR60	0.284867	0.00784141	WD repeat domain 60 (WDR60), mRNA.
PARVA	0.247197	0.00786927	parvin, alpha (PARVA), mRNA.
EFHA2	0.346892	0.00792985	EF-hand domain family, member A2 (EFHA2), mRNA.
DYX1C1	0.245742	0.00794743	dyslexia susceptibility 1 candidate 1 (DYX1C1), transcript variant 3, mRNA.
SRGAP3	-0.23268	0.00798824	SLIT-ROBO Rho GTPase activating protein 3 (SRGAP3), transcript variant 2, mRNA.
PGLS	-0.238073	0.0079926	6-phosphogluconolactonase (PGLS), mRNA.
SNORD36A	-0.304923	0.0079926	small nucleolar RNA, C/D box 36A (SNORD36A), small nucleolar RNA.
LIMA1	-0.235757	0.00800541	LIM domain and actin binding 1 (LIMA1), mRNA.
PHF21B	0.224447	0.00802057	PHD finger protein 21B (PHF21B), mRNA.
APLP2	-0.382626	0.00802165	amyloid beta (A4) precursor-like protein 2 (APLP2), mRNA.
PTPN6	-0.266671	0.00802288	protein tyrosine phosphatase, non-receptor type 6 (PTPN6), transcript variant 2, mRNA.
UPF3B	0.250162	0.00802397	UPF3 regulator of nonsense transcripts homolog B (yeast) (UPF3B), transcript variant 2, mRNA.
SHFM1	0.293254	0.00803088	split hand/foot malformation (ectrodactyly) type 1 (SHFM1), mRNA.
LOC100132395	0.325352	0.00803302	PREDICTED: similar to hCG1810766 (LOC100132395), mRNA.
RORA	0.266623	0.0080408	RAR-related orphan receptor A (RORA), transcript variant 3, mRNA.
MATR3	-0.238506	0.00807169	matrin 3 (MATR3), transcript variant 1, mRNA.
LOC100130171	-0.204818	0.00807471	PREDICTED: misc_RNA (LOC100130171), miscRNA.
LOC642817	-0.252278	0.00809258	PREDICTED: hypothetical LOC642817 (LOC642817), mRNA.
GAL3ST4	0.241513	0.00810469	galactose-3-O-sulfotransferase 4 (GAL3ST4), mRNA.
LOC643911	0.379399	0.00810469	PREDICTED: hypothetical LOC643911 (LOC643911), mRNA.
IVD	-0.207879	0.00812364	isovaleryl Coenzyme A dehydrogenase (IVD), nuclear gene encoding mitochondrial protein, mRNA.
WDR54	0.524118	0.00812521	WD repeat domain 54 (WDR54), mRNA.
PJA2	0.252987	0.0081283	praja 2, RING-H2 motif containing (PJA2), mRNA.
ADPRHL2	-0.338732	0.00813925	ADP-ribosylhydrolase like 2 (ADPRHL2), mRNA.
HSPC111	-0.303062	0.00813925	hypothetical protein HSPC111 (HSPC111), mRNA.
RBL1	-0.200319	0.00813925	retinoblastoma-like 1 (p107) (RBL1), transcript variant 1, mRNA.
DUSP5P	0.204417	0.00816094	dual specificity phosphatase 5 pseudogene (DUSP5P), non-coding RNA.
ADD3	0.208305	0.00816435	adducin 3 (gamma) (ADD3), transcript variant 1, mRNA.
C20orf117	-0.353996	0.00816435	chromosome 20 open reading frame 117 (C20orf117), transcript variant 2, mRNA.
EZH2	0.223824	0.00816435	enhancer of zeste homolog 2 (Drosophila) (EZH2), transcript variant 2, mRNA.
XPOT	-0.271515	0.00816435	exportin, tRNA (nuclear export receptor for tRNAs) (XPOT), mRNA.
MKNK2	0.239496	0.00816467	MAP kinase interacting serine/threonine kinase 2 (MKNK2), transcript variant 2, mRNA.
KCNJ4	-0.293774	0.00818953	potassium inwardly-rectifying channel, subfamily J, member 4 (KCNJ4), transcript variant 1, mRNA.
PIGA	0.235016	0.00821198	phosphatidylinositol glycan anchor biosynthesis, class A (PIGA), transcript variant 3, mRNA.
SERF1B	-0.2744	0.00821459	small EDRK-rich factor 1B (centromeric) (SERF1B), mRNA.
RUNX3	-0.21075	0.00822526	runt-related transcription factor 3 (RUNX3), transcript variant 1, mRNA.
CCDC21	0.222065	0.00828779	coiled-coil domain containing 21 (CCDC21), mRNA.
KLHL24	0.309801	0.00828958	kelch-like 24 (Drosophila) (KLHL24), mRNA.
CPT1A	-0.258351	0.00829582	carnitine palmitoyltransferase 1A (liver) (CPT1A), nuclear gene encoding mitochondrial protein, transcript variant 2, mRNA.
INF2	-0.282408	0.00829727	inverted formin, FH2 and WH2 domain containing (INF2), transcript variant 2, mRNA.
inverted formin, FH2 and WH2 domain containing (INF2), transcript variant 2, mRNA.	0.265031	0.00829727	#N/A
ZFC3H1	0.264903	0.00830225	zinc finger, C3H1-type containing (ZFC3H1), mRNA.
RALGDS	-0.253944	0.00832663	ral guanine nucleotide dissociation stimulator (RALGDS), transcript variant 1, mRNA.
EIF5B	0.397781	0.00832895	eukaryotic translation initiation factor 5B (EIF5B), mRNA.
KIAA1310	0.292754	0.00832895	KIAA1310 (KIAA1310), transcript variant 1, mRNA.
C6orf47	-0.355759	0.00839326	chromosome 6 open reading frame 47 (C6orf47), mRNA.
PGBD1	-0.246142	0.00840657	piggyBac transposable element derived 1 (PGBD1), mRNA.
UNC84B	0.25567	0.00840657	unc-84 homolog B (C. elegans) (UNC84B), mRNA.
HNRPDL	-0.323589	0.00841054	heterogeneous nuclear ribonucleoprotein D-like (HNRPDL), transcript variant 2, mRNA.
RNH1	-0.333044	0.00841973	ribonuclease/angiogenin inhibitor 1 (RNH1), transcript variant 4, mRNA.
PHPT1	-0.300759	0.00853811	phosphohistidine phosphatase 1 (PHPT1), mRNA.
cDNA FLJ41846 fis, clone NT2RI3003162	-0.304284	0.00855585	#N/A
C1orf41	0.21674	0.00865228	chromosome 1 open reading frame 41 (C1orf41), mRNA.
BCL9	0.241946	0.00866075	B-cell CLL/lymphoma 9 (BCL9), mRNA.
PQBP1	-0.363798	0.00866075	polyglutamine binding protein 1 (PQBP1), transcript variant 3, mRNA.
SNHG7	-0.196382	0.00866771	small nucleolar RNA host gene 7 (non-protein coding) (SNHG7), transcript variant 2, non-coding RNA.
TMEM194	-0.317871	0.00866771	transmembrane protein 194 (TMEM194), mRNA.
MKKS	-0.233602	0.00867115	McKusick-Kaufman syndrome (MKKS), transcript variant 2, mRNA.
ASF1B	-0.279113	0.00870283	ASF1 anti-silencing function 1 homolog B (S. cerevisiae) (ASF1B), mRNA.
CCDC51	-0.245643	0.00872585	coiled-coil domain containing 51 (CCDC51), mRNA.
C9orf169	0.200231	0.00873071	chromosome 9 open reading frame 169 (C9orf169), mRNA.
CLK3	0.286559	0.00875466	CDC-like kinase 3 (CLK3), transcript variant phclk3, mRNA.
ZIC2	0.282393	0.00876225	Zic family member 2 (odd-paired homolog, Drosophila) (ZIC2), mRNA.
FAM132A	0.234031	0.00877598	family with sequence similarity 132, member A (FAM132A), mRNA.
PARD6A	-0.20586	0.00878574	par-6 partitioning defective 6 homolog alpha (C. elegans) (PARD6A), transcript variant 2, mRNA.
LOC390345	-0.28968	0.00878802	PREDICTED: misc_RNA (LOC390345), miscRNA.
RAPGEF1	0.219947	0.00879466	Rap guanine nucleotide exchange factor (GEF) 1 (RAPGEF1), transcript variant 2, mRNA.
RBBP9	-0.284858	0.00879763	retinoblastoma binding protein 9 (RBBP9), mRNA.
BX103136 Soares_testis_NHT cDNA clone IMAGp998L033559, mRNA sequence	0.239724	0.00881688	#N/A
LOC441054	0.354615	0.00882988	PREDICTED: hypothetical protein LOC441054 (LOC441054), mRNA.
C11orf9	0.209847	0.0089056	chromosome 11 open reading frame 9 (C11orf9), transcript variant 1, mRNA.
ANAPC5	-0.222835	0.00890568	anaphase promoting complex subunit 5 (ANAPC5), mRNA.
SNRNP200	-0.210749	0.00893262	small nuclear ribonucleoprotein 200kDa (U5) (SNRNP200), mRNA.
cDNA FLJ41921 fis, clone PERIC2002766	-0.359308	0.00894567	#N/A
PTPN12	-0.260907	0.00895746	protein tyrosine phosphatase, non-receptor type 12 (PTPN12), mRNA.
ERMP1	-0.261341	0.00895874	endoplasmic reticulum metallopeptidase 1 (ERMP1), mRNA.
ABHD7	-0.215262	0.00899744	abhydrolase domain containing 7 (ABHD7), mRNA.
APOC1	-0.272275	0.00899744	apolipoprotein C-I (APOC1), mRNA.
[truncated: 10,810 more rows]
