# Supplementary material for: Epigenetic Suppression of Interferon Lambda Receptor Expression Leads to Enhanced Human Norovirus Replication In Vitro
Source: mBio. 2019 Oct 1;10(5):e02155-19. doi: 10.1128/mBio.02155-19 (PMC6775457; doi:10.1128/mBio.02155-19)
Supplement: TABLE S3 [file mBio.02155-19-st003.xlsx]

## Sheet: Table3-HGT_Cured-vs-HGT
Table S3. Comparison between HGT-Cured and HGT transcriptomes.
SYMBOL	logFC	adj.P.Val	DEFINITION
ANXA1	5.47139	1.67899e-10	annexin A1 (ANXA1), mRNA.
TMSB4X	-4.35567	2.403e-10	thymosin, beta 4, X-linked (TMSB4X), mRNA.
ALDH1A1	4.5865	3.36967e-10	aldehyde dehydrogenase 1 family, member A1 (ALDH1A1), mRNA.
DLX5	3.63186	5.07431e-10	distal-less homeobox 5 (DLX5), mRNA.
GABRA2	2.31315	3.10345e-09	gamma-aminobutyric acid (GABA) A receptor, alpha 2 (GABRA2), mRNA.
WDR72	-1.97274	3.10345e-09	WD repeat domain 72 (WDR72), mRNA.
ANKRD32	-2.20142	3.19802e-09	ankyrin repeat domain 32 (ANKRD32), mRNA.
BEX1	-2.42696	4.97005e-09	brain expressed, X-linked 1 (BEX1), mRNA.
LMO3	3.22831	8.67384e-09	LIM domain only 3 (rhombotin-like 2) (LMO3), transcript variant 1, mRNA.
GABRB1	1.63753	2.70135e-08	gamma-aminobutyric acid (GABA) A receptor, beta 1 (GABRB1), mRNA.
IL28RA	-1.47969	2.70135e-08	interleukin 28 receptor, alpha (interferon, lambda receptor) (IL28RA), transcript variant 1, mRNA.
ARHGAP4	-1.82647	3.24804e-08	Rho GTPase activating protein 4 (ARHGAP4), mRNA.
CDH11	2.71345	4.31736e-08	cadherin 11, type 2, OB-cadherin (osteoblast) (CDH11), mRNA.
FAM9C	-1.34984	4.31736e-08	family with sequence similarity 9, member C (FAM9C), mRNA.
KDELR3	-1.26882	5.35513e-08	KDEL (Lys-Asp-Glu-Leu) endoplasmic reticulum protein retention receptor 3 (KDELR3), transcript variant 2, mRNA.
NR4A2	-1.82891	5.62629e-08	nuclear receptor subfamily 4, group A, member 2 (NR4A2), transcript variant 1, mRNA.
RAB17	-1.5519	5.62629e-08	RAB17, member RAS oncogene family (RAB17), mRNA.
KANK1	-1.99898	6.08388e-08	KN motif and ankyrin repeat domains 1 (KANK1), transcript variant 1, mRNA.
PPAP2B	3.21266	6.162e-08	phosphatidic acid phosphatase type 2B (PPAP2B), transcript variant 1, mRNA.
ADM	2.69222	6.38444e-08	adrenomedullin (ADM), mRNA.
FAM5C	-1.70434	6.93704e-08	family with sequence similarity 5, member C (FAM5C), mRNA.
MARVELD2	-1.36264	7.19784e-08	MARVEL domain containing 2 (MARVELD2), transcript variant 2, mRNA.
ENC1	2.93929	9.55561e-08	ectodermal-neural cortex (with BTB-like domain) (ENC1), mRNA.
ITSN1	1.4922	1.0857e-07	intersectin 1 (SH3 domain protein) (ITSN1), transcript variant 2, mRNA.
TMSL3	-1.42115	1.0857e-07	thymosin-like 3 (TMSL3), mRNA.
DACT1	2.38373	1.25302e-07	dapper, antagonist of beta-catenin, homolog 1 (Xenopus laevis) (DACT1), transcript variant 1, mRNA.
MARCKS	1.55331	1.25302e-07	myristoylated alanine-rich protein kinase C substrate (MARCKS), mRNA.
DACH1	1.68517	1.31319e-07	dachshund homolog 1 (Drosophila) (DACH1), transcript variant 2, mRNA.
LOC647886	-1.7333	1.87883e-07	PREDICTED: misc_RNA (LOC647886), miscRNA.
PLEKHG1	-1.02435	2.31558e-07	pleckstrin homology domain containing, family G (with RhoGef domain) member 1 (PLEKHG1), mRNA.
BHLHE22	1.39258	2.40735e-07	basic helix-loop-helix family, member e22 (BHLHE22), mRNA.
C9orf46	-1.72352	2.92464e-07	chromosome 9 open reading frame 46 (C9orf46), mRNA.
UI-CF-FN0-afs-l-17-18-UI.r18 UI-CF-FN0 cDNA clone UI-CF-FN0-afs-l-17-18-UI 5, mRNA sequence	2.6244	3.1123e-07	UI-CF-FN0-afs-l-17-18-UI.r18 UI-CF-FN0 cDNA clone UI-CF-FN0-afs-l-17-18-UI 5, mRNA sequence
GRP	-1.87716	3.15768e-07	gastrin-releasing peptide (GRP), transcript variant 3, mRNA.
EPDR1	1.658	3.36081e-07	ependymin related protein 1 (zebrafish) (EPDR1), mRNA.
LMO2	1.8023	4.13211e-07	LIM domain only 2 (rhombotin-like 1) (LMO2), mRNA.
FNDC3B	2.13682	4.84495e-07	fibronectin type III domain containing 3B (FNDC3B), transcript variant 2, mRNA.
C11orf88	2.57705	5.01901e-07	chromosome 11 open reading frame 88 (C11orf88), transcript variant 2, mRNA.
DHRSX	-0.940757	5.27711e-07	dehydrogenase/reductase (SDR family) X-linked (DHRSX), mRNA.
DYNC1I1	2.43289	5.27711e-07	dynein, cytoplasmic 1, intermediate chain 1 (DYNC1I1), mRNA.
IFT74	-1.30849	5.27711e-07	intraflagellar transport 74 homolog (Chlamydomonas) (IFT74), transcript variant 2, mRNA.
LRRC26	-0.969551	5.65777e-07	leucine rich repeat containing 26 (LRRC26), mRNA.
NBLA00301	0.961313	6.46362e-07	Nbla00301 (NBLA00301), non-coding RNA.
HEY1	1.6023	7.21938e-07	hairy/enhancer-of-split related with YRPW motif 1 (HEY1), transcript variant 2, mRNA.
KIAA1712	1.14612	7.21938e-07	KIAA1712 (KIAA1712), mRNA.
GLCE	1.52073	8.13027e-07	glucuronic acid epimerase (GLCE), mRNA.
ABCG1	-1.01909	8.3763e-07	ATP-binding cassette, sub-family G (WHITE), member 1 (ABCG1), transcript variant 2, mRNA.
SPA17	-1.02755	9.47773e-07	sperm autoantigenic protein 17 (SPA17), mRNA.
MUDENG	1.08458	1.0046e-06	MU-2/AP1M2 domain containing, death-inducing (MUDENG), mRNA.
CHES1	-1.08267	1.03766e-06	checkpoint suppressor 1 (CHES1), mRNA.
GAD1	1.47111	1.28427e-06	glutamate decarboxylase 1 (brain, 67kDa) (GAD1), transcript variant GAD25, mRNA.
PRRX2	-1.21285	1.28427e-06	paired related homeobox 2 (PRRX2), mRNA.
CD70	-1.02947	1.41117e-06	CD70 molecule (CD70), mRNA.
LOC389816	-1.13527	1.41117e-06	cytokeratin associated protein (LOC389816), mRNA.
RNF43	1.08171	1.59614e-06	ring finger protein 43 (RNF43), mRNA.
SPRY2	1.90032	1.59614e-06	sprouty homolog 2 (Drosophila) (SPRY2), mRNA.
NES	1.04815	1.75514e-06	nestin (NES), mRNA.
HAND2	1.31206	1.76253e-06	heart and neural crest derivatives expressed 2 (HAND2), mRNA.
OSBPL10	-1.15308	2.14808e-06	oxysterol binding protein-like 10 (OSBPL10), mRNA.
LOC100133893	1.40124	2.51864e-06	PREDICTED: similar to hCG1642672 (LOC100133893), mRNA.
FGF13	1.2094	2.87797e-06	fibroblast growth factor 13 (FGF13), transcript variant 1A, mRNA.
TRAF3IP2	-0.824334	3.6197e-06	TRAF3 interacting protein 2 (TRAF3IP2), transcript variant 2, mRNA.
C19orf46	-1.16694	3.99867e-06	chromosome 19 open reading frame 46 (C19orf46), mRNA.
USP3	1.05911	4.53821e-06	ubiquitin specific peptidase 3 (USP3), mRNA.
BCL11A	1.03812	4.78402e-06	B-cell CLL/lymphoma 11A (zinc finger protein) (BCL11A), transcript variant 1, mRNA.
DCLK1	-1.2765	4.78402e-06	doublecortin-like kinase 1 (DCLK1), mRNA.
PSAT1	-1.08839	4.83847e-06	phosphoserine aminotransferase 1 (PSAT1), transcript variant 2, mRNA.
SUPT4H1	0.89081	5.13383e-06	suppressor of Ty 4 homolog 1 (S. cerevisiae) (SUPT4H1), mRNA.
DPY30	-1.12772	5.3662e-06	dpy-30 homolog (C. elegans) (DPY30), mRNA.
CHST7	0.977843	6.68749e-06	carbohydrate (N-acetylglucosamine 6-O) sulfotransferase 7 (CHST7), mRNA.
CCNO	0.882642	7.00517e-06	cyclin O (CCNO), mRNA.
LOC387683	-0.651115	7.0566e-06	PREDICTED: hypothetical LOC387683 (LOC387683), mRNA.
MRPL18	-0.766923	7.17738e-06	mitochondrial ribosomal protein L18 (MRPL18), nuclear gene encoding mitochondrial protein, mRNA.
NAT12	0.693961	7.59498e-06	N-acetyltransferase 12 (NAT12), mRNA.
BHLHB9	-0.755188	8.16119e-06	basic helix-loop-helix domain containing, class B, 9 (BHLHB9), mRNA.
GCA	-0.97876	8.16119e-06	grancalcin, EF-hand calcium binding protein (GCA), mRNA.
RAB3IP	0.875079	8.16119e-06	RAB3A interacting protein (rabin3) (RAB3IP), transcript variant beta 1, mRNA.
PCLO	-0.650419	8.3037e-06	piccolo (presynaptic cytomatrix protein) (PCLO), transcript variant 1, mRNA.
ZPLD1	0.887022	8.95883e-06	zona pellucida-like domain containing 1 (ZPLD1), mRNA.
FAM164C	1.0186	9.0981e-06	family with sequence similarity 164, member C (FAM164C), transcript variant 2, mRNA.
WIF1	-1.1769	9.30763e-06	WNT inhibitory factor 1 (WIF1), mRNA.
CD68	1.12082	9.96592e-06	CD68 antigen (CD68), mRNA.
C3orf18	-0.607422	1.02105e-05	chromosome 3 open reading frame 18 (C3orf18), mRNA.
TSPAN31	-1.08781	1.07801e-05	tetraspanin 31 (TSPAN31), mRNA.
HS3ST3A1	0.709362	1.12242e-05	heparan sulfate (glucosamine) 3-O-sulfotransferase 3A1 (HS3ST3A1), mRNA.
ERI1	1.50367	1.15793e-05	exoribonuclease 1 (ERI1), mRNA.
AP1S2	1.07032	1.20813e-05	adaptor-related protein complex 1, sigma 2 subunit (AP1S2), mRNA.
KITLG	1.20944	1.21835e-05	KIT ligand (KITLG), transcript variant b, mRNA.
NTS	-1.90973	1.23551e-05	neurotensin (NTS), mRNA.
OTX2	1.11625	1.23551e-05	orthodenticle homeobox 2 (OTX2), transcript variant 2, mRNA.
SIGIRR	0.849729	1.2774e-05	PREDICTED: single immunoglobulin and toll-interleukin 1 receptor (TIR) domain (SIGIRR), mRNA.
TRIB1	0.970639	1.2774e-05	tribbles homolog 1 (Drosophila) (TRIB1), mRNA.
LCLAT1	-1.01647	1.31094e-05	lysocardiolipin acyltransferase 1 (LCLAT1), transcript variant 2, mRNA.
ZNF650	0.804714	1.3224e-05	zinc finger protein 650 (ZNF650), mRNA.
COL4A5	-0.896222	1.46877e-05	collagen, type IV, alpha 5 (COL4A5), transcript variant 1, mRNA.
FLJ25404	0.740741	1.46877e-05	PREDICTED: hypothetical protein FLJ25404, transcript variant 2 (FLJ25404), mRNA.
GALNTL1	0.995087	1.50684e-05	UDP-N-acetyl-alpha-D-galactosamine:polypeptide N-acetylgalactosaminyltransferase-like 1 (GALNTL1), mRNA.
APOE	-1.69195	1.50712e-05	apolipoprotein E (APOE), mRNA.
DST	0.841837	1.81483e-05	dystonin (DST), transcript variant 1e, mRNA.
LOC646786	-0.878337	1.86444e-05	PREDICTED: similar to Afadin (AF-6 protein) (LOC646786), mRNA.
SCML1	-1.01683	1.99131e-05	sex comb on midleg-like 1 (Drosophila) (SCML1), transcript variant 1, mRNA.
EPHA1	-0.775099	2.00743e-05	EPH receptor A1 (EPHA1), mRNA.
RASL10A	0.692376	2.00743e-05	RAS-like, family 10, member A (RASL10A), transcript variant 2, mRNA.
TIMP1	3.25141	2.00743e-05	TIMP metallopeptidase inhibitor 1 (TIMP1), mRNA.
ZNF20	-0.624521	2.00743e-05	zinc finger protein 20 (ZNF20), mRNA.
FBLN2	-0.764568	2.05916e-05	fibulin 2 (FBLN2), transcript variant 2, mRNA.
NXN	-0.717323	2.10055e-05	nucleoredoxin (NXN), mRNA.
WDR68	0.763374	2.36946e-05	WD repeat domain 68 (WDR68), transcript variant 2, mRNA.
COX17	-0.85035	2.55545e-05	COX17 cytochrome c oxidase assembly homolog (S. cerevisiae) (COX17), nuclear gene encoding mitochondrial protein, mRNA.
C20orf54	-0.545713	2.73802e-05	chromosome 20 open reading frame 54 (C20orf54), mRNA.
PRKCB1	-0.716295	2.93147e-05	protein kinase C, beta 1 (PRKCB1), transcript variant 2, mRNA.
ZNF439	-0.582958	3.09368e-05	zinc finger protein 439 (ZNF439), mRNA.
RPL28	-0.57254	3.41123e-05	ribosomal protein L28 (RPL28), mRNA.
EPCAM	-1.23947	3.427e-05	epithelial cell adhesion molecule (EPCAM), mRNA.
TRIP6	-0.55311	3.427e-05	thyroid hormone receptor interactor 6 (TRIP6), mRNA.
EIF2AK2	-0.843389	3.43461e-05	eukaryotic translation initiation factor 2-alpha kinase 2 (EIF2AK2), mRNA.
FBXO8	1.53056	3.52835e-05	F-box protein 8 (FBXO8), mRNA.
DTNA	0.915508	3.72279e-05	dystrobrevin, alpha (DTNA), transcript variant 7, mRNA.
ZNF185	-0.754505	3.72279e-05	zinc finger protein 185 (LIM domain) (ZNF185), mRNA.
CKB	-0.820196	4.01244e-05	creatine kinase, brain (CKB), mRNA.
LOC100131531	-0.620844	4.01244e-05	PREDICTED: similar to hCG1644658 (LOC100131531), mRNA.
IGFBP6	1.20942	4.10421e-05	insulin-like growth factor binding protein 6 (IGFBP6), mRNA.
SDPR	1.0589	4.32925e-05	serum deprivation response (phosphatidylserine binding protein) (SDPR), mRNA.
TPD52L1	-0.500146	4.79533e-05	tumor protein D52-like 1 (TPD52L1), transcript variant 4, mRNA.
BAI3	-0.53068	4.88967e-05	brain-specific angiogenesis inhibitor 3 (BAI3), mRNA.
CYP26A1	-0.684462	4.88967e-05	cytochrome P450, family 26, subfamily A, polypeptide 1 (CYP26A1), transcript variant 2, mRNA.
SPRY1	0.728051	4.93681e-05	sprouty homolog 1, antagonist of FGF signaling (Drosophila) (SPRY1), transcript variant 1, mRNA.
FAM127A	-0.618781	4.97454e-05	family with sequence similarity 127, member A (FAM127A), mRNA.
KIAA1737	0.581485	4.97454e-05	KIAA1737 (KIAA1737), mRNA.
EOMES	0.594846	5.14905e-05	eomesodermin homolog (Xenopus laevis) (EOMES), mRNA.
SLC35F2	0.877533	5.14905e-05	solute carrier family 35, member F2 (SLC35F2), mRNA.
VIM	1.26517	5.14905e-05	vimentin (VIM), mRNA.
ZNF788	-0.625286	5.50964e-05	PREDICTED: misc_RNA (ZNF788), miscRNA.
CRABP2	-0.933655	5.50992e-05	cellular retinoic acid binding protein 2 (CRABP2), mRNA.
RBM20	1.56089	5.60219e-05	PREDICTED: RNA binding motif protein 20 (RBM20), mRNA.
BTBD6	-0.76653	6.17473e-05	BTB (POZ) domain containing 6 (BTBD6), mRNA.
OSBPL9	-0.632524	6.24487e-05	oxysterol binding protein-like 9 (OSBPL9), transcript variant 3, mRNA.
RORA	0.713141	6.79229e-05	RAR-related orphan receptor A (RORA), transcript variant 3, mRNA.
FERMT2	-0.811807	6.82299e-05	fermitin family homolog 2 (Drosophila) (FERMT2), mRNA.
CEBPZ	-0.560294	7.21632e-05	CCAAT/enhancer binding protein (C/EBP), zeta (CEBPZ), mRNA.
UBR3	0.802628	7.21632e-05	ubiquitin protein ligase E3 component n-recognin 3 (putative) (UBR3), mRNA.
AKIRIN2	0.683465	7.23942e-05	akirin 2 (AKIRIN2), mRNA.
OVOL2	-0.69969	7.31289e-05	ovo-like 2 (Drosophila) (OVOL2), mRNA.
ZBTB42	-0.597168	7.50801e-05	zinc finger and BTB domain containing 42 (ZBTB42), mRNA.
TACSTD1	-1.0899	7.76126e-05	tumor-associated calcium signal transducer 1 (TACSTD1), mRNA.
IMPA1	0.548605	7.79499e-05	inositol(myo)-1(or 4)-monophosphatase 1 (IMPA1), mRNA.
ISL1	0.86934	8.19909e-05	ISL1 transcription factor, LIM/homeodomain, (islet-1) (ISL1), mRNA.
BMP4	0.77564	8.48392e-05	bone morphogenetic protein 4 (BMP4), transcript variant 3, mRNA.
SMAGP	0.623803	8.48392e-05	small cell adhesion glycoprotein (SMAGP), transcript variant 2, mRNA.
PARP14	-0.517454	8.52577e-05	poly (ADP-ribose) polymerase family, member 14 (PARP14), mRNA.
DPY19L2	-0.455449	8.83558e-05	dpy-19-like 2 (C. elegans) (DPY19L2), mRNA.
CIB1	0.636442	9.68992e-05	calcium and integrin binding 1 (calmyrin) (CIB1), mRNA.
JMJD2C	-0.485201	9.70603e-05	jumonji domain containing 2C (JMJD2C), mRNA.
TMPO	0.533685	9.85914e-05	thymopoietin (TMPO), transcript variant 1, mRNA.
FABP5L2	-0.622609	0.000100077	PREDICTED: fatty acid binding protein 5-like 2 (FABP5L2), mRNA.
CNN3	0.749433	0.00010356	calponin 3, acidic (CNN3), mRNA.
BDNF	0.510973	0.000109298	brain-derived neurotrophic factor (BDNF), transcript variant 4, mRNA.
CYB5B	-0.632654	0.00011212	cytochrome b5 type B (outer mitochondrial membrane) (CYB5B), nuclear gene encoding mitochondrial protein, mRNA.
C9orf103	-0.547667	0.00011671	chromosome 9 open reading frame 103 (C9orf103), mRNA.
SUNC1	0.736807	0.00011671	Sad1 and UNC84 domain containing 1 (SUNC1), transcript variant 1, mRNA.
ZDHHC14	-1.17238	0.00011671	zinc finger, DHHC-type containing 14 (ZDHHC14), transcript variant 1, mRNA.
PRRG1	0.503958	0.000117967	proline rich Gla (G-carboxyglutamic acid) 1 (PRRG1), mRNA.
IFITM2	-0.608807	0.000123383	interferon induced transmembrane protein 2 (1-8D) (IFITM2), mRNA.
RNF26	-0.71199	0.00012627	ring finger protein 26 (RNF26), mRNA.
KHSRP	0.595167	0.000128292	KH-type splicing regulatory protein (KHSRP), mRNA.
MOCS2	0.477686	0.000128698	molybdenum cofactor synthesis 2 (MOCS2), transcript variant 1, mRNA.
FGF9	0.41439	0.00013748	fibroblast growth factor 9 (glia-activating factor) (FGF9), mRNA.
BMP7	-1.17033	0.000140247	bone morphogenetic protein 7 (osteogenic protein 1) (BMP7), mRNA.
MTMR11	0.714931	0.000141106	myotubularin related protein 11 (MTMR11), mRNA.
ANXA5	1.18007	0.000145703	annexin A5 (ANXA5), mRNA.
SOX4	0.578171	0.000148013	SRY (sex determining region Y)-box 4 (SOX4), mRNA.
ISYNA1	0.693843	0.000149074	inositol-3-phosphate synthase 1 (ISYNA1), mRNA.
NUP93	0.600479	0.000149074	nucleoporin 93kDa (NUP93), mRNA.
EFNB2	-0.594933	0.000156122	ephrin-B2 (EFNB2), mRNA.
ESPNL	0.611753	0.000160308	espin-like (ESPNL), mRNA.
PTH2	-0.593562	0.000162544	parathyroid hormone 2 (PTH2), mRNA.
ATP6V1A	-0.46376	0.000169882	ATPase, H+ transporting, lysosomal 70kDa, V1 subunit A (ATP6V1A), mRNA.
ARL4A	0.813522	0.000174104	ADP-ribosylation factor-like 4A (ARL4A), transcript variant 1, mRNA.
FEZ2	-0.711872	0.000174154	fasciculation and elongation protein zeta 2 (zygin II) (FEZ2), transcript variant 1, mRNA.
EYA2	0.493193	0.000175073	eyes absent homolog 2 (Drosophila) (EYA2), transcript variant 4, mRNA.
RAB6B	-0.601903	0.000180604	RAB6B, member RAS oncogene family (RAB6B), mRNA.
ACYP1	0.586407	0.0001868	acylphosphatase 1, erythrocyte (common) type (ACYP1), transcript variant 2, mRNA.
MYL6	-0.50514	0.000186829	myosin, light chain 6, alkali, smooth muscle and non-muscle (MYL6), transcript variant 1, mRNA.
ALCAM	-1.16475	0.000187802	activated leukocyte cell adhesion molecule (ALCAM), mRNA.
MT1A	0.879531	0.000198288	metallothionein 1A (MT1A), mRNA.
IFITM3	-0.599392	0.000205634	interferon induced transmembrane protein 3 (1-8U) (IFITM3), mRNA.
ACTA2	1.87683	0.000207567	actin, alpha 2, smooth muscle, aorta (ACTA2), mRNA.
FOS	0.865919	0.000218511	v-fos FBJ murine osteosarcoma viral oncogene homolog (FOS), mRNA.
PTPLB	-0.716384	0.000221207	protein tyrosine phosphatase-like (proline instead of catalytic arginine), member b (PTPLB), mRNA.
MYC	0.578902	0.000222532	v-myc myelocytomatosis viral oncogene homolog (avian) (MYC), mRNA.
STAMBPL1	0.494808	0.000233035	STAM binding protein-like 1 (STAMBPL1), mRNA.
EZR	-0.476013	0.00023333	ezrin (EZR), transcript variant 1, mRNA.
MTA3	0.60596	0.00023333	metastasis associated 1 family, member 3 (MTA3), mRNA.
SLC2A4RG	-0.508531	0.00023333	SLC2A4 regulator (SLC2A4RG), mRNA.
ACOT1	0.650596	0.000236185	acyl-CoA thioesterase 1 (ACOT1), mRNA.
CMTM3	0.444285	0.00023887	CKLF-like MARVEL transmembrane domain containing 3 (CMTM3), transcript variant 1, mRNA.
LOC153561	-0.534736	0.000243062	hypothetical protein LOC153561 (LOC153561), mRNA.
PHF17	0.743226	0.00024357	PHD finger protein 17 (PHF17), transcript variant S, mRNA.
POLR3C	0.478442	0.000250103	polymerase (RNA) III (DNA directed) polypeptide C (62kD) (POLR3C), mRNA.
KIAA1804	-0.486723	0.00025331	mixed lineage kinase 4 (KIAA1804), mRNA.
EML4	0.537611	0.000256026	echinoderm microtubule associated protein like 4 (EML4), mRNA.
LGI1	-1.33765	0.000257513	leucine-rich, glioma inactivated 1 (LGI1), mRNA.
NR2F2	0.832567	0.000264877	nuclear receptor subfamily 2, group F, member 2 (NR2F2), mRNA.
HDHD1A	-0.498453	0.0002729	haloacid dehalogenase-like hydrolase domain containing 1A (HDHD1A), mRNA.
CREM	0.432374	0.000274873	cAMP responsive element modulator (CREM), transcript variant 2, mRNA.
ELF1	1.52046	0.000274879	E74-like factor 1 (ets domain transcription factor) (ELF1), mRNA.
ID3	0.707459	0.000274879	inhibitor of DNA binding 3, dominant negative helix-loop-helix protein (ID3), mRNA.
SAMD5	-0.616972	0.000274879	sterile alpha motif domain containing 5 (SAMD5), mRNA.
SEMA3A	0.8439	0.000291454	sema domain, immunoglobulin domain (Ig), short basic domain, secreted, (semaphorin) 3A (SEMA3A), mRNA.
FGF20	0.847768	0.000295121	fibroblast growth factor 20 (FGF20), mRNA.
BHLHB2	0.965745	0.000297906	basic helix-loop-helix domain containing, class B, 2 (BHLHB2), mRNA.
RNY4	-1.121	0.000304247	RNA, Ro-associated Y4 (RNY4), small cytoplasmic RNA.
BAMBI	1.54986	0.000306921	BMP and activin membrane-bound inhibitor homolog (Xenopus laevis) (BAMBI), mRNA.
EPB41L2	0.807404	0.000311711	erythrocyte membrane protein band 4.1-like 2 (EPB41L2), mRNA.
PSMA3	0.483122	0.000311711	proteasome (prosome, macropain) subunit, alpha type, 3 (PSMA3), transcript variant 1, mRNA.
SLITRK4	-0.500853	0.000311711	SLIT and NTRK-like family, member 4 (SLITRK4), mRNA.
C15orf38	-0.391797	0.000312825	chromosome 15 open reading frame 38 (C15orf38), mRNA.
LOC439949	0.534798	0.000324527	PREDICTED: hypothetical gene supported by AY007155 (LOC439949), mRNA.
FCHO1	0.598164	0.000326899	FCH domain only 1 (FCHO1), mRNA.
CCDC74B	0.754319	0.000327682	coiled-coil domain containing 74B (CCDC74B), mRNA.
LOC440040	0.836193	0.000327682	PREDICTED: similar to hCG2039930 (LOC440040), mRNA.
S100A4	0.551834	0.000329685	S100 calcium binding protein A4 (S100A4), transcript variant 2, mRNA.
KCNQ2	-1.00173	0.000330671	potassium voltage-gated channel, KQT-like subfamily, member 2 (KCNQ2), transcript variant 3, mRNA.
SSBP4	0.742403	0.000330671	single stranded DNA binding protein 4 (SSBP4), transcript variant 1, mRNA.
OSBPL8	-0.487778	0.000334419	oxysterol binding protein-like 8 (OSBPL8), transcript variant 2, mRNA.
CCDC74A	0.599437	0.000341672	coiled-coil domain containing 74A (CCDC74A), mRNA.
MCFD2	0.611237	0.000341672	multiple coagulation factor deficiency 2 (MCFD2), mRNA.
GREM1	0.787038	0.000343833	gremlin 1, cysteine knot superfamily, homolog (Xenopus laevis) (GREM1), mRNA.
VIL2	-0.562841	0.000345384	villin 2 (ezrin) (VIL2), mRNA.
HOOK1	-0.6198	0.000348958	hook homolog 1 (Drosophila) (HOOK1), mRNA.
GLRX	-0.565672	0.000353946	glutaredoxin (thioltransferase) (GLRX), mRNA.
DCTD	0.401199	0.000361738	dCMP deaminase (DCTD), transcript variant 2, mRNA.
ZNF503	0.82983	0.000368653	zinc finger protein 503 (ZNF503), mRNA.
TOM1L2	0.375867	0.000379294	target of myb1-like 2 (chicken) (TOM1L2), transcript variant 3, mRNA.
SRBD1	0.531853	0.000379846	S1 RNA binding domain 1 (SRBD1), mRNA.
GLRX5	-0.566274	0.000388885	glutaredoxin 5 (GLRX5), mRNA.
LRPPRC	0.37662	0.000388885	leucine-rich PPR-motif containing (LRPPRC), mRNA.
ZC3H15	0.59095	0.000388885	zinc finger CCCH-type containing 15 (ZC3H15), mRNA.
PRRG2	-0.731438	0.000392556	proline rich Gla (G-carboxyglutamic acid) 2 (PRRG2), mRNA.
PRRT3	-0.437304	0.000393247	proline-rich transmembrane protein 3 (PRRT3), mRNA.
MITD1	-0.436545	0.000396941	MIT, microtubule interacting and transport, domain containing 1 (MITD1), mRNA.
ENPP5	-0.449348	0.000403125	ectonucleotide pyrophosphatase/phosphodiesterase 5 (putative function) (ENPP5), mRNA.
LOC729887	-0.514572	0.000417637	PREDICTED: misc_RNA (LOC729887), miscRNA.
INSIG1	-1.04268	0.00042443	insulin induced gene 1 (INSIG1), transcript variant 2, mRNA.
SERPINB6	0.561884	0.000434003	serpin peptidase inhibitor, clade B (ovalbumin), member 6 (SERPINB6), mRNA.
C14orf173	-0.77124	0.000435654	chromosome 14 open reading frame 173 (C14orf173), transcript variant 2, mRNA.
DPYD	-0.460259	0.000435654	dihydropyrimidine dehydrogenase (DPYD), transcript variant 1, mRNA.
MAP7	-0.655875	0.000440311	microtubule-associated protein 7 (MAP7), mRNA.
CXorf57	0.420074	0.00044146	chromosome X open reading frame 57 (CXorf57), mRNA.
ITGA5	0.595888	0.000452593	integrin, alpha 5 (fibronectin receptor, alpha polypeptide) (ITGA5), mRNA.
CD9	-0.5429	0.000457188	CD9 molecule (CD9), mRNA.
CENPN	0.418093	0.000457188	centromere protein N (CENPN), mRNA.
CLDND2	-0.543171	0.000457188	claudin domain containing 2 (CLDND2), mRNA.
CYP1B1	0.72168	0.000457188	cytochrome P450, family 1, subfamily B, polypeptide 1 (CYP1B1), mRNA.
LOC730074	-0.592576	0.000457188	PREDICTED: hypothetical LOC730074 (LOC730074), mRNA.
LUM	-0.816617	0.000457188	lumican (LUM), mRNA.
PPM1E	0.452023	0.000457188	protein phosphatase 1E (PP2C domain containing) (PPM1E), mRNA.
GPRASP2	-0.540134	0.000457851	G protein-coupled receptor associated sorting protein 2 (GPRASP2), transcript variant 1, mRNA.
EMP1	-0.850462	0.000467374	epithelial membrane protein 1 (EMP1), mRNA.
C14orf78	-0.613573	0.000475911	PREDICTED: chromosome 14 open reading frame 78 (C14orf78), mRNA.
MCCC1	-0.412867	0.000478295	methylcrotonoyl-Coenzyme A carboxylase 1 (alpha) (MCCC1), nuclear gene encoding mitochondrial protein, mRNA.
MGC39900	-0.447331	0.000482801	PREDICTED: hypothetical protein MGC39900 (MGC39900), mRNA.
FAS	0.523034	0.000500456	Fas (TNF receptor superfamily, member 6) (FAS), transcript variant 7, mRNA.
ZSWIM6	0.642813	0.000500456	PREDICTED: zinc finger, SWIM-type containing 6 (ZSWIM6), mRNA.
NGFRAP1	-0.403626	0.000530482	nerve growth factor receptor (TNFRSF16) associated protein 1 (NGFRAP1), transcript variant 1, mRNA.
LOC729236	0.396309	0.000535886	PREDICTED: misc_RNA (LOC729236), miscRNA.
FOXA1	-0.790838	0.00053751	forkhead box A1 (FOXA1), mRNA.
EXOC5	0.411123	0.000540935	exocyst complex component 5 (EXOC5), mRNA.
EVL	-0.792579	0.000545588	Enah/Vasp-like (EVL), mRNA.
CDC2L6	0.457304	0.000565072	cell division cycle 2-like 6 (CDK8-like) (CDC2L6), mRNA.
IFIH1	-0.589647	0.000566591	interferon induced with helicase C domain 1 (IFIH1), mRNA.
AXUD1	0.524157	0.000567558	AXIN1 up-regulated 1 (AXUD1), mRNA.
ACTR3	0.644477	0.00058249	ARP3 actin-related protein 3 homolog (yeast) (ACTR3), mRNA.
COX7A2L	0.543935	0.00058249	cytochrome c oxidase subunit VIIa polypeptide 2 like (COX7A2L), nuclear gene encoding mitochondrial protein, mRNA.
PCMT1	-0.528418	0.00058249	protein-L-isoaspartate (D-aspartate) O-methyltransferase (PCMT1), mRNA.
SELV	-0.418691	0.00058249	selenoprotein V (SELV), mRNA.
NPTX2	0.658169	0.000582645	neuronal pentraxin II (NPTX2), mRNA.
MT2A	1.05963	0.000598823	metallothionein 2A (MT2A), mRNA.
DDX19B	0.367601	0.000602765	DEAD (Asp-Glu-Ala-As) box polypeptide 19B (DDX19B), transcript variant 2, mRNA.
FAM98A	-0.820424	0.000602765	family with sequence similarity 98, member A (FAM98A), mRNA.
PAM	0.595539	0.000602765	peptidylglycine alpha-amidating monooxygenase (PAM), transcript variant 3, mRNA.
SNORA25	-0.652016	0.000602765	small nucleolar RNA, H/ACA box 25 (SNORA25), small nucleolar RNA.
MEIS2	0.748718	0.000616586	Meis homeobox 2 (MEIS2), transcript variant g, mRNA.
RFTN1	0.35821	0.000616675	raftlin, lipid raft linker 1 (RFTN1), mRNA.
LOC100133999	0.653019	0.000634901	PREDICTED: hypothetical protein LOC100133999 (LOC100133999), mRNA.
SEC14L1	0.474696	0.000639551	SEC14-like 1 (S. cerevisiae) (SEC14L1), transcript variant 1, mRNA.
GCG	-0.610974	0.000648841	glucagon (GCG), mRNA.
IFI27L2	-0.891144	0.000649066	interferon, alpha-inducible protein 27-like 2 (IFI27L2), mRNA.
SNORD12C	-0.621123	0.000650164	small nucleolar RNA, C/D box 12C (SNORD12C), small nucleolar RNA.
ZNF643	0.773507	0.000650863	zinc finger protein 643 (ZNF643), mRNA.
GPC4	-0.445725	0.000654481	glypican 4 (GPC4), mRNA.
MAPT	-0.647138	0.000667105	microtubule-associated protein tau (MAPT), transcript variant 4, mRNA.
PRPF19	0.383366	0.000667105	PRP19/PSO4 pre-mRNA processing factor 19 homolog (S. cerevisiae) (PRPF19), mRNA.
TLL1	-0.520058	0.000667105	tolloid-like 1 (TLL1), mRNA.
GBE1	0.454471	0.00066792	glucan (1,4-alpha-), branching enzyme 1 (glycogen branching enzyme, Andersen disease, glycogen storage disease type IV) (GBE1), mRNA.
LOC400027	0.442646	0.00066792	PREDICTED: hypothetical gene supported by BC047417, transcript variant 2 (LOC400027), mRNA.
MAP6D1	-0.485583	0.00066792	MAP6 domain containing 1 (MAP6D1), mRNA.
SRPX	0.684448	0.00066792	sushi-repeat-containing protein, X-linked (SRPX), mRNA.
PELI2	0.493189	0.000679489	pellino homolog 2 (Drosophila) (PELI2), mRNA.
CDCA3	-0.485504	0.000681471	cell division cycle associated 3 (CDCA3), mRNA.
MCOLN3	-0.387131	0.000688697	mucolipin 3 (MCOLN3), mRNA.
DDX24	-0.458368	0.000693612	DEAD (Asp-Glu-Ala-Asp) box polypeptide 24 (DDX24), mRNA.
DNAL1	0.521893	0.000693612	dynein, axonemal, light chain 1 (DNAL1), mRNA.
COQ6	0.649791	0.000699248	coenzyme Q6 homolog, monooxygenase (S. cerevisiae) (COQ6), transcript variant 1, mRNA.
FAM176B	0.553466	0.000699248	family with sequence similarity 176, member B (FAM176B), mRNA.
SNORD52	-0.488567	0.000699248	small nucleolar RNA, C/D box 52 (SNORD52), non-coding RNA.
TMEM47	0.350348	0.000699248	transmembrane protein 47 (TMEM47), mRNA.
SWAP70	0.443097	0.000703057	SWAP switching B-cell complex 70kDa subunit (SWAP70), mRNA.
EIF2B2	0.503417	0.000713588	eukaryotic translation initiation factor 2B, subunit 2 beta, 39kDa (EIF2B2), mRNA.
HIPK2	-0.481569	0.000713588	homeodomain interacting protein kinase 2 (HIPK2), mRNA.
LOC286512	-0.449616	0.000713588	PREDICTED: misc_RNA (LOC286512), miscRNA.
VRK1	-0.544386	0.000713588	vaccinia related kinase 1 (VRK1), mRNA.
SCRN1	0.6462	0.000728341	secernin 1 (SCRN1), mRNA.
TAGLN2	0.55748	0.000734201	transgelin 2 (TAGLN2), mRNA.
ARHGAP15	0.395698	0.000749559	Rho GTPase activating protein 15 (ARHGAP15), mRNA.
P2RX2	-0.385856	0.000750078	purinergic receptor P2X, ligand-gated ion channel, 2 (P2RX2), transcript variant 1, mRNA.
PMAIP1	1.05604	0.000750078	phorbol-12-myristate-13-acetate-induced protein 1 (PMAIP1), mRNA.
DLGAP1	0.575042	0.000751917	discs, large (Drosophila) homolog-associated protein 1 (DLGAP1), transcript variant beta, mRNA.
EPAS1	0.374238	0.000795513	endothelial PAS domain protein 1 (EPAS1), mRNA.
NAB2	0.36173	0.000800504	NGFI-A binding protein 2 (EGR1 binding protein 2) (NAB2), mRNA.
SOCS2	0.743052	0.00081145	suppressor of cytokine signaling 2 (SOCS2), mRNA.
TCFL5	-0.579696	0.000817401	transcription factor-like 5 (basic helix-loop-helix) (TCFL5), mRNA.
CSF2RA	-0.789823	0.000818546	colony stimulating factor 2 receptor, alpha, low-affinity (granulocyte-macrophage) (CSF2RA), transcript variant 2, mRNA.
ZNF493	-0.551787	0.000833787	zinc finger protein 493 (ZNF493), transcript variant 3, mRNA.
DUS3L	0.333749	0.000833902	dihydrouridine synthase 3-like (S. cerevisiae) (DUS3L), mRNA.
CALM1	-0.767612	0.000846562	calmodulin 1 (phosphorylase kinase, delta) (CALM1), mRNA.
RFESD	-0.387373	0.000846562	Rieske (Fe-S) domain containing (RFESD), mRNA.
MTHFD1	0.47353	0.000850267	methylenetetrahydrofolate dehydrogenase (NADP+ dependent) 1, methenyltetrahydrofolate cyclohydrolase, formyltetrahydrofolate synthetase (MTHFD1), mRNA.
FTH1	-0.474159	0.000860421	ferritin, heavy polypeptide 1 (FTH1), mRNA.
HSD17B1	0.681324	0.00086352	hydroxysteroid (17-beta) dehydrogenase 1 (HSD17B1), mRNA.
TMEM62	-0.450888	0.00086352	transmembrane protein 62 (TMEM62), mRNA.
NEDD4	0.753911	0.000863803	neural precursor cell expressed, developmentally down-regulated 4 (NEDD4), transcript variant 1, mRNA.
GTF2H5	-0.457703	0.000884375	general transcription factor IIH, polypeptide 5 (GTF2H5), mRNA.
PA2G4	0.462406	0.000890162	proliferation-associated 2G4, 38kDa (PA2G4), mRNA.
TOX	-0.415342	0.000890162	thymocyte selection-associated high mobility group box (TOX), mRNA.
RPS15	0.354665	0.000899824	ribosomal protein S15 (RPS15), mRNA.
LOC727762	-0.48263	0.00090402	PREDICTED: similar to NADH dehydrogenase (ubiquinone) 1 beta subcomplex, 4, 15kDa, transcript variant 1 (LOC727762), mRNA.
KPNA4	0.400439	0.000909767	karyopherin alpha 4 (importin alpha 3) (KPNA4), mRNA.
CNTNAP2	-0.553726	0.000909955	contactin associated protein-like 2 (CNTNAP2), mRNA.
COPS7B	0.418155	0.000920111	COP9 constitutive photomorphogenic homolog subunit 7B (Arabidopsis) (COPS7B), mRNA.
LEF1	0.442856	0.000934816	lymphoid enhancer-binding factor 1 (LEF1), mRNA.
AGPS	0.342378	0.000947497	alkylglycerone phosphate synthase (AGPS), mRNA.
AHNAK2	-0.40184	0.000967778	AHNAK nucleoprotein 2 (AHNAK2), mRNA.
DLX6	0.359364	0.000983485	distal-less homeobox 6 (DLX6), mRNA.
RHOQ	0.437366	0.000983485	ras homolog gene family, member Q (RHOQ), mRNA.
UNC84B	0.610489	0.000989238	unc-84 homolog B (C. elegans) (UNC84B), mRNA.
LOC645332	0.354186	0.00101603	family with sequence similarity 86, member A pseudogene (LOC645332), non-coding RNA.
TAF7	0.517747	0.00101953	TAF7 RNA polymerase II, TATA box binding protein (TBP)-associated factor, 55kDa (TAF7), mRNA.
EIF4A2	-0.526241	0.00102157	eukaryotic translation initiation factor 4A, isoform 2 (EIF4A2), mRNA.
RAB34	0.50139	0.00102157	RAB34, member RAS oncogene family (RAB34), mRNA.
C14orf106	-0.851148	0.00102671	chromosome 14 open reading frame 106 (C14orf106), mRNA.
MORN2	0.607867	0.00102671	MORN repeat containing 2 (MORN2), mRNA.
NP	0.386534	0.00102671	nucleoside phosphorylase (NP), mRNA.
RPGR	0.366639	0.00102671	retinitis pigmentosa GTPase regulator (RPGR), transcript variant B, mRNA.
PSMC1	-0.439698	0.00102762	proteasome (prosome, macropain) 26S subunit, ATPase, 1 (PSMC1), mRNA.
KIAA0355	0.509997	0.00103166	KIAA0355 (KIAA0355), mRNA.
TCEAL3	-0.405745	0.00103544	transcription elongation factor A (SII)-like 3 (TCEAL3), transcript variant 2, mRNA.
SFN	0.604191	0.00105817	stratifin (SFN), mRNA.
SV2A	-0.338334	0.00105817	synaptic vesicle glycoprotein 2A (SV2A), mRNA.
MANBAL	0.450469	0.00106332	mannosidase, beta A, lysosomal-like (MANBAL), transcript variant 2, mRNA.
C14orf2	-0.63739	0.00108226	chromosome 14 open reading frame 2 (C14orf2), mRNA.
NKX2-5	0.463751	0.0010852	NK2 transcription factor related, locus 5 (Drosophila) (NKX2-5), mRNA.
ARV1	-0.423208	0.00108557	ARV1 homolog (S. cerevisiae) (ARV1), mRNA.
NOS3	0.446527	0.0010888	nitric oxide synthase 3 (endothelial cell) (NOS3), mRNA.
LOC649604	0.454065	0.0010893	PREDICTED: similar to ADP-ribosylation factor-like protein 4A, transcript variant 2 (LOC649604), mRNA.
POFUT2	0.403007	0.00110865	protein O-fucosyltransferase 2 (POFUT2), transcript variant 3, mRNA.
C1orf128	0.555908	0.00113412	chromosome 1 open reading frame 128 (C1orf128), mRNA.
AS3MT	-0.32996	0.00113514	arsenic (+3 oxidation state) methyltransferase (AS3MT), mRNA.
PRKAA2	0.677112	0.0011523	protein kinase, AMP-activated, alpha 2 catalytic subunit (PRKAA2), mRNA.
REEP5	-0.380653	0.00115313	receptor accessory protein 5 (REEP5), mRNA.
TACC1	-0.500264	0.00119767	transforming, acidic coiled-coil containing protein 1 (TACC1), mRNA.
EGR1	2.02891	0.00120346	early growth response 1 (EGR1), mRNA.
FOSL1	0.364315	0.00120796	FOS-like antigen 1 (FOSL1), mRNA.
FDFT1	-0.374316	0.00122398	farnesyl-diphosphate farnesyltransferase 1 (FDFT1), mRNA.
DYRK3	0.392608	0.00123179	dual-specificity tyrosine-(Y)-phosphorylation regulated kinase 3 (DYRK3), transcript variant 1, mRNA.
MCF2	-0.363425	0.00123179	MCF.2 cell line derived transforming sequence (MCF2), transcript variant 2, mRNA.
SHANK2	-0.327688	0.00123179	SH3 and multiple ankyrin repeat domains 2 (SHANK2), transcript variant 1, mRNA.
IFI27L1	-0.70842	0.00125231	interferon, alpha-inducible protein 27-like 1 (IFI27L1), transcript variant 1, mRNA.
FAM86C	0.458743	0.00125887	family with sequence similarity 86, member C (FAM86C), transcript variant 2, mRNA.
ZFYVE21	-0.616848	0.00127534	zinc finger, FYVE domain containing 21 (ZFYVE21), mRNA.
ABLIM1	0.527781	0.00127615	actin binding LIM protein 1 (ABLIM1), transcript variant 4, mRNA.
CT45A5	0.546129	0.00127615	cancer/testis antigen family 45, member A5 (CT45A5), mRNA.
LOC728556	-0.458071	0.00127615	PREDICTED: similar to Protein C2orf4 (C21orf19-like protein) (LOC728556), mRNA.
TPBG	0.757259	0.00127615	trophoblast glycoprotein (TPBG), mRNA.
DDAH1	-0.56536	0.00128477	dimethylarginine dimethylaminohydrolase 1 (DDAH1), mRNA.
YRDC	0.46728	0.00132311	yrdC domain containing (E. coli) (YRDC), nuclear gene encoding mitochondrial protein, mRNA.
MID1	-0.447916	0.00132791	midline 1 (Opitz/BBB syndrome) (MID1), transcript variant 3, mRNA.
FOSB	0.313829	0.0013294	FBJ murine osteosarcoma viral oncogene homolog B (FOSB), mRNA.
SLC27A3	-0.576339	0.0013294	solute carrier family 27 (fatty acid transporter), member 3 (SLC27A3), mRNA.
AGPAT4	-0.535651	0.00136525	1-acylglycerol-3-phosphate O-acyltransferase 4 (lysophosphatidic acid acyltransferase, delta) (AGPAT4), mRNA.
THUMPD2	0.366376	0.00136525	THUMP domain containing 2 (THUMPD2), mRNA.
MCL1	0.417112	0.00136729	myeloid cell leukemia sequence 1 (BCL2-related) (MCL1), transcript variant 1, mRNA.
LOC729375	0.388074	0.00137295	family with sequence similarity 86, member A pseudogene (LOC729375), non-coding RNA.
C12orf10	0.536449	0.00139319	chromosome 12 open reading frame 10 (C12orf10), mRNA.
SNORD99	-0.502376	0.00139319	small nucleolar RNA, C/D box 99 (SNORD99), small nucleolar RNA.
CDC42EP1	0.343991	0.00141632	CDC42 effector protein (Rho GTPase binding) 1 (CDC42EP1), transcript variant 1, mRNA.
MPP6	0.433681	0.00141682	membrane protein, palmitoylated 6 (MAGUK p55 subfamily member 6) (MPP6), mRNA.
FLJ12078	-0.942741	0.00141786	PREDICTED: hypothetical protein FLJ12078 (FLJ12078), misc RNA.
PPP2R5E	0.447989	0.00144859	protein phosphatase 2, regulatory subunit B', epsilon isoform (PPP2R5E), mRNA.
SC4MOL	-0.787214	0.00148317	sterol-C4-methyl oxidase-like (SC4MOL), transcript variant 1, mRNA.
MIDN	0.46189	0.00149417	midnolin (MIDN), mRNA.
MMADHC	0.453548	0.00151661	methylmalonic aciduria (cobalamin deficiency) cblD type, with homocystinuria (MMADHC), nuclear gene encoding mitochondrial protein, mRNA.
PLEKHG3	0.536443	0.00151661	pleckstrin homology domain containing, family G (with RhoGef domain) member 3 (PLEKHG3), mRNA.
TM7SF2	-0.543133	0.00154242	transmembrane 7 superfamily member 2 (TM7SF2), mRNA.
PPP1R3F	0.335693	0.00156157	protein phosphatase 1, regulatory (inhibitor) subunit 3F (PPP1R3F), mRNA.
WDR43	0.638968	0.0015646	PREDICTED: WD repeat domain 43, transcript variant 8 (WDR43), mRNA.
LOC729779	-0.476554	0.00156884	PREDICTED: misc_RNA (LOC729779), miscRNA.
OPTN	-0.450604	0.00158799	optineurin (OPTN), transcript variant 4, mRNA.
MPP5	0.519154	0.00159476	membrane protein, palmitoylated 5 (MAGUK p55 subfamily member 5) (MPP5), mRNA.
ZNF16	0.425176	0.00161119	zinc finger protein 16 (ZNF16), transcript variant 1, mRNA.
NFIX	-0.655951	0.0016172	nuclear factor I/X (CCAAT-binding transcription factor) (NFIX), mRNA.
KIAA0586	0.457629	0.00161731	KIAA0586 (KIAA0586), mRNA.
SLC7A11	0.936286	0.00161731	solute carrier family 7, (cationic amino acid transporter, y+ system) member 11 (SLC7A11), mRNA.
SNORA33	-0.460129	0.00162257	small nucleolar RNA, H/ACA box 33 (SNORA33), small nucleolar RNA.
PELO	0.526731	0.00162559	pelota homolog (Drosophila) (PELO), mRNA.
SPATA6	0.352053	0.00165328	spermatogenesis associated 6 (SPATA6), mRNA.
NRG1	0.48526	0.00165936	neuregulin 1 (NRG1), transcript variant GGF2, mRNA.
ITPR3	-0.617362	0.00169809	inositol 1,4,5-triphosphate receptor, type 3 (ITPR3), mRNA.
TCN2	0.405743	0.00171294	transcobalamin II; macrocytic anemia (TCN2), mRNA.
FAM89A	0.408706	0.00171329	PREDICTED: family with sequence similarity 89, member A (FAM89A), mRNA.
TBP	-0.380571	0.0017628	TATA box binding protein (TBP), mRNA.
DHX32	0.644135	0.00178708	DEAH (Asp-Glu-Ala-His) box polypeptide 32 (DHX32), mRNA.
PLA2G15	0.57782	0.00179677	phospholipase A2, group XV (PLA2G15), mRNA.
CCNB1	-0.511565	0.00180163	cyclin B1 (CCNB1), mRNA.
FTL	0.429084	0.00183972	ferritin, light polypeptide (FTL), mRNA.
SMYD2	0.285566	0.00188833	SET and MYND domain containing 2 (SMYD2), mRNA.
C16orf33	-0.336649	0.0019358	chromosome 16 open reading frame 33 (C16orf33), mRNA.
CA5B	-0.295295	0.0019358	carbonic anhydrase VB, mitochondrial (CA5B), nuclear gene encoding mitochondrial protein, mRNA.
SPAST	-0.474032	0.0019358	spastin (SPAST), transcript variant 1, mRNA.
C9orf6	0.482903	0.00197189	chromosome 9 open reading frame 6 (C9orf6), mRNA.
PLD3	-0.742802	0.00197656	phospholipase D family, member 3 (PLD3), transcript variant 1, mRNA.
PNMA1	0.443796	0.00197656	paraneoplastic antigen MA1 (PNMA1), mRNA.
S100A10	-0.469721	0.00201208	S100 calcium binding protein A10 (S100A10), mRNA.
ATP6V1D	0.493607	0.00202115	ATPase, H+ transporting, lysosomal 34kDa, V1 subunit D (ATP6V1D), mRNA.
NOL3	0.319076	0.00202115	nucleolar protein 3 (apoptosis repressor with CARD domain) (NOL3), mRNA.
STXBP5	-0.318694	0.00202648	syntaxin binding protein 5 (tomosyn) (STXBP5), mRNA.
ZNHIT6	0.370096	0.0020504	zinc finger, HIT type 6 (ZNHIT6), mRNA.
ACAD9	-0.387597	0.00205121	acyl-Coenzyme A dehydrogenase family, member 9 (ACAD9), mRNA.
SDK2	0.419178	0.00205641	sidekick homolog 2 (chicken) (SDK2), mRNA.
LOC653066	0.405895	0.00206866	PREDICTED: similar to inhibitor of growth family, member 5, transcript variant 4 (LOC653066), mRNA.
CYTSA	0.394386	0.00208449	cytospin A (CYTSA), mRNA.
PARP12	-0.309333	0.0020855	poly (ADP-ribose) polymerase family, member 12 (PARP12), mRNA.
A4GALT	-0.338813	0.00209465	alpha 1,4-galactosyltransferase (A4GALT), mRNA.
BTG3	-0.365597	0.00209465	BTG family, member 3 (BTG3), mRNA.
ZYX	0.341536	0.00209465	zyxin (ZYX), transcript variant 1, mRNA.
GART	0.411051	0.00209952	phosphoribosylglycinamide formyltransferase, phosphoribosylglycinamide synthetase, phosphoribosylaminoimidazole synthetase (GART), transcript variant 1, mRNA.
ATP6V1B1	-0.553689	0.00210446	ATPase, H+ transporting, lysosomal 56/58kDa, V1 subunit B1 (ATP6V1B1), mRNA.
BCHE	-0.325029	0.0021117	butyrylcholinesterase (BCHE), mRNA.
IRF6	-0.287728	0.00216479	interferon regulatory factor 6 (IRF6), mRNA.
PVRL3	0.394247	0.00216559	poliovirus receptor-related 3 (PVRL3), mRNA.
FLJ45248	0.438004	0.00216828	FLJ45248 protein (FLJ45248), mRNA.
SNORA28	0.462066	0.0022053	small nucleolar RNA, H/ACA box 28 (SNORA28), small nucleolar RNA.
HEATR5B	-0.27277	0.00221007	HEAT repeat containing 5B (HEATR5B), mRNA.
IDE	0.359816	0.00221007	insulin-degrading enzyme (IDE), mRNA.
TARS	0.426459	0.00221618	threonyl-tRNA synthetase (TARS), mRNA.
FAM136A	0.43935	0.00222002	family with sequence similarity 136, member A (FAM136A), mRNA.
LOC642458	-0.708015	0.00222357	PREDICTED: misc_RNA (LOC642458), miscRNA.
SESTD1	0.403315	0.0022282	SEC14 and spectrin domains 1 (SESTD1), mRNA.
SLC16A10	-0.57659	0.00223194	solute carrier family 16, member 10 (aromatic amino acid transporter) (SLC16A10), mRNA.
NME3	-0.505889	0.00232308	non-metastatic cells 3, protein expressed in (NME3), mRNA.
SPHK1	0.41655	0.00232899	sphingosine kinase 1 (SPHK1), transcript variant 1, mRNA.
MEMO1	-0.328188	0.00233014	mediator of cell motility 1 (MEMO1), transcript variant 1, mRNA.
SNORD80	-0.409715	0.00233454	small nucleolar RNA, C/D box 80 (SNORD80), small nucleolar RNA.
RARA	0.65344	0.00239012	retinoic acid receptor, alpha (RARA), transcript variant 1, mRNA.
RILPL1	-0.747561	0.00249823	Rab interacting lysosomal protein-like 1 (RILPL1), mRNA.
IL17RD	0.323004	0.00254239	interleukin 17 receptor D (IL17RD), mRNA.
SIPA1	0.400934	0.00257132	signal-induced proliferation-associated gene 1 (SIPA1), transcript variant 2, mRNA.
TMEM181	-0.543751	0.00259652	transmembrane protein 181 (TMEM181), mRNA.
SLC16A2	-0.36762	0.00260463	solute carrier family 16, member 2 (monocarboxylic acid transporter 8) (SLC16A2), mRNA.
MRPS30	0.475165	0.00261319	mitochondrial ribosomal protein S30 (MRPS30), nuclear gene encoding mitochondrial protein, mRNA.
C12orf45	0.28483	0.00262383	chromosome 12 open reading frame 45 (C12orf45), mRNA.
SLC35F5	0.82672	0.00264814	solute carrier family 35, member F5 (SLC35F5), mRNA.
PARD3	0.31829	0.00265028	par-3 partitioning defective 3 homolog (C. elegans) (PARD3), mRNA.
SNCB	-0.284594	0.00265028	synuclein, beta (SNCB), transcript variant 1, mRNA.
PPP2R1B	0.540764	0.00265763	protein phosphatase 2 (formerly 2A), regulatory subunit A, beta isoform (PPP2R1B), transcript variant 2, mRNA.
DLK2	-0.607867	0.00268951	delta-like 2 homolog (Drosophila) (DLK2), transcript variant 2, mRNA.
C5orf21	-0.450521	0.00272077	chromosome 5 open reading frame 21 (C5orf21), mRNA.
MED6	0.376516	0.00272852	mediator complex subunit 6 (MED6), mRNA.
RIF1	0.29995	0.00274044	RAP1 interacting factor homolog (yeast) (RIF1), mRNA.
PPP1R15A	1.20108	0.0027626	protein phosphatase 1, regulatory (inhibitor) subunit 15A (PPP1R15A), mRNA.
HOXC13	-0.371723	0.00276785	homeobox C13 (HOXC13), mRNA.
MNX1	-0.327764	0.00283004	motor neuron and pancreas homeobox 1 (MNX1), transcript variant 1, mRNA.
C15orf41	0.418829	0.00287009	chromosome 15 open reading frame 41 (C15orf41), mRNA.
PEG10	-0.349242	0.00287009	paternally expressed 10 (PEG10), transcript variant 1, mRNA. XM_940378
TRPT1	-0.328535	0.00287476	tRNA phosphotransferase 1 (TRPT1), transcript variant 2, mRNA.
PRKCA	-0.51098	0.00288419	protein kinase C, alpha (PRKCA), mRNA.
VGF	1.52209	0.00290602	VGF nerve growth factor inducible (VGF), mRNA.
CTNNBL1	0.278457	0.00290696	catenin, beta like 1 (CTNNBL1), mRNA.
DENND1A	0.413858	0.00290696	DENN/MADD domain containing 1A (DENND1A), transcript variant 2, mRNA.
MED10	0.46811	0.00290805	mediator complex subunit 10 (MED10), mRNA.
CHODL	-0.498278	0.00291772	chondrolectin (CHODL), mRNA.
LOC100130502	0.293553	0.00291772	PREDICTED: hypothetical protein LOC100130502 (LOC100130502), mRNA.
GNG12	0.523489	0.00292282	guanine nucleotide binding protein (G protein), gamma 12 (GNG12), mRNA.
C2orf56	0.381758	0.002944	chromosome 2 open reading frame 56 (C2orf56), transcript variant 3, mRNA.
MIPOL1	-0.321041	0.002944	mirror-image polydactyly 1 (MIPOL1), mRNA.
CLEC11A	-0.328259	0.00296854	C-type lectin domain family 11, member A (CLEC11A), mRNA.
SEMA4B	0.362848	0.00296854	sema domain, immunoglobulin domain (Ig), transmembrane domain (TM) and short cytoplasmic domain, (semaphorin) 4B (SEMA4B), transcript variant 2, mRNA.
ZDHHC23	-0.392228	0.00296854	zinc finger, DHHC-type containing 23 (ZDHHC23), mRNA.
FAM171B	0.454156	0.00298079	family with sequence similarity 171, member B (FAM171B), mRNA.
OLIG1	-0.32019	0.00298281	oligodendrocyte transcription factor 1 (OLIG1), mRNA.
C14orf166	-0.416502	0.00299612	chromosome 14 open reading frame 166 (C14orf166), mRNA.
HNRPLL	0.314466	0.00300736	heterogeneous nuclear ribonucleoprotein L-like (HNRPLL), mRNA.
TRIM68	0.271487	0.00300736	tripartite motif-containing 68 (TRIM68), mRNA.
RASSF7	-0.295863	0.00301622	Ras association (RalGDS/AF-6) domain family (N-terminal) member 7 (RASSF7), mRNA.
TJP3	-0.506058	0.00301622	tight junction protein 3 (zona occludens 3) (TJP3), mRNA.
TBL1X	-0.391379	0.00301656	transducin (beta)-like 1X-linked (TBL1X), mRNA.
LHX6	0.292275	0.00302362	LIM homeobox 6 (LHX6), transcript variant 2, mRNA.
LMO7	0.396957	0.00306249	LIM domain 7 (LMO7), mRNA.
ARHGAP12	0.315082	0.0030682	Rho GTPase activating protein 12 (ARHGAP12), mRNA.
ACP1	0.346657	0.00308023	acid phosphatase 1, soluble (ACP1), transcript variant 2, mRNA.
CAND2	-0.297599	0.00310693	cullin-associated and neddylation-dissociated 2 (putative) (CAND2), mRNA.
F11R	-0.468557	0.00311597	F11 receptor (F11R), transcript variant 5, mRNA.
SF3B5	-0.639624	0.00311597	splicing factor 3b, subunit 5, 10kDa (SF3B5), mRNA.
PLCXD1	-0.445817	0.00318389	phosphatidylinositol-specific phospholipase C, X domain containing 1 (PLCXD1), mRNA.
C12orf26	-0.361926	0.00318851	chromosome 12 open reading frame 26 (C12orf26), mRNA.
CNKSR3	-0.41783	0.00319881	CNKSR family member 3 (CNKSR3), mRNA.
NSDHL	-0.529757	0.00321483	NAD(P) dependent steroid dehydrogenase-like (NSDHL), mRNA.
RPL34	0.490233	0.00321483	ribosomal protein L34 (RPL34), transcript variant 2, mRNA.
LTV1	-0.672021	0.00324501	LTV1 homolog (S. cerevisiae) (LTV1), mRNA.
FAM92A1	0.508953	0.00327285	family with sequence similarity 92, member A1 (FAM92A1), mRNA.
FAM82A2	-0.31123	0.00327368	family with sequence similarity 82, member A2 (FAM82A2), mRNA.
MAP3K4	-0.824984	0.00328614	mitogen-activated protein kinase kinase kinase 4 (MAP3K4), transcript variant 1, mRNA.
MTCP1	-0.409565	0.00328614	mature T-cell proliferation 1 (MTCP1), nuclear gene encoding mitochondrial protein, transcript variant B1, mRNA.
C14orf179	0.40647	0.00332924	chromosome 14 open reading frame 179 (C14orf179), mRNA.
MTMR6	0.290067	0.00333223	myotubularin related protein 6 (MTMR6), mRNA.
GPR137C	-0.290338	0.00333986	G protein-coupled receptor 137C (GPR137C), mRNA.
NUMB	0.442139	0.00334994	numb homolog (Drosophila) (NUMB), transcript variant 2, mRNA.
CDH2	-0.54843	0.00335144	cadherin 2, type 1, N-cadherin (neuronal) (CDH2), mRNA.
SOCS5	0.325046	0.00335144	suppressor of cytokine signaling 5 (SOCS5), transcript variant 2, mRNA.
TTPAL	-0.464866	0.00335144	tocopherol (alpha) transfer protein-like (TTPAL), transcript variant 1, mRNA.
GPR89A	-0.416682	0.0033542	G protein-coupled receptor 89A (GPR89A), mRNA.
FLJ14213	0.34745	0.0033834	protor-2 (FLJ14213), mRNA.
KATNA1	-0.382765	0.0033834	katanin p60 (ATPase-containing) subunit A 1 (KATNA1), mRNA.
MAPKAP1	0.37004	0.0033834	mitogen-activated protein kinase associated protein 1 (MAPKAP1), transcript variant 6, mRNA.
XK	0.270465	0.0033834	X-linked Kx blood group (McLeod syndrome) (XK), mRNA.
FLJ30058	0.450806	0.0034044	hypothetical protein FLJ30058 (FLJ30058), mRNA.
IGFBP4	0.369686	0.00341793	insulin-like growth factor binding protein 4 (IGFBP4), mRNA.
ERCC1	0.604999	0.00342516	excision repair cross-complementing rodent repair deficiency, complementation group 1 (includes overlapping antisense sequence) (ERCC1), transcript variant 2, mRNA.
ZNF174	0.279361	0.00342516	zinc finger protein 174 (ZNF174), transcript variant 2, mRNA.
LOC730525	0.304747	0.00342771	PREDICTED: hypothetical protein LOC730525 (LOC730525), mRNA.
SNORA24	-0.40008	0.00342771	small nucleolar RNA, H/ACA box 24 (SNORA24), small nucleolar RNA.
THEX1	0.399083	0.00342841	three prime histone mRNA exonuclease 1 (THEX1), mRNA.
EIF3H	0.415277	0.00343318	eukaryotic translation initiation factor 3, subunit H (EIF3H), mRNA.
MAP1LC3A	-0.405207	0.00346247	microtubule-associated protein 1 light chain 3 alpha (MAP1LC3A), transcript variant 2, mRNA.
FAM58A	-0.347251	0.00346772	family with sequence similarity 58, member A (FAM58A), mRNA.
C14orf80	-0.449512	0.00348754	chromosome 14 open reading frame 80 (C14orf80), mRNA.
PLXNB2	0.338256	0.00348754	plexin B2 (PLXNB2), mRNA.
GOLGA5	-0.391491	0.00349033	golgi autoantigen, golgin subfamily a, 5 (GOLGA5), mRNA.
GPR177	0.602162	0.00350715	G protein-coupled receptor 177 (GPR177), transcript variant 1, mRNA.
DEPDC7	-0.261644	0.00357219	DEP domain containing 7 (DEPDC7), transcript variant 2, mRNA.
GTPBP6	-0.466159	0.00357219	GTP binding protein 6 (putative) (GTPBP6), mRNA.
ACTN1	0.421063	0.0036142	actinin, alpha 1 (ACTN1), mRNA.
DNAJB1	-0.587301	0.00363741	DnaJ (Hsp40) homolog, subfamily B, member 1 (DNAJB1), mRNA.
TTC26	0.336074	0.00363741	tetratricopeptide repeat domain 26 (TTC26), mRNA.
C14orf131	-0.531468	0.00363752	chromosome 14 open reading frame 131 (C14orf131), mRNA.
TTLL5	0.361042	0.00365071	tubulin tyrosine ligase-like family, member 5 (TTLL5), mRNA.
PSMC3IP	0.405185	0.00367226	PSMC3 interacting protein (PSMC3IP), transcript variant 2, mRNA.
SHISA2	0.310702	0.00367226	shisa homolog 2 (Xenopus laevis) (SHISA2), mRNA.
MSL3L1	-0.346705	0.00367987	male-specific lethal 3-like 1 (Drosophila) (MSL3L1), transcript variant 1, mRNA.
GNG4	0.3131	0.00370991	guanine nucleotide binding protein (G protein), gamma 4 (GNG4), transcript variant 2, mRNA.
ZNF114	0.452886	0.00375553	zinc finger protein 114 (ZNF114), mRNA.
ATP6V1C1	0.348512	0.00379166	ATPase, H+ transporting, lysosomal 42kDa, V1 subunit C1 (ATP6V1C1), mRNA.
HMGA1	0.551015	0.00379514	high mobility group AT-hook 1 (HMGA1), transcript variant 1, mRNA.
WBP5	-0.312663	0.00379514	WW domain binding protein 5 (WBP5), transcript variant 2, mRNA.
JDP2	0.419499	0.00382916	Jun dimerization protein 2 (JDP2), mRNA.
KAZALD1	0.581032	0.00382916	Kazal-type serine peptidase inhibitor domain 1 (KAZALD1), mRNA.
NUDT14	-0.358343	0.00383629	nudix (nucleoside diphosphate linked moiety X)-type motif 14 (NUDT14), mRNA.
COQ2	-0.376236	0.0038403	coenzyme Q2 homolog, prenyltransferase (yeast) (COQ2), mRNA.
SLC25A15	0.339432	0.00385432	solute carrier family 25 (mitochondrial carrier; ornithine transporter) member 15 (SLC25A15), nuclear gene encoding mitochondrial protein, mRNA.
CSPG5	-0.253758	0.00387566	chondroitin sulfate proteoglycan 5 (neuroglycan C) (CSPG5), mRNA.
MACF1	0.497102	0.00390064	microtubule-actin crosslinking factor 1 (MACF1), transcript variant 1, mRNA.
FAM174B	0.281856	0.00394342	family with sequence similarity 174, member B (FAM174B), mRNA.
CMTM4	-0.25791	0.00400661	CKLF-like MARVEL transmembrane domain containing 4 (CMTM4), transcript variant 2, mRNA.
MCM3APAS	-0.390497	0.00401574	MCM3 minichromosome maintenance deficient 3 (S. cerevisiae) associated protein antisense (MCM3APAS) on chromosome 21.
SCARNA13	-0.347019	0.00409102	small Cajal body-specific RNA 13 (SCARNA13), guide RNA.
DYNC2LI1	0.561654	0.00412165	dynein, cytoplasmic 2, light intermediate chain 1 (DYNC2LI1), transcript variant 1, mRNA.
LOC643668	-0.411738	0.00412165	PREDICTED: similar to peptidase (prosome, macropain) 26S subunit, ATPase 1 (LOC643668), mRNA.
CES8	-0.347719	0.00414549	carboxylesterase 8 (putative) (CES8), mRNA.
ENO3	0.661465	0.00415595	enolase 3 (beta, muscle) (ENO3), transcript variant 1, mRNA.
GALC	-0.314736	0.00415595	galactosylceramidase (GALC), transcript variant 2, mRNA.
WDR55	0.391858	0.00415595	WD repeat domain 55 (WDR55), mRNA.
ZNF282	0.265342	0.00415595	zinc finger protein 282 (ZNF282), mRNA.
C17orf68	0.285405	0.0041641	PREDICTED: chromosome 17 open reading frame 68 (C17orf68), mRNA.
C1orf63	-0.731957	0.00417334	chromosome 1 open reading frame 63 (C1orf63), mRNA.
IFRD1	0.638399	0.00426146	interferon-related developmental regulator 1 (IFRD1), transcript variant 1, mRNA.
RPS24	0.485034	0.00426996	ribosomal protein S24 (RPS24), transcript variant 2, mRNA.
CHD8	-0.40566	0.00429772	chromodomain helicase DNA binding protein 8 (CHD8), mRNA.
JAM3	0.461823	0.00435351	junctional adhesion molecule 3 (JAM3), mRNA.
SERTAD1	0.756059	0.004393	SERTA domain containing 1 (SERTAD1), mRNA.
CA2	0.540363	0.00439413	carbonic anhydrase II (CA2), mRNA.
PDLIM1	0.391193	0.00439413	PDZ and LIM domain 1 (PDLIM1), mRNA.
EDN1	-0.351243	0.00440389	endothelin 1 (EDN1), mRNA.
BTBD12	-0.510781	0.00441203	BTB (POZ) domain containing 12 (BTBD12), mRNA.
CADM2	-0.310278	0.00442995	cell adhesion molecule 2 (CADM2), mRNA.
ITPRIP	0.590877	0.00443001	inositol 1,4,5-triphosphate receptor interacting protein (ITPRIP), mRNA.
POP5	-0.370899	0.00444114	processing of precursor 5, ribonuclease P/MRP subunit (S. cerevisiae) (POP5), transcript variant 3, mRNA.
RSPO2	0.412103	0.00449534	R-spondin 2 homolog (Xenopus laevis) (RSPO2), mRNA.
CH25H	0.701657	0.00449597	cholesterol 25-hydroxylase (CH25H), mRNA.
GPR98	-0.409573	0.00450165	G protein-coupled receptor 98 (GPR98), transcript variant 1, mRNA.
PIK3R1	0.293064	0.00453061	phosphoinositide-3-kinase, regulatory subunit 1 (alpha) (PIK3R1), transcript variant 1, mRNA.
RALB	0.460036	0.0045326	v-ral simian leukemia viral oncogene homolog B (ras related; GTP binding protein) (RALB), mRNA.
NUP43	-0.388586	0.00458897	nucleoporin 43kDa (NUP43), transcript variant 2, mRNA.
SNORA57	-0.584427	0.00458897	small nucleolar RNA, H/ACA box 57 (SNORA57), small nucleolar RNA.
LOC730432	-0.595831	0.00460876	PREDICTED: similar to serine/threonine/tyrosine interacting protein, transcript variant 1 (LOC730432), mRNA.
ZDHHC22	0.278795	0.00461311	zinc finger, DHHC-type containing 22 (ZDHHC22), mRNA.
FST	0.353349	0.0046323	follistatin (FST), transcript variant FST344, mRNA.
CALCB	-0.35988	0.00466858	calcitonin-related polypeptide beta (CALCB), mRNA.
TMTC2	-0.270239	0.00466858	transmembrane and tetratricopeptide repeat containing 2 (TMTC2), mRNA.
ERH	0.562638	0.00467822	enhancer of rudimentary homolog (Drosophila) (ERH), mRNA.
RPL36AL	-0.701593	0.00467822	ribosomal protein L36a-like (RPL36AL), mRNA.
THOC3	0.292552	0.00467822	THO complex 3 (THOC3), mRNA.
METTL1	-0.283027	0.00468056	methyltransferase like 1 (METTL1), transcript variant 1, mRNA.
PARP3	0.408982	0.00469163	poly (ADP-ribose) polymerase family, member 3 (PARP3), transcript variant 1, mRNA.
CYP26B1	-0.304276	0.00469452	cytochrome P450, family 26, subfamily B, polypeptide 1 (CYP26B1), mRNA.
ERCC8	0.409262	0.00473722	excision repair cross-complementing rodent repair deficiency, complementation group 8 (ERCC8), transcript variant 3, mRNA.
ASB7	0.508868	0.0047388	ankyrin repeat and SOCS box-containing 7 (ASB7), transcript variant 1, mRNA.
ECHDC2	-0.252483	0.00478737	enoyl Coenzyme A hydratase domain containing 2 (ECHDC2), mRNA.
SCD	-0.501801	0.00478737	stearoyl-CoA desaturase (delta-9-desaturase) (SCD), mRNA.
ISG15	-0.429644	0.00478851	ISG15 ubiquitin-like modifier (ISG15), mRNA.
SKIV2L2	0.502998	0.00483176	superkiller viralicidic activity 2-like 2 (S. cerevisiae) (SKIV2L2), mRNA.
SDCCAG10	0.255088	0.00484704	serologically defined colon cancer antigen 10 (SDCCAG10), mRNA.
RBMS1	0.392489	0.00486149	RNA binding motif, single stranded interacting protein 1 (RBMS1), transcript variant 3, mRNA.
LOC653080	-0.450362	0.0048762	PREDICTED: similar to Beta-glucuronidase precursor (LOC653080), misc RNA.
C6orf173	-0.288151	0.00490321	chromosome 6 open reading frame 173 (C6orf173), mRNA.
ATP6V1E2	0.538025	0.00492349	ATPase, H+ transporting, lysosomal 31kDa, V1 subunit E2 (ATP6V1E2), mRNA.
FAM179B	-0.284405	0.00497993	family with sequence similarity 179, member B (FAM179B), mRNA.
TMEM60	-0.421344	0.00499343	transmembrane protein 60 (TMEM60), mRNA.
LOC100129550	-0.384994	0.00499658	hypothetical LOC100129550 (LOC100129550), non-coding RNA.
SULF2	0.276056	0.00499658	sulfatase 2 (SULF2), transcript variant 1, mRNA.
TAX1BP3	0.41287	0.00499658	Tax1 (human T-cell leukemia virus type I) binding protein 3 (TAX1BP3), mRNA.
BIRC6	-0.317643	0.00501326	baculoviral IAP repeat-containing 6 (BIRC6), mRNA.
HMMR	0.47836	0.00501326	hyaluronan-mediated motility receptor (RHAMM) (HMMR), transcript variant 2, mRNA.
KLHDC2	-0.379052	0.00501655	kelch domain containing 2 (KLHDC2), mRNA.
GNPDA1	0.314806	0.00501778	glucosamine-6-phosphate deaminase 1 (GNPDA1), mRNA.
MID1IP1	0.454153	0.00502029	MID1 interacting protein 1 (gastrulation specific G12 homolog (zebrafish)) (MID1IP1), transcript variant 1, mRNA.
TMEM170B	-0.297963	0.0050412	transmembrane protein 170B (TMEM170B), mRNA.
FAM184A	-0.383696	0.00508226	family with sequence similarity 184, member A (FAM184A), transcript variant 1, mRNA.
COPS8	0.345162	0.00509705	COP9 constitutive photomorphogenic homolog subunit 8 (Arabidopsis) (COPS8), transcript variant 1, mRNA.
ESYT1	-0.519555	0.00509705	extended synaptotagmin-like protein 1 (ESYT1), mRNA.
FKBP1A	0.301591	0.00509705	FK506 binding protein 1A, 12kDa (FKBP1A), transcript variant 12A, mRNA.
SLC20A1	-0.396477	0.00509705	solute carrier family 20 (phosphate transporter), member 1 (SLC20A1), mRNA.
UBXN6	0.356958	0.00509705	UBX domain protein 6 (UBXN6), mRNA.
SP3	0.354728	0.00509741	Sp3 transcription factor (SP3), transcript variant 2, mRNA.
TRAPPC2	-0.388386	0.00511889	trafficking protein particle complex 2 (TRAPPC2), transcript variant 2, mRNA.
MIR92A2	-0.354608	0.00511969	microRNA 92a-2 (MIR92A2), microRNA.
ATF5	-0.490009	0.00512045	activating transcription factor 5 (ATF5), mRNA.
RNF145	-0.558984	0.00513774	ring finger protein 145 (RNF145), mRNA.
FBXL18	-0.505985	0.00520099	F-box and leucine-rich repeat protein 18 (FBXL18), mRNA.
NTM	-0.30048	0.00520099	neurotrimin (NTM), transcript variant 2, mRNA.
YARS	0.519398	0.00520099	tyrosyl-tRNA synthetase (YARS), mRNA.
SNX4	-0.364935	0.00521747	sorting nexin 4 (SNX4), mRNA.
AES	0.25679	0.00526178	amino-terminal enhancer of split (AES), transcript variant 2, mRNA.
MTX1	0.318107	0.00526178	metaxin 1 (MTX1), transcript variant 1, mRNA.
BEND4	0.271493	0.00527406	BEN domain containing 4 (BEND4), mRNA.
SHROOM2	-0.24728	0.0052785	shroom family member 2 (SHROOM2), mRNA.
OXCT1	-0.324656	0.00528245	3-oxoacid CoA transferase 1 (OXCT1), nuclear gene encoding mitochondrial protein, mRNA.
ADAMTS5	-0.269626	0.00529036	ADAM metallopeptidase with thrombospondin type 1 motif, 5 (aggrecanase-2) (ADAMTS5), mRNA.
THADA	0.384214	0.00530391	thyroid adenoma associated (THADA), transcript variant 1, mRNA.
SAT1	0.388459	0.00533382	spermidine/spermine N1-acetyltransferase 1 (SAT1), mRNA.
ATP1B1	-0.362966	0.00534751	ATPase, Na+/K+ transporting, beta 1 polypeptide (ATP1B1), transcript variant 1, mRNA.
IMP4	0.346391	0.00534751	IMP4, U3 small nucleolar ribonucleoprotein, homolog (yeast) (IMP4), mRNA.
GMNN	-0.317631	0.00538148	geminin, DNA replication inhibitor (GMNN), mRNA.
ZNF69	-0.278662	0.00538148	zinc finger protein 69 (ZNF69), mRNA.
CCNDBP1	0.507417	0.00539575	cyclin D-type binding-protein 1 (CCNDBP1), transcript variant 2, mRNA.
GOT2	0.301131	0.00547958	glutamic-oxaloacetic transaminase 2, mitochondrial (aspartate aminotransferase 2) (GOT2), nuclear gene encoding mitochondrial protein, mRNA.
LOC645726	0.274447	0.00550368	PREDICTED: misc_RNA (LOC645726), miscRNA.
C5orf36	-0.275066	0.00550484	chromosome 5 open reading frame 36 (C5orf36), mRNA.
ANGPT1	0.413402	0.00551417	angiopoietin 1 (ANGPT1), mRNA.
C6orf72	-0.431119	0.00551417	chromosome 6 open reading frame 72 (C6orf72), mRNA.
ANGPTL4	0.705926	0.00552058	angiopoietin-like 4 (ANGPTL4), transcript variant 1, mRNA.
FAM86D	0.376924	0.00554719	family with sequence similarity 86, member D (FAM86D), non-coding RNA.
ADCK1	0.293069	0.00555634	aarF domain containing kinase 1 (ADCK1), mRNA.
FAM169A	0.423907	0.0056107	family with sequence similarity 169, member A (FAM169A), mRNA.
PLOD2	-0.308717	0.0056107	procollagen-lysine, 2-oxoglutarate 5-dioxygenase 2 (PLOD2), transcript variant 2, mRNA.
TRAK1	0.389487	0.00565982	trafficking protein, kinesin binding 1 (TRAK1), mRNA.
MMP10	-0.535925	0.00567037	matrix metallopeptidase 10 (stromelysin 2) (MMP10), mRNA.
PEPD	0.27298	0.00567037	peptidase D (PEPD), mRNA.
FGFRL1	0.262902	0.00568482	fibroblast growth factor receptor-like 1 (FGFRL1), transcript variant 3, mRNA.
LOC729446	-0.487832	0.00573296	PREDICTED: similar to AT rich interactive domain 1B (SWI1-like) isoform 1 (LOC729446), mRNA.
C5orf32	0.399442	0.0057647	chromosome 5 open reading frame 32 (C5orf32), mRNA.
LOC646793	-0.264969	0.00576718	PREDICTED: similar to neurofibromin (LOC646793), mRNA.
DHX29	0.47659	0.00578863	DEAH (Asp-Glu-Ala-His) box polypeptide 29 (DHX29), mRNA.
C14orf104	-0.410895	0.00582873	chromosome 14 open reading frame 104 (C14orf104), transcript variant 1, mRNA.
MRPL11	0.310856	0.00585702	mitochondrial ribosomal protein L11 (MRPL11), nuclear gene encoding mitochondrial protein, transcript variant 3, mRNA.
SETDB2	0.426119	0.00586274	SET domain, bifurcated 2 (SETDB2), mRNA.
COQ10B	0.340031	0.00587969	coenzyme Q10 homolog B (S. cerevisiae) (COQ10B), mRNA.
KCTD15	0.41099	0.00587969	potassium channel tetramerisation domain containing 15 (KCTD15), mRNA.
NUDCD1	0.25763	0.00587969	NudC domain containing 1 (NUDCD1), mRNA.
KBTBD2	0.50465	0.00588329	kelch repeat and BTB (POZ) domain containing 2 (KBTBD2), mRNA.
GPR161	-0.274439	0.00588838	G protein-coupled receptor 161 (GPR161), transcript variant 1, mRNA.
HEBP2	0.371928	0.00588965	heme binding protein 2 (HEBP2), mRNA.
IPO11	0.278223	0.00602687	importin 11 (IPO11), mRNA.
EGLN2	0.334288	0.00607133	egl nine homolog 2 (C. elegans) (EGLN2), transcript variant 1, mRNA.
DNCL1	-0.370844	0.00607219	dynein, cytoplasmic, light polypeptide 1 (DNCL1), mRNA.
GSTZ1	0.466129	0.00609471	glutathione transferase zeta 1 (maleylacetoacetate isomerase) (GSTZ1), transcript variant 2, mRNA.
ZNF280D	0.430819	0.00610328	zinc finger protein 280D (ZNF280D), transcript variant 2, mRNA.
DYNLT3	-0.264795	0.00615603	dynein, light chain, Tctex-type 3 (DYNLT3), mRNA.
BCL8	0.369138	0.00620322	PREDICTED: B-cell CLL/lymphoma 8 (BCL8), mRNA.
ZNF689	0.299525	0.00620544	zinc finger protein 689 (ZNF689), mRNA.
KIAA1370	0.270039	0.00628606	KIAA1370 (KIAA1370), mRNA.
TMEM159	0.36275	0.00628606	transmembrane protein 159 (TMEM159), mRNA.
STK32B	0.289801	0.00635754	serine/threonine kinase 32B (STK32B), mRNA.
WDR67	-0.260076	0.00642008	WD repeat domain 67 (WDR67), mRNA.
FNBP1	-0.411643	0.00644358	formin binding protein 1 (FNBP1), mRNA.
LOC100128088	-0.476853	0.00644358	PREDICTED: similar to hCG2042634 (LOC100128088), mRNA.
MAP4K5	-0.282138	0.00644358	mitogen-activated protein kinase kinase kinase kinase 5 (MAP4K5), transcript variant 1, mRNA.
PSMB1	-0.293889	0.00644358	proteasome (prosome, macropain) subunit, beta type, 1 (PSMB1), mRNA.
LOC728758	-0.282782	0.00652449	hCG1789710 (LOC728758), mRNA.
PREPL	0.329416	0.00652742	prolyl endopeptidase-like (PREPL), transcript variant C, mRNA.
CAB39L	0.489743	0.00654305	calcium binding protein 39-like (CAB39L), transcript variant 2, mRNA.
ACTL6A	-0.303693	0.00655448	actin-like 6A (ACTL6A), transcript variant 1, mRNA.
CAMTA1	-0.271396	0.00663047	calmodulin binding transcription activator 1 (CAMTA1), mRNA.
MYLK4	0.357185	0.00663047	myosin light chain kinase family, member 4 (MYLK4), mRNA.
SPAG9	0.341254	0.00663931	sperm associated antigen 9 (SPAG9), mRNA.
MT1X	0.399091	0.00667966	metallothionein 1X (MT1X), mRNA.
RAB9B	-0.291803	0.00669406	RAB9B, member RAS oncogene family (RAB9B), mRNA.
GPR37	-0.494549	0.00669619	G protein-coupled receptor 37 (endothelin receptor type B-like) (GPR37), mRNA.
IGSF9	0.256972	0.00670951	immunoglobulin superfamily, member 9 (IGSF9), mRNA.
FLJ12684	-0.231265	0.00672741	hypothetical protein FLJ12684 (FLJ12684), mRNA. XR_001254
PTHLH	0.452929	0.00672741	parathyroid hormone-like hormone (PTHLH), transcript variant 1, mRNA.
TGIF1	0.403269	0.00676125	TGFB-induced factor homeobox 1 (TGIF1), transcript variant 1, mRNA.
SCHIP1	0.399662	0.00676465	schwannomin interacting protein 1 (SCHIP1), mRNA.
SNORA70	-0.702841	0.00676465	small nucleolar RNA, H/ACA box 70 (SNORA70), small nucleolar RNA.
NDUFAF3	-0.368761	0.00677611	NADH dehydrogenase (ubiquinone) 1 alpha subcomplex, assembly factor 3 (NDUFAF3), nuclear gene encoding mitochondrial protein, transcript variant 1, mRNA.
SEC22A	-0.427501	0.00677611	SEC22 vesicle trafficking protein homolog A (S. cerevisiae) (SEC22A), mRNA.
NHP2L1	0.306658	0.00678658	NHP2 non-histone chromosome protein 2-like 1 (S. cerevisiae) (NHP2L1), transcript variant 2, mRNA.
STMN3	0.27747	0.00678658	stathmin-like 3 (STMN3), mRNA.
NCAM2	0.260449	0.00679357	neural cell adhesion molecule 2 (NCAM2), mRNA.
DNAJB11	-0.410626	0.00680342	DnaJ (Hsp40) homolog, subfamily B, member 11 (DNAJB11), mRNA.
LOC100134265	-0.24521	0.00680342	PREDICTED: similar to calbindin 2 full length protein (LOC100134265), mRNA.
ARL17P1	-0.341414	0.00680976	ADP-ribosylation factor-like 17 pseudogene 1 (ARL17P1), mRNA.
POLR2H	-0.351932	0.00681014	polymerase (RNA) II (DNA directed) polypeptide H (POLR2H), mRNA.
NFYA	0.299875	0.00682322	nuclear transcription factor Y, alpha (NFYA), transcript variant 1, mRNA.
CD24	0.44175	0.00691596	CD24 molecule (CD24), mRNA.
GPHN	0.287445	0.00691748	gephyrin (GPHN), transcript variant 2, mRNA.
WDR18	0.356408	0.00692194	WD repeat domain 18 (WDR18), mRNA.
MRPS27	0.287299	0.00698637	mitochondrial ribosomal protein S27 (MRPS27), nuclear gene encoding mitochondrial protein, mRNA.
SYDE1	0.309291	0.00701071	synapse defective 1, Rho GTPase, homolog 1 (C. elegans) (SYDE1), mRNA.
CACNB3	0.295482	0.00702234	calcium channel, voltage-dependent, beta 3 subunit (CACNB3), mRNA.
C2orf68	-0.28333	0.00706644	chromosome 2 open reading frame 68 (C2orf68), mRNA.
PPIL6	0.26468	0.00711581	peptidylprolyl isomerase (cyclophilin)-like 6 (PPIL6), mRNA.
LOC643293	-0.322181	0.00711859	PREDICTED: hypothetical protein LOC643293, transcript variant 2 (LOC643293), mRNA.
CCRN4L	0.337336	0.00714292	CCR4 carbon catabolite repression 4-like (S. cerevisiae) (CCRN4L), mRNA.
IER2	0.327996	0.00715069	immediate early response 2 (IER2), mRNA.
IGFBP7	-0.702547	0.00716149	insulin-like growth factor binding protein 7 (IGFBP7), mRNA.
LRP11	-0.575438	0.00717993	low density lipoprotein receptor-related protein 11 (LRP11), mRNA.
C17orf61	-0.382801	0.00718098	chromosome 17 open reading frame 61 (C17orf61), mRNA.
NR2F6	0.264201	0.00726349	nuclear receptor subfamily 2, group F, member 6 (NR2F6), mRNA.
ACOX1	0.328943	0.00728094	acyl-Coenzyme A oxidase 1, palmitoyl (ACOX1), transcript variant 2, mRNA.
HBP1	0.43921	0.00728582	HMG-box transcription factor 1 (HBP1), mRNA.
HRASLS3	-0.389429	0.00730289	HRAS-like suppressor 3 (HRASLS3), mRNA.
SNHG9	-0.477788	0.00746846	small nucleolar RNA host gene 9 (non-protein coding) (SNHG9), non-coding RNA.
CPOX	-0.308343	0.00746947	coproporphyrinogen oxidase (CPOX), mRNA.
FAM172A	-0.309408	0.00749089	family with sequence similarity 172, member A (FAM172A), mRNA.
ZFP90	-0.324844	0.00753547	zinc finger protein 90 homolog (mouse) (ZFP90), mRNA.
SNORA61	-1.05458	0.00762568	small nucleolar RNA, H/ACA box 61 (SNORA61), small nucleolar RNA.
KATNB1	0.292095	0.00767884	katanin p80 (WD repeat containing) subunit B 1 (KATNB1), mRNA.
SND1	0.309357	0.00769067	staphylococcal nuclease and tudor domain containing 1 (SND1), mRNA.
NDUFA6	0.2666	0.00770232	NADH dehydrogenase (ubiquinone) 1 alpha subcomplex, 6, 14kDa (NDUFA6), nuclear gene encoding mitochondrial protein, mRNA.
VPS28	0.294549	0.00770232	vacuolar protein sorting 28 homolog (S. cerevisiae) (VPS28), transcript variant 1, mRNA.
C20orf45	0.333627	0.00775925	chromosome 20 open reading frame 45 (C20orf45), mRNA.
HS6ST2	0.470641	0.00776296	heparan sulfate 6-O-sulfotransferase 2 (HS6ST2), transcript variant S, mRNA.
TIGA1	0.762343	0.00778241	TIGA1 (TIGA1), mRNA.
XRN1	-0.321629	0.00786312	5'-3' exoribonuclease 1 (XRN1), mRNA.
ID4	0.334541	0.007869	inhibitor of DNA binding 4, dominant negative helix-loop-helix protein (ID4), mRNA.
LOC650494	0.268511	0.00788318	PREDICTED: hypothetical protein LOC650494 (LOC650494), mRNA.
NAPB	-0.399677	0.00791474	N-ethylmaleimide-sensitive factor attachment protein, beta (NAPB), mRNA.
NCOA4	0.291258	0.00791922	nuclear receptor coactivator 4 (NCOA4), mRNA.
LOC387703	0.264684	0.00793269	PREDICTED: misc_RNA (LOC387703), miscRNA.
PRMT5	0.363383	0.00793269	protein arginine methyltransferase 5 (PRMT5), transcript variant 2, mRNA.
B3GAT2	0.249345	0.0079335	beta-1,3-glucuronyltransferase 2 (glucuronosyltransferase S) (B3GAT2), mRNA.
KLF10	0.408806	0.00794113	Kruppel-like factor 10 (KLF10), transcript variant 1, mRNA.
HEATR1	0.337144	0.00794719	HEAT repeat containing 1 (HEATR1), mRNA.
ALKBH1	0.304056	0.00795656	alkB, alkylation repair homolog 1 (E. coli) (ALKBH1), mRNA.
PPM1A	0.262257	0.00797731	protein phosphatase 1A (formerly 2C), magnesium-dependent, alpha isoform (PPM1A), transcript variant 3, mRNA.
CUL1	0.269492	0.00801192	cullin 1 (CUL1), mRNA.
ZNF828	0.350691	0.00801192	zinc finger protein 828 (ZNF828), mRNA.
SLC44A1	-0.364255	0.00801747	solute carrier family 44, member 1 (SLC44A1), mRNA.
POLE2	-0.39878	0.00802421	polymerase (DNA directed), epsilon 2 (p59 subunit) (POLE2), mRNA.
FLJ35409	0.407812	0.00806524	PREDICTED: FLJ35409 protein (FLJ35409), misc RNA.
EFHA2	0.299441	0.00812779	EF-hand domain family, member A2 (EFHA2), mRNA.
CHST13	0.502433	0.00815153	carbohydrate (chondroitin 4) sulfotransferase 13 (CHST13), mRNA.
RALGPS1	-0.492754	0.00820234	Ral GEF with PH domain and SH3 binding motif 1 (RALGPS1), mRNA.
GPR89B	-0.401544	0.00820758	G protein-coupled receptor 89B (GPR89B), mRNA.
MGAT2	-0.287625	0.00821769	mannosyl (alpha-1,6-)-glycoprotein beta-1,2-N-acetylglucosaminyltransferase (MGAT2), mRNA.
BRP44L	-0.372865	0.00822992	brain protein 44-like (BRP44L), mRNA.
EFCAB4A	-0.384995	0.00823368	EF-hand calcium binding domain 4A (EFCAB4A), mRNA.
C2orf25	0.325206	0.00824078	chromosome 2 open reading frame 25 (C2orf25), mRNA.
FBL	0.251614	0.00824078	fibrillarin (FBL), mRNA.
YBX1	0.258289	0.00824078	Y box binding protein 1 (YBX1), mRNA.
TIGD7	-0.299397	0.00827351	tigger transposable element derived 7 (TIGD7), mRNA.
NAPRT1	0.26078	0.008294	nicotinate phosphoribosyltransferase domain containing 1 (NAPRT1), mRNA.
LAMB1	0.506743	0.00830998	laminin, beta 1 (LAMB1), mRNA.
C20orf177	-0.445534	0.00835384	chromosome 20 open reading frame 177 (C20orf177), mRNA.
CSNK1A1	0.353169	0.00835384	casein kinase 1, alpha 1 (CSNK1A1), transcript variant 2, mRNA.
CYP2J2	-0.481099	0.00835384	cytochrome P450, family 2, subfamily J, polypeptide 2 (CYP2J2), mRNA.
FAM65A	0.270745	0.00835384	family with sequence similarity 65, member A (FAM65A), mRNA.
LOC648984	-0.260723	0.00835384	PREDICTED: similar to Baculoviral IAP repeat-containing protein 1 (Neuronal apoptosis inhibitory protein) (LOC648984), mRNA.
LOC728052	-0.233381	0.00835384	PREDICTED: similar to hCG2031213 (LOC728052), mRNA.
RRAS	0.594722	0.00835384	related RAS viral (r-ras) oncogene homolog (RRAS), mRNA.
C18orf55	-0.268222	0.00840791	chromosome 18 open reading frame 55 (C18orf55), mRNA.
EFNB3	0.261713	0.00845509	ephrin-B3 (EFNB3), mRNA.
TOP2B	0.354606	0.00845544	topoisomerase (DNA) II beta 180kDa (TOP2B), mRNA.
C1orf53	-0.261409	0.00854354	chromosome 1 open reading frame 53 (C1orf53), mRNA.
ECT2	-0.307976	0.00860069	epithelial cell transforming sequence 2 oncogene (ECT2), mRNA.
NME1	0.338999	0.00861064	non-metastatic cells 1, protein (NM23A) expressed in (NME1), transcript variant 2, mRNA.
CCDC34	0.364442	0.00863344	coiled-coil domain containing 34 (CCDC34), transcript variant 1, mRNA.
DHRS1	-0.417378	0.00868656	dehydrogenase/reductase (SDR family) member 1 (DHRS1), mRNA.
C16orf68	0.26511	0.00871739	chromosome 16 open reading frame 68 (C16orf68), mRNA.
ERF	0.350759	0.00874452	Ets2 repressor factor (ERF), mRNA.
TMEM151A	-0.274454	0.00878701	transmembrane protein 151A (TMEM151A), mRNA.
ZFHX4	0.29151	0.00885541	zinc finger homeobox 4 (ZFHX4), mRNA.
CDC42EP5	0.316752	0.00887525	CDC42 effector protein (Rho GTPase binding) 5 (CDC42EP5), mRNA.
TSPAN5	0.645105	0.00893215	tetraspanin 5 (TSPAN5), mRNA.
MTG1	0.232868	0.00897704	mitochondrial GTPase 1 homolog (S. cerevisiae) (MTG1), nuclear gene encoding mitochondrial protein, mRNA.
TLX2	-0.235841	0.00897704	T-cell leukemia homeobox 2 (TLX2), mRNA.
IMPDH1	0.31438	0.00899498	IMP (inosine monophosphate) dehydrogenase 1 (IMPDH1), transcript variant 1, mRNA.
PDRG1	0.452182	0.00899498	p53 and DNA-damage regulated 1 (PDRG1), mRNA.
SHFM1	0.357219	0.00900389	split hand/foot malformation (ectrodactyly) type 1 (SHFM1), mRNA.
GAS6	-0.229854	0.00904833	growth arrest-specific 6 (GAS6), mRNA.
NR5A2	0.378486	0.00904833	nuclear receptor subfamily 5, group A, member 2 (NR5A2), transcript variant 2, mRNA.
SIP1	-0.351934	0.00912951	survival of motor neuron protein interacting protein 1 (SIP1), transcript variant beta, mRNA.
DYNC1H1	-0.486675	0.00915663	dynein, cytoplasmic 1, heavy chain 1 (DYNC1H1), mRNA.
RNASET2	-0.640644	0.00915663	ribonuclease T2 (RNASET2), mRNA.
SLC12A9	-0.321155	0.00915663	solute carrier family 12 (potassium/chloride transporters), member 9 (SLC12A9), mRNA.
SNORA67	0.33593	0.00915663	small nucleolar RNA, H/ACA box 67 (SNORA67), small nucleolar RNA.
DYNC1I2	0.347693	0.00916811	dynein, cytoplasmic 1, intermediate chain 2 (DYNC1I2), mRNA.
CACNA1E	0.245645	0.00919231	calcium channel, voltage-dependent, R type, alpha 1E subunit (CACNA1E), mRNA.
PDE5A	0.4242	0.009258	phosphodiesterase 5A, cGMP-specific (PDE5A), transcript variant 1, mRNA.
LRRC49	0.268457	0.0092967	leucine rich repeat containing 49 (LRRC49), mRNA.
COMMD9	0.239024	0.00929747	COMM domain containing 9 (COMMD9), mRNA.
TMCO3	-0.301249	0.00929915	transmembrane and coiled-coil domains 3 (TMCO3), mRNA.
CRISPLD2	-0.272476	0.00931327	cysteine-rich secretory protein LCCL domain containing 2 (CRISPLD2), mRNA.
PES1	0.23604	0.00935571	pescadillo homolog 1, containing BRCT domain (zebrafish) (PES1), mRNA.
LRRC16A	0.295337	0.0093637	leucine rich repeat containing 16A (LRRC16A), mRNA.
MRRF	0.22889	0.0093637	mitochondrial ribosome recycling factor (MRRF), nuclear gene encoding mitochondrial protein, transcript variant 1, mRNA.
CCDC102A	0.376237	0.00942414	coiled-coil domain containing 102A (CCDC102A), mRNA.
TRIB3	0.735625	0.00942414	tribbles homolog 3 (Drosophila) (TRIB3), mRNA.
CEBPD	-0.268047	0.00945348	CCAAT/enhancer binding protein (C/EBP), delta (CEBPD), mRNA.
IQCK	0.332472	0.00946496	IQ motif containing K (IQCK), mRNA.
PIGH	0.575135	0.00946496	phosphatidylinositol glycan anchor biosynthesis, class H (PIGH), mRNA.
RAB40C	-0.24812	0.00950208	RAB40C, member RAS oncogene family (RAB40C), mRNA.
HES4	-0.35911	0.00955875	hairy and enhancer of split 4 (Drosophila) (HES4), mRNA.
FGFR1OP	-0.239806	0.00961495	FGFR1 oncogene partner (FGFR1OP), transcript variant 1, mRNA.
CPE	-0.351354	0.00963749	carboxypeptidase E (CPE), mRNA.
LRRC16	0.424632	0.00969459	leucine rich repeat containing 16 (LRRC16), mRNA.
TERF2IP	0.313666	0.00969459	telomeric repeat binding factor 2, interacting protein (TERF2IP), mRNA.
THOC1	-0.368582	0.00969459	THO complex 1 (THOC1), mRNA.
CTSL2	-0.46613	0.00976486	cathepsin L2 (CTSL2), mRNA.
GALE	-0.273238	0.00976486	UDP-galactose-4-epimerase (GALE), transcript variant 1, mRNA.
NFE2L1	0.333175	0.00976486	nuclear factor (erythroid-derived 2)-like 1 (NFE2L1), mRNA.
SHMT2	0.363249	0.0097964	serine hydroxymethyltransferase 2 (mitochondrial) (SHMT2), nuclear gene encoding mitochondrial protein, mRNA.
ADCY9	-0.344878	0.00981552	adenylate cyclase 9 (ADCY9), mRNA.
TIMELESS	-0.221311	0.00983511	timeless homolog (Drosophila) (TIMELESS), mRNA.
IER5	0.293563	0.00988524	immediate early response 5 (IER5), mRNA.
CRIP2	0.397099	0.00989232	cysteine-rich protein 2 (CRIP2), mRNA.
ZCCHC3	0.251361	0.00991455	zinc finger, CCHC domain containing 3 (ZCCHC3), mRNA.
C11orf67	-0.436824	0.00999825	chromosome 11 open reading frame 67 (C11orf67), mRNA.
RCBTB2	0.252861	0.0101015	regulator of chromosome condensation (RCC1) and BTB (POZ) domain containing protein 2 (RCBTB2), mRNA.
CDC14A	0.345048	0.010109	CDC14 cell division cycle 14 homolog A (S. cerevisiae) (CDC14A), transcript variant 1, mRNA.
ZNF622	0.441417	0.010109	zinc finger protein 622 (ZNF622), mRNA.
NCOA3	-0.459912	0.0101158	nuclear receptor coactivator 3 (NCOA3), transcript variant 1, mRNA.
PIN4	-0.295934	0.0101158	protein (peptidylprolyl cis/trans isomerase) NIMA-interacting, 4 (parvulin) (PIN4), mRNA.
AARS	0.441378	0.0101385	alanyl-tRNA synthetase (AARS), mRNA.
C5	0.212728	0.0102116	complement component 5 (C5), mRNA.
CHN1	0.237745	0.0102158	chimerin (chimaerin) 1 (CHN1), transcript variant 2, mRNA.
KCNH3	0.245396	0.0102596	potassium voltage-gated channel, subfamily H (eag-related), member 3 (KCNH3), mRNA.
LFNG	0.342816	0.010287	LFNG O-fucosylpeptide 3-beta-N-acetylglucosaminyltransferase (LFNG), transcript variant 1, mRNA.
POLR2C	0.371562	0.0103505	polymerase (RNA) II (DNA directed) polypeptide C, 33kDa (POLR2C), mRNA.
SLC27A2	-0.259334	0.0103667	solute carrier family 27 (fatty acid transporter), member 2 (SLC27A2), mRNA.
BCL2L13	0.270635	0.0103918	BCL2-like 13 (apoptosis facilitator) (BCL2L13), nuclear gene encoding mitochondrial protein, mRNA.
C15orf17	-0.284322	0.0103918	chromosome 15 open reading frame 17 (C15orf17), mRNA.
PCM1	0.466732	0.0103918	pericentriolar material 1 (PCM1), mRNA.
POLR3E	0.302129	0.0103918	polymerase (RNA) III (DNA directed) polypeptide E (80kD) (POLR3E), mRNA.
EMX2	0.250344	0.0104052	empty spiracles homeobox 2 (EMX2), mRNA.
HRASLS	-0.286973	0.0104167	HRAS-like suppressor (HRASLS), mRNA.
CNTFR	-0.262504	0.0104685	ciliary neurotrophic factor receptor (CNTFR), transcript variant 2, mRNA.
HSPA4	0.359491	0.0105227	heat shock 70kDa protein 4 (HSPA4), transcript variant 2, mRNA.
MRPS18B	0.306066	0.0105557	mitochondrial ribosomal protein S18B (MRPS18B), nuclear gene encoding mitochondrial protein, mRNA.
SIK2	0.252813	0.0105629	salt-inducible kinase 2 (SIK2), mRNA.
ADAMTS1	0.474763	0.010594	ADAM metallopeptidase with thrombospondin type 1 motif, 1 (ADAMTS1), mRNA.
ASPM	-0.457384	0.0106002	asp (abnormal spindle) homolog, microcephaly associated (Drosophila) (ASPM), mRNA.
AP3M2	0.312378	0.0106305	adaptor-related protein complex 3, mu 2 subunit (AP3M2), mRNA.
MAX	0.289704	0.0106907	MYC associated factor X (MAX), transcript variant 1, mRNA.
RALY	0.276019	0.0107535	RNA binding protein, autoantigenic (hnRNP-associated with lethal yellow homolog (mouse)) (RALY), transcript variant 2, mRNA.
ATG7	0.289187	0.0107666	ATG7 autophagy related 7 homolog (S. cerevisiae) (ATG7), mRNA.
BBS4	0.274202	0.0107666	Bardet-Biedl syndrome 4 (BBS4), mRNA.
DPF2	0.318783	0.0107666	D4, zinc and double PHD fingers family 2 (DPF2), mRNA.
FAM131A	-0.269518	0.0107666	family with sequence similarity 131, member A (FAM131A), mRNA.
SPAG7	0.304109	0.0107771	sperm associated antigen 7 (SPAG7), mRNA.
CTNNBIP1	-0.262965	0.0108859	catenin, beta interacting protein 1 (CTNNBIP1), transcript variant 1, mRNA.
YIPF4	-0.535067	0.0108885	Yip1 domain family, member 4 (YIPF4), mRNA.
MGC16384	-0.509869	0.0109272	PREDICTED: hypothetical protein MGC16384 (MGC16384), mRNA.
RXRB	0.342347	0.0109272	retinoid X receptor, beta (RXRB), mRNA.
CCNG1	-0.410847	0.0109901	cyclin G1 (CCNG1), transcript variant 2, mRNA.
FBXO11	0.298524	0.0110623	F-box protein 11 (FBXO11), transcript variant 1, mRNA.
C14orf143	-0.388081	0.0111599	chromosome 14 open reading frame 143 (C14orf143), mRNA.
KLHL24	0.416402	0.0111684	kelch-like 24 (Drosophila) (KLHL24), mRNA.
LARS	0.276446	0.0111684	leucyl-tRNA synthetase (LARS), mRNA.
LDOC1	-0.318841	0.0111684	leucine zipper, down-regulated in cancer 1 (LDOC1), mRNA.
PDE4D	0.585317	0.0111684	phosphodiesterase 4D, cAMP-specific (phosphodiesterase E3 dunce homolog, Drosophila) (PDE4D), mRNA.
MTX2	0.322457	0.0111972	metaxin 2 (MTX2), transcript variant 1, mRNA.
SLC30A6	-0.256794	0.0112069	solute carrier family 30 (zinc transporter), member 6 (SLC30A6), mRNA.
PRTG	0.240637	0.0112453	protogenin homolog (Gallus gallus) (PRTG), mRNA.
C11orf58	0.247429	0.011266	chromosome 11 open reading frame 58 (C11orf58), mRNA.
EIF3M	0.28624	0.0113261	eukaryotic translation initiation factor 3, subunit M (EIF3M), mRNA.
NEK6	0.244045	0.0113261	NIMA (never in mitosis gene a)-related kinase 6 (NEK6), mRNA.
SDCCAG1	-0.300978	0.0113702	serologically defined colon cancer antigen 1 (SDCCAG1), mRNA.
YPEL5	0.588604	0.0113844	yippee-like 5 (Drosophila) (YPEL5), mRNA.
LOC644511	0.382649	0.0114198	PREDICTED: similar to ribosomal protein L13a, transcript variant 1 (LOC644511), mRNA.
ID1	0.69475	0.0114425	inhibitor of DNA binding 1, dominant negative helix-loop-helix protein (ID1), transcript variant 2, mRNA.
C1orf163	0.288183	0.0114447	chromosome 1 open reading frame 163 (C1orf163), mRNA.
C19orf24	0.335857	0.0114485	chromosome 19 open reading frame 24 (C19orf24), mRNA.
HSPA1B	-1.20525	0.0114637	heat shock 70kDa protein 1B (HSPA1B), mRNA.
ZFP161	0.370575	0.0115329	zinc finger protein 161 homolog (mouse) (ZFP161), mRNA.
ZNF410	0.471842	0.0115462	zinc finger protein 410 (ZNF410), mRNA.
C14orf109	-0.485096	0.0115501	chromosome 14 open reading frame 109 (C14orf109), transcript variant 2, mRNA.
LOC493869	0.602301	0.0117128	similar to RIKEN cDNA 2310016C16 (LOC493869), mRNA.
CRYGS	-0.299142	0.0117539	crystallin, gamma S (CRYGS), mRNA.
MAPKAPK3	0.278788	0.0117751	mitogen-activated protein kinase-activated protein kinase 3 (MAPKAPK3), mRNA.
S100A9	0.282107	0.0119235	S100 calcium binding protein A9 (calgranulin B) (S100A9), mRNA.
SFRP1	0.288023	0.0119511	secreted frizzled-related protein 1 (SFRP1), mRNA.
PFKFB4	-0.597657	0.0119945	6-phosphofructo-2-kinase/fructose-2,6-biphosphatase 4 (PFKFB4), mRNA.
C14orf133	0.273696	0.0120027	chromosome 14 open reading frame 133 (C14orf133), mRNA.
LOC729970	0.215179	0.0120027	PREDICTED: hypothetical LOC729970 (LOC729970), mRNA.
PIK3R4	-0.328038	0.0120027	phosphoinositide-3-kinase, regulatory subunit 4, p150 (PIK3R4), mRNA.
PNMA2	0.439371	0.0120027	paraneoplastic antigen MA2 (PNMA2), mRNA.
TMEM41B	0.484554	0.0120027	transmembrane protein 41B (TMEM41B), mRNA.
ZNF319	0.258624	0.0120027	zinc finger protein 319 (ZNF319), mRNA.
PNN	-0.98327	0.012033	pinin, desmosome associated protein (PNN), mRNA.
CD83	0.214403	0.0121472	CD83 molecule (CD83), transcript variant 2, mRNA.
ATP5I	0.326517	0.0122599	ATP synthase, H+ transporting, mitochondrial F0 complex, subunit E (ATP5I), nuclear gene encoding mitochondrial protein, mRNA.
POLR2J2	-0.424485	0.0122599	polymerase (RNA) II (DNA directed) polypeptide J2 (POLR2J2), mRNA.
NOP14	0.226552	0.0123385	NOP14 nucleolar protein homolog (yeast) (NOP14), mRNA.
C4orf32	0.241356	0.0124342	chromosome 4 open reading frame 32 (C4orf32), mRNA.
NCRNA00219	0.681838	0.0124541	non-protein coding RNA 219 (NCRNA00219), non-coding RNA.
DLX6AS	0.330394	0.0125176	DLX6 antisense RNA (non-protein coding) (DLX6AS), non-coding RNA.
CA14	-0.260169	0.0125485	carbonic anhydrase XIV (CA14), mRNA.
RND2	0.481343	0.0125601	Rho family GTPase 2 (RND2), mRNA.
SLC2A8	-0.452438	0.0126369	solute carrier family 2 (facilitated glucose transporter), member 8 (SLC2A8), mRNA.
KDELR1	-0.378002	0.0127068	KDEL (Lys-Asp-Glu-Leu) endoplasmic reticulum protein retention receptor 1 (KDELR1), mRNA.
LRCH2	-0.245765	0.0127068	leucine-rich repeats and calponin homology (CH) domain containing 2 (LRCH2), mRNA.
C6orf48	0.511429	0.0127254	chromosome 6 open reading frame 48 (C6orf48), transcript variant 1, mRNA.
CITED1	0.258866	0.0127447	Cbp/p300-interacting transactivator, with Glu/Asp-rich carboxy-terminal domain, 1 (CITED1), mRNA.
KIF2A	0.298881	0.0127447	kinesin heavy chain member 2A (KIF2A), mRNA.
SNX24	0.388449	0.0127447	sorting nexin 24 (SNX24), mRNA.
SOX2	0.469396	0.0127447	SRY (sex determining region Y)-box 2 (SOX2), mRNA.
CCDC46	0.803312	0.0127543	coiled-coil domain containing 46 (CCDC46), transcript variant 2, mRNA.
ACOT2	0.736155	0.0128142	acyl-CoA thioesterase 2 (ACOT2), nuclear gene encoding mitochondrial protein, mRNA.
PMF1	0.24165	0.0128142	polyamine-modulated factor 1 (PMF1), mRNA.
PHF6	0.373707	0.0128256	PHD finger protein 6 (PHF6), transcript variant 1, mRNA.
CNOT2	0.251327	0.0128327	CCR4-NOT transcription complex, subunit 2 (CNOT2), mRNA.
LOC728554	0.278274	0.0128998	PREDICTED: similar to THO complex 3 (LOC728554), mRNA.
LOC389791	-0.304531	0.0129153	hypothetical gene supported by AK094537 (LOC389791), mRNA.
PRIC285	-0.548918	0.0129153	peroxisomal proliferator-activated receptor A interacting complex 285 (PRIC285), transcript variant 2, mRNA.
SLC25A43	-0.340959	0.0129327	solute carrier family 25, member 43 (SLC25A43), mRNA.
P2RY5	0.325413	0.013066	purinergic receptor P2Y, G-protein coupled, 5 (P2RY5), mRNA.
CLIC3	-0.317254	0.0130794	chloride intracellular channel 3 (CLIC3), mRNA.
ACOT7	0.320566	0.0131044	acyl-CoA thioesterase 7 (ACOT7), transcript variant hBACHb, mRNA.
DUSP6	0.583521	0.0131044	dual specificity phosphatase 6 (DUSP6), transcript variant 1, mRNA.
MORN4	0.231508	0.0131414	MORN repeat containing 4 (MORN4), transcript variant 1, mRNA.
NEXN	-0.209988	0.0131501	nexilin (F actin binding protein) (NEXN), mRNA.
PFDN6	-0.354156	0.0131801	prefoldin subunit 6 (PFDN6), mRNA.
ZMAT3	-0.217371	0.0131801	zinc finger, matrin type 3 (ZMAT3), transcript variant 2, mRNA.
CGN	-0.444783	0.0132068	cingulin (CGN), mRNA.
RTN3	-0.510587	0.0132068	reticulon 3 (RTN3), transcript variant 1, mRNA.
C10orf104	-0.252955	0.0132231	chromosome 10 open reading frame 104 (C10orf104), mRNA.
GGTL3	-0.414221	0.0132337	gamma-glutamyltransferase-like 3 (GGTL3), transcript variant 2, mRNA.
SAPS3	0.231445	0.0132383	SAPS domain family, member 3 (SAPS3), mRNA.
NUDT3	0.259748	0.0132451	nudix (nucleoside diphosphate linked moiety X)-type motif 3 (NUDT3), mRNA.
CRIPT	0.423008	0.0132552	cysteine-rich PDZ-binding protein (CRIPT), mRNA.
RTTN	0.329505	0.013405	rotatin (RTTN), mRNA.
SOCS4	0.318838	0.013405	suppressor of cytokine signaling 4 (SOCS4), transcript variant 1, mRNA.
YES1	0.346232	0.0134479	v-yes-1 Yamaguchi sarcoma viral oncogene homolog 1 (YES1), mRNA.
ZNRD1	0.266718	0.0134683	zinc ribbon domain containing 1 (ZNRD1), transcript variant a, mRNA.
HAS2	0.339242	0.0134827	hyaluronan synthase 2 (HAS2), mRNA.
SPSB3	0.363076	0.0134976	splA/ryanodine receptor domain and SOCS box containing 3 (SPSB3), mRNA.
ADAM19	-0.319001	0.0135207	ADAM metallopeptidase domain 19 (meltrin beta) (ADAM19), mRNA.
RALGDS	-0.48134	0.0135207	ral guanine nucleotide dissociation stimulator (RALGDS), transcript variant 1, mRNA.
SLC25A13	0.308726	0.0135207	solute carrier family 25, member 13 (citrin) (SLC25A13), mRNA.
ALKBH6	-0.244932	0.013531	alkB, alkylation repair homolog 6 (E. coli) (ALKBH6), transcript variant 1, mRNA.
FAM86A	0.347665	0.013531	family with sequence similarity 86, member A (FAM86A), transcript variant 1, mRNA.
ATE1	0.258746	0.0135336	arginyltransferase 1 (ATE1), transcript variant 2, mRNA.
LOC653778	-0.348117	0.0135979	PREDICTED: similar to solute carrier family 25, member 37 (LOC653778), mRNA.
KLHL14	0.472928	0.0136688	kelch-like 14 (Drosophila) (KLHL14), mRNA.
GADD45A	0.331897	0.0136822	growth arrest and DNA-damage-inducible, alpha (GADD45A), mRNA.
PCBD1	0.282473	0.0136822	pterin-4 alpha-carbinolamine dehydratase/dimerization cofactor of hepatocyte nuclear factor 1 alpha (PCBD1), mRNA.
TTC14	-0.355804	0.0136822	tetratricopeptide repeat domain 14 (TTC14), transcript variant 2, mRNA.
DLX1	0.474014	0.0137254	distal-less homeobox 1 (DLX1), transcript variant 1, mRNA.
MAP1LC3B	0.29599	0.013763	microtubule-associated protein 1 light chain 3 beta (MAP1LC3B), mRNA.
CISD1	-0.268781	0.013837	CDGSH iron sulfur domain 1 (CISD1), mRNA.
LASS1	0.325054	0.013837	LAG1 homolog, ceramide synthase 1 (LASS1), transcript variant 2, mRNA.
CNIH3	0.23019	0.0138843	cornichon homolog 3 (Drosophila) (CNIH3), mRNA.
LOC100132139	-0.259289	0.0138843	PREDICTED: similar to methylenetetrahydrofolate dehydrogenase (NADP+ dependent) 1-like (LOC100132139), mRNA.
TOPBP1	-0.344645	0.0138843	topoisomerase (DNA) II binding protein 1 (TOPBP1), mRNA.
PCDH7	0.285152	0.0138977	protocadherin 7 (PCDH7), transcript variant b, mRNA.
NCAPG2	-0.361349	0.013923	non-SMC condensin II complex, subunit G2 (NCAPG2), mRNA.
AP1M2	0.240459	0.0140109	adaptor-related protein complex 1, mu 2 subunit (AP1M2), mRNA.
LOC728026	0.302191	0.0140127	PREDICTED: hypothetical LOC728026 (LOC728026), mRNA.
USP39	0.255547	0.0140335	ubiquitin specific peptidase 39 (USP39), mRNA.
C6orf70	-0.228848	0.0141552	chromosome 6 open reading frame 70 (C6orf70), mRNA.
INPP4B	0.32596	0.0142175	inositol polyphosphate-4-phosphatase, type II, 105kDa (INPP4B), mRNA.
RC3H2	-0.231458	0.0142213	ring finger and CCCH-type zinc finger domains 2 (RC3H2), mRNA.
ATPIF1	-0.243354	0.0142597	ATPase inhibitory factor 1 (ATPIF1), nuclear gene encoding mitochondrial protein, transcript variant 3, mRNA.
SNORA6	-0.220414	0.0142662	small nucleolar RNA, H/ACA box 6 (SNORA6), small nucleolar RNA.
FLJ12355	0.242731	0.0142667	PREDICTED: hypothetical protein FLJ12355 (FLJ12355), misc RNA.
ANKRD34A	0.263015	0.0142788	ankyrin repeat domain 34A (ANKRD34A), mRNA.
C6orf165	0.279401	0.0143989	chromosome 6 open reading frame 165 (C6orf165), transcript variant 1, mRNA.
PPM1B	0.326483	0.0143989	protein phosphatase 1B (formerly 2C), magnesium-dependent, beta isoform (PPM1B), transcript variant 2, mRNA.
BTBD7	-0.29738	0.0144028	BTB (POZ) domain containing 7 (BTBD7), transcript variant 1, mRNA.
PCDH17	-0.240239	0.0144113	protocadherin 17 (PCDH17), mRNA.
NVL	0.217826	0.0144648	nuclear VCP-like (NVL), transcript variant 2, mRNA.
WASF3	-0.222671	0.0144648	WAS protein family, member 3 (WASF3), mRNA.
CDC42BPB	-0.385359	0.0145187	CDC42 binding protein kinase beta (DMPK-like) (CDC42BPB), mRNA.
BAG5	-0.251422	0.0145862	BCL2-associated athanogene 5 (BAG5), transcript variant 2, mRNA.
LOC728739	-0.245714	0.0146199	PREDICTED: similar to programmed cell death 2 isoform 2 (LOC728739), mRNA.
SAR1B	-0.332	0.0146366	SAR1 homolog B (S. cerevisiae) (SAR1B), transcript variant 1, mRNA.
PHLPP2	-0.254375	0.0146552	PH domain and leucine rich repeat protein phosphatase 2 (PHLPP2), mRNA.
PTPRZ1	-0.246973	0.0147235	protein tyrosine phosphatase, receptor-type, Z polypeptide 1 (PTPRZ1), mRNA.
KARS	0.225979	0.0147528	lysyl-tRNA synthetase (KARS), mRNA.
RRAGD	0.669433	0.0148449	Ras-related GTP binding D (RRAGD), mRNA.
TUBB2B	-0.525556	0.0148449	tubulin, beta 2B (TUBB2B), mRNA.
LOC653381	0.294888	0.0148497	PREDICTED: similar to Sorbitol dehydrogenase (L-iditol 2-dehydrogenase) (LOC653381), mRNA.
ASNS	0.865289	0.0148758	asparagine synthetase (ASNS), transcript variant 1, mRNA.
C1orf144	0.299952	0.0148767	chromosome 1 open reading frame 144 (C1orf144), mRNA.
C10orf41	0.591936	0.0149832	PREDICTED: chromosome 10 open reading frame 41 (C10orf41), mRNA.
FBXO33	-0.316826	0.0149832	F-box protein 33 (FBXO33), mRNA.
C19orf2	0.276289	0.0150544	chromosome 19 open reading frame 2 (C19orf2), transcript variant 2, mRNA.
HMGA2	0.2801	0.0151418	high mobility group AT-hook 2 (HMGA2), transcript variant 1, mRNA.
LOC441455	0.294552	0.0151478	PREDICTED: misc_RNA (LOC441455), miscRNA.
CHURC1	0.409077	0.015181	churchill domain containing 1 (CHURC1), mRNA.
LOC649841	-0.661577	0.015209	PREDICTED: similar to protein immuno-reactive with anti-PTH polyclonal antibodies (LOC649841), mRNA.
FAM62B	-0.547038	0.0152109	family with sequence similarity 62 (C2 domain containing) member B (FAM62B), mRNA.
LOC730324	0.295051	0.0152109	PREDICTED: hypothetical LOC730324 (LOC730324), mRNA.
NUP35	0.341944	0.0152109	nucleoporin 35kDa (NUP35), mRNA.
PEX11B	-0.228104	0.0152121	peroxisomal biogenesis factor 11 beta (PEX11B), mRNA.
MYADM	0.508107	0.0152522	myeloid-associated differentiation marker (MYADM), transcript variant 4, mRNA.
ARHGEF3	0.380617	0.0152753	Rho guanine nucleotide exchange factor (GEF) 3 (ARHGEF3), mRNA.
FOXN2	0.385046	0.0152753	forkhead box N2 (FOXN2), mRNA.
JAG2	-0.374355	0.0152963	jagged 2 (JAG2), transcript variant 1, mRNA.
RAD23A	0.227673	0.0153646	RAD23 homolog A (S. cerevisiae) (RAD23A), mRNA.
ENPP4	-0.397187	0.0153763	ectonucleotide pyrophosphatase/phosphodiesterase 4 (putative function) (ENPP4), mRNA.
RNU4ATAC	-0.385386	0.0154552	RNA, U4atac small nuclear (U12-dependent splicing) (RNU4ATAC), small nuclear RNA.
DDX46	-0.516704	0.0155376	DEAD (Asp-Glu-Ala-Asp) box polypeptide 46 (DDX46), mRNA.
WWC3	-0.355979	0.0155556	WWC family member 3 (WWC3), mRNA.
CLIP3	0.394018	0.0155875	CAP-GLY domain containing linker protein 3 (CLIP3), mRNA.
ZNF364	0.299956	0.0155875	zinc finger protein 364 (ZNF364), mRNA.
ID2	0.449315	0.0156276	inhibitor of DNA binding 2, dominant negative helix-loop-helix protein (ID2), mRNA.
SGTA	0.270719	0.0156549	small glutamine-rich tetratricopeptide repeat (TPR)-containing, alpha (SGTA), mRNA.
OSBPL6	0.201232	0.0156603	oxysterol binding protein-like 6 (OSBPL6), transcript variant 1, mRNA.
FLJ10081	0.314842	0.0158012	hypothetical protein FLJ10081 (FLJ10081), mRNA.
CCRK	0.338164	0.0158661	cell cycle related kinase (CCRK), transcript variant 1, mRNA.
CASK	-0.274337	0.0158779	calcium/calmodulin-dependent serine protein kinase (MAGUK family) (CASK), mRNA.
TRIM28	0.270312	0.015892	tripartite motif-containing 28 (TRIM28), mRNA.
AZIN1	0.387928	0.0161043	antizyme inhibitor 1 (AZIN1), transcript variant 2, mRNA.
IBTK	0.41417	0.0161043	inhibitor of Bruton agammaglobulinemia tyrosine kinase (IBTK), mRNA.
RAB15	0.321558	0.0161043	RAB15, member RAS onocogene family (RAB15), mRNA.
PIM1	0.607126	0.0161238	pim-1 oncogene (PIM1), mRNA.
RAP2A	-0.259335	0.0161238	RAP2A, member of RAS oncogene family (RAP2A), mRNA.
FAM119A	0.248527	0.0161719	family with sequence similarity 119, member A (FAM119A), mRNA.
DCI	0.42579	0.0162573	dodecenoyl-Coenzyme A delta isomerase (3,2 trans-enoyl-Coenzyme A isomerase) (DCI), nuclear gene encoding mitochondrial protein, mRNA.
ZSWIM5	-0.212304	0.0162573	zinc finger, SWIM-type containing 5 (ZSWIM5), mRNA.
ROBO1	0.376244	0.0162925	roundabout, axon guidance receptor, homolog 1 (Drosophila) (ROBO1), transcript variant 2, mRNA.
SDHB	0.236829	0.0162925	succinate dehydrogenase complex, subunit B, iron sulfur (Ip) (SDHB), nuclear gene encoding mitochondrial protein, mRNA.
SPINT2	-0.289902	0.0162925	serine peptidase inhibitor, Kunitz type, 2 (SPINT2), mRNA.
PSMB5	0.242384	0.0163788	proteasome (prosome, macropain) subunit, beta type, 5 (PSMB5), mRNA.
GABBR1	-0.416119	0.0165262	gamma-aminobutyric acid (GABA) B receptor, 1 (GABBR1), transcript variant 4, mRNA.
DIMT1L	0.212944	0.0165419	DIM1 dimethyladenosine transferase 1-like (S. cerevisiae) (DIMT1L), mRNA.
FZD8	0.221227	0.0165419	frizzled homolog 8 (Drosophila) (FZD8), mRNA.
FLJ46380	0.295743	0.0165751	FLJ46380 protein (FLJ46380), mRNA.
ZNF839	-0.263849	0.0166031	zinc finger protein 839 (ZNF839), mRNA.
ZBTB25	0.358256	0.0166401	zinc finger and BTB domain containing 25 (ZBTB25), mRNA.
H2AFY	0.373346	0.0166652	H2A histone family, member Y (H2AFY), transcript variant 1, mRNA.
SCYL3	0.276015	0.0166708	SCY1-like 3 (S. cerevisiae) (SCYL3), transcript variant 1, mRNA.
SEH1L	0.298161	0.0166834	SEH1-like (S. cerevisiae) (SEH1L), transcript variant 1, mRNA.
PARP16	0.328145	0.0166933	poly (ADP-ribose) polymerase family, member 16 (PARP16), mRNA.
PIGW	-0.436761	0.0166953	phosphatidylinositol glycan anchor biosynthesis, class W (PIGW), mRNA.
SH3GLB2	-0.31351	0.0166953	SH3-domain GRB2-like endophilin B2 (SH3GLB2), mRNA.
RPS6KA1	-0.261747	0.0167288	ribosomal protein S6 kinase, 90kDa, polypeptide 1 (RPS6KA1), transcript variant 1, mRNA.
CDKN2AIP	0.404147	0.0167462	CDKN2A interacting protein (CDKN2AIP), mRNA.
EXOSC7	0.276049	0.0167462	exosome component 7 (EXOSC7), mRNA.
HOXC8	0.401249	0.0167675	homeobox C8 (HOXC8), mRNA.
LOC728889	0.332799	0.0167798	PREDICTED: misc_RNA (LOC728889), miscRNA.
RGMA	-0.284949	0.0167824	RGM domain family, member A (RGMA), mRNA.
SFT2D1	-0.341151	0.0167995	SFT2 domain containing 1 (SFT2D1), mRNA.
TRIM27	0.216537	0.0168584	tripartite motif-containing 27 (TRIM27), mRNA.
RAB6A	0.354434	0.0169183	RAB6A, member RAS oncogene family (RAB6A), transcript variant 1, mRNA.
WDR12	0.309327	0.0169183	WD repeat domain 12 (WDR12), mRNA.
RNF115	0.253185	0.0169258	ring finger protein 115 (RNF115), mRNA.
SLC31A1	-0.300772	0.0169501	solute carrier family 31 (copper transporters), member 1 (SLC31A1), mRNA.
NDUFS4	0.341511	0.0169818	NADH dehydrogenase (ubiquinone) Fe-S protein 4, 18kDa (NADH-coenzyme Q reductase) (NDUFS4), mRNA.
ZC3HC1	0.207988	0.0172003	zinc finger, C3HC-type containing 1 (ZC3HC1), mRNA.
FAM84A	-0.21871	0.0172877	family with sequence similarity 84, member A (FAM84A), mRNA.
LOC100133163	-0.296136	0.0172877	PREDICTED: similar to breakpoint cluster region (LOC100133163), mRNA.
RP9	0.573445	0.0172911	retinitis pigmentosa 9 (autosomal dominant) (RP9), mRNA.
VARS	0.337823	0.0172911	valyl-tRNA synthetase (VARS), nuclear gene encoding mitochondrial protein, mRNA.
C15orf57	0.324624	0.0173038	chromosome 15 open reading frame 57 (C15orf57), transcript variant 2, mRNA.
EIF2C3	0.192963	0.0173848	eukaryotic translation initiation factor 2C, 3 (EIF2C3), transcript variant 1, mRNA.
C1orf215	0.263946	0.0173883	chromosome 1 open reading frame 215 (C1orf215), mRNA.
FAM3A	-0.303107	0.0173883	family with sequence similarity 3, member A (FAM3A), mRNA.
NCKAP1	0.223506	0.017419	NCK-associated protein 1 (NCKAP1), transcript variant 1, mRNA.
CAPZB	0.258378	0.0174234	capping protein (actin filament) muscle Z-line, beta (CAPZB), mRNA.
MAFF	0.281431	0.017517	v-maf musculoaponeurotic fibrosarcoma oncogene homolog F (avian) (MAFF), transcript variant 1, mRNA.
TEAD2	0.304966	0.0176151	TEA domain family member 2 (TEAD2), mRNA.
MYO6	-0.199282	0.0176221	myosin VI (MYO6), mRNA.
PAX6	0.261729	0.0179278	paired box 6 (PAX6), transcript variant 1, mRNA.
HIBADH	0.280909	0.0179512	3-hydroxyisobutyrate dehydrogenase (HIBADH), mRNA.
SLC25A38	0.192614	0.0179512	solute carrier family 25, member 38 (SLC25A38), mRNA.
NARS	0.252543	0.0179846	asparaginyl-tRNA synthetase (NARS), mRNA.
SIAH1	0.340203	0.0179846	seven in absentia homolog 1 (Drosophila) (SIAH1), transcript variant 2, mRNA.
FLJ20699	0.200622	0.0180249	hypothetical protein FLJ20699 (FLJ20699), mRNA.
EEF1B2	0.475325	0.0180298	eukaryotic translation elongation factor 1 beta 2 (EEF1B2), transcript variant 1, mRNA.
FBN3	-0.835738	0.0180298	fibrillin 3 (FBN3), mRNA.
LOC646808	-0.375272	0.0180298	PREDICTED: misc_RNA (LOC646808), miscRNA.
SNORD30	-0.345979	0.0180298	small nucleolar RNA, C/D box 30 (SNORD30), small nucleolar RNA.
TFB1M	-0.296889	0.0180298	transcription factor B1, mitochondrial (TFB1M), mRNA.
SUV420H1	0.23624	0.0182455	suppressor of variegation 4-20 homolog 1 (Drosophila) (SUV420H1), transcript variant 2, mRNA.
F2RL1	-0.345067	0.0182627	coagulation factor II (thrombin) receptor-like 1 (F2RL1), mRNA.
LIMCH1	-0.238443	0.0182627	LIM and calponin homology domains 1 (LIMCH1), mRNA.
THBS3	0.528985	0.0183227	thrombospondin 3 (THBS3), mRNA.
C2orf82	0.208059	0.0183624	chromosome 2 open reading frame 82 (C2orf82), mRNA.
HSD17B6	-0.207392	0.0183624	hydroxysteroid (17-beta) dehydrogenase 6 homolog (mouse) (HSD17B6), mRNA.
KIAA1826	-0.241016	0.0183624	KIAA1826 (KIAA1826), mRNA.
GARS	0.495787	0.0183877	glycyl-tRNA synthetase (GARS), mRNA.
C19orf23	-0.240929	0.0184024	chromosome 19 open reading frame 23 (C19orf23), mRNA.
CLUAP1	-0.194178	0.0184101	clusterin associated protein 1 (CLUAP1), transcript variant 1, mRNA.
ACAA2	0.241168	0.0184838	acetyl-Coenzyme A acyltransferase 2 (mitochondrial 3-oxoacyl-Coenzyme A thiolase) (ACAA2), nuclear gene encoding mitochondrial protein, mRNA.
INTS4	0.312605	0.0184838	integrator complex subunit 4 (INTS4), mRNA.
PSCD2	0.359327	0.0184838	pleckstrin homology, Sec7 and coiled-coil domains 2 (cytohesin-2) (PSCD2), transcript variant 2, mRNA.
SYNJ2	-0.223701	0.0184838	synaptojanin 2 (SYNJ2), mRNA.
MTHFD1L	-0.368248	0.0185145	methylenetetrahydrofolate dehydrogenase (NADP+ dependent) 1-like (MTHFD1L), mRNA.
ZNF322A	0.394319	0.0185245	zinc finger protein 322A (ZNF322A), mRNA.
BRF2	0.271649	0.0185363	BRF2, subunit of RNA polymerase III transcription initiation factor, BRF1-like (BRF2), mRNA.
EMB	0.25755	0.0185363	embigin homolog (mouse) (EMB), mRNA.
DDB2	-0.218141	0.018607	damage-specific DNA binding protein 2, 48kDa (DDB2), mRNA.
HOXA4	0.255113	0.0186453	homeobox A4 (HOXA4), mRNA.
LOC728452	-0.341205	0.0187495	PREDICTED: similar to nuclear pore membrane protein 121 (LOC728452), mRNA.
ACAD11	-0.441817	0.0188787	acyl-Coenzyme A dehydrogenase family, member 11 (ACAD11), mRNA.
CSTF2T	0.203847	0.0188787	cleavage stimulation factor, 3' pre-RNA, subunit 2, 64kDa, tau variant (CSTF2T), mRNA.
PGRMC1	-0.348735	0.0188787	progesterone receptor membrane component 1 (PGRMC1), mRNA.
BOK	0.335672	0.0188871	BCL2-related ovarian killer (BOK), mRNA.
LOC727826	0.268676	0.0189921	PREDICTED: hypothetical LOC727826 (LOC727826), mRNA.
LOC649049	0.341259	0.0190012	PREDICTED: similar to acidic ribosomal phosphoprotein P0, transcript variant 3 (LOC649049), mRNA.
CDKN2A	0.26859	0.0190082	cyclin-dependent kinase inhibitor 2A (melanoma, p16, inhibits CDK4) (CDKN2A), transcript variant 1, mRNA.
C4orf29	-0.315301	0.0191256	chromosome 4 open reading frame 29 (C4orf29), mRNA.
IRS2	0.302282	0.0191386	insulin receptor substrate 2 (IRS2), mRNA.
C7orf41	-0.311722	0.0191413	chromosome 7 open reading frame 41 (C7orf41), mRNA.
PHF14	0.408534	0.0191863	PHD finger protein 14 (PHF14), transcript variant 1, mRNA.
TXNRD2	0.261904	0.0193939	thioredoxin reductase 2 (TXNRD2), nuclear gene encoding mitochondrial protein, mRNA.
RAB26	-0.32644	0.0194603	RAB26, member RAS oncogene family (RAB26), mRNA.
PER3	-0.214964	0.0194693	period homolog 3 (Drosophila) (PER3), mRNA.
TTF2	-0.433331	0.0194693	transcription termination factor, RNA polymerase II (TTF2), mRNA.
PDGFD	0.197707	0.0195682	platelet derived growth factor D (PDGFD), transcript variant 1, mRNA.
ANGEL1	0.233171	0.0195842	angel homolog 1 (Drosophila) (ANGEL1), mRNA.
WNT5A	0.209313	0.0195842	wingless-type MMTV integration site family, member 5A (WNT5A), mRNA.
STMN1	0.311157	0.0196489	stathmin 1 (STMN1), transcript variant 3, mRNA.
POLR1E	0.210845	0.0197147	polymerase (RNA) I polypeptide E, 53kDa (POLR1E), mRNA.
RPAP3	0.247618	0.0197147	RNA polymerase II associated protein 3 (RPAP3), mRNA.
OTUB2	-0.205136	0.0197553	OTU domain, ubiquitin aldehyde binding 2 (OTUB2), mRNA.
SNHG5	0.349639	0.0197754	small nucleolar RNA host gene (non-protein coding) 5 (SNHG5) on chromosome 6.
PPP1R14C	-0.246502	0.0199074	protein phosphatase 1, regulatory (inhibitor) subunit 14C (PPP1R14C), mRNA.
RRBP1	-0.291012	0.0199074	ribosome binding protein 1 homolog 180kDa (dog) (RRBP1), transcript variant 1, mRNA.
TBC1D4	0.198201	0.0201049	TBC1 domain family, member 4 (TBC1D4), mRNA.
NFKBIZ	-0.281419	0.0201537	nuclear factor of kappa light polypeptide gene enhancer in B-cells inhibitor, zeta (NFKBIZ), transcript variant 2, mRNA.
GORASP2	0.290527	0.020156	golgi reassembly stacking protein 2, 55kDa (GORASP2), mRNA.
PRKX	-0.214139	0.0202039	protein kinase, X-linked (PRKX), mRNA.
CENTA1	-0.270933	0.0202163	centaurin, alpha 1 (CENTA1), mRNA.
TGFBR2	0.214422	0.0203499	transforming growth factor, beta receptor II (70/80kDa) (TGFBR2), transcript variant 1, mRNA.
SAGE1	-0.281692	0.0203527	sarcoma antigen 1 (SAGE1), mRNA.
NUDT16	-0.20695	0.0203865	nudix (nucleoside diphosphate linked moiety X)-type motif 16 (NUDT16), mRNA.
GLB1L2	0.250494	0.0204742	galactosidase, beta 1-like 2 (GLB1L2), mRNA.
C6orf130	0.486161	0.0205088	chromosome 6 open reading frame 130 (C6orf130), mRNA.
PNMA3	-0.231202	0.0205539	paraneoplastic antigen MA3 (PNMA3), mRNA.
TXNDC9	0.272201	0.020614	thioredoxin domain containing 9 (TXNDC9), mRNA.
C20orf20	-0.223869	0.0206366	chromosome 20 open reading frame 20 (C20orf20), mRNA.
SH3GLB1	0.312167	0.0207507	SH3-domain GRB2-like endophilin B1 (SH3GLB1), mRNA.
HABP4	0.201553	0.0207555	hyaluronan binding protein 4 (HABP4), mRNA.
UTP23	0.273761	0.0207895	UTP23, small subunit (SSU) processome component, homolog (yeast) (UTP23), mRNA.
DFFB	-0.231875	0.0208073	DNA fragmentation factor, 40kDa, beta polypeptide (caspase-activated DNase) (DFFB), mRNA.
FAM160A2	0.229152	0.0208376	family with sequence similarity 160, member A2 (FAM160A2), transcript variant 2, mRNA.
C14orf112	0.262946	0.0209199	chromosome 14 open reading frame 112 (C14orf112), mRNA.
SLC7A2	-0.307165	0.0209443	solute carrier family 7 (cationic amino acid transporter, y+ system), member 2 (SLC7A2), transcript variant 2, mRNA.
SYAP1	0.251489	0.0209781	synapse associated protein 1, SAP47 homolog (Drosophila) (SYAP1), mRNA.
STK38	-0.355705	0.0209932	serine/threonine kinase 38 (STK38), mRNA.
ATXN3	-0.21162	0.0210294	ataxin 3 (ATXN3), transcript variant 2, mRNA.
HSPA9	0.2953	0.0210294	heat shock 70kDa protein 9 (mortalin) (HSPA9), nuclear gene encoding mitochondrial protein, mRNA.
SORT1	-0.405972	0.0212461	sortilin 1 (SORT1), mRNA.
UFM1	0.228927	0.0212585	ubiquitin-fold modifier 1 (UFM1), mRNA.
CENPK	-0.336592	0.0212843	centromere protein K (CENPK), mRNA.
SIVA	-0.457853	0.0213916	CD27-binding (Siva) protein (SIVA), transcript variant 2, mRNA.
APOBEC3B	0.418497	0.0213958	apolipoprotein B mRNA editing enzyme, catalytic polypeptide-like 3B (APOBEC3B), mRNA.
ZNF514	-0.388053	0.0213958	zinc finger protein 514 (ZNF514), mRNA.
BARD1	0.191889	0.0214589	BRCA1 associated RING domain 1 (BARD1), mRNA.
CCDC24	-0.249885	0.0214589	coiled-coil domain containing 24 (CCDC24), mRNA.
FAM101B	-0.237995	0.0216243	family with sequence similarity 101, member B (FAM101B), mRNA.
THOC5	0.350397	0.0217184	THO complex 5 (THOC5), transcript variant 1, mRNA.
FLJ33630	0.293646	0.0217326	hypothetical LOC644873 (FLJ33630), non-coding RNA.
CARS	0.75022	0.021733	cysteinyl-tRNA synthetase (CARS), transcript variant 4, mRNA.
LIX1L	0.3104	0.021733	Lix1 homolog (mouse)-like (LIX1L), mRNA.
CDK2	-0.217256	0.0217465	cyclin-dependent kinase 2 (CDK2), transcript variant 1, mRNA.
RAB32	-0.435568	0.0217486	RAB32, member RAS oncogene family (RAB32), mRNA.
C9orf127	-0.206143	0.021761	chromosome 9 open reading frame 127 (C9orf127), mRNA.
MITF	0.294647	0.021761	microphthalmia-associated transcription factor (MITF), transcript variant 5, mRNA.
MOSPD1	0.267231	0.021761	motile sperm domain containing 1 (MOSPD1), mRNA.
FAM110A	0.222739	0.0217667	family with sequence similarity 110, member A (FAM110A), transcript variant 3, mRNA.
MKX	0.214372	0.0217944	mohawk homeobox (MKX), mRNA.
ITGAV	0.335709	0.0218022	integrin, alpha V (vitronectin receptor, alpha polypeptide, antigen CD51) (ITGAV), mRNA.
C14orf132	-0.315059	0.0218382	chromosome 14 open reading frame 132 (C14orf132), mRNA.
CSNK2A2	0.345914	0.0219035	casein kinase 2, alpha prime polypeptide (CSNK2A2), mRNA.
MAGEE1	-0.241655	0.0219035	melanoma antigen family E, 1 (MAGEE1), mRNA.
MRPS31	0.299115	0.0219035	mitochondrial ribosomal protein S31 (MRPS31), nuclear gene encoding mitochondrial protein, mRNA.
PSMB7	0.384312	0.0220219	proteasome (prosome, macropain) subunit, beta type, 7 (PSMB7), mRNA.
REEP1	-0.309568	0.0220219	receptor accessory protein 1 (REEP1), mRNA.
ZNF518A	0.324486	0.0220492	zinc finger protein 518A (ZNF518A), mRNA.
PRPH	-0.2545	0.0220716	peripherin (PRPH), mRNA.
PARP4	0.202875	0.0221612	poly (ADP-ribose) polymerase family, member 4 (PARP4), mRNA.
C2orf58	0.227803	0.0221766	chromosome 2 open reading frame 58 (C2orf58), mRNA.
MMD	-0.291679	0.0221943	monocyte to macrophage differentiation-associated (MMD), mRNA.
PTMS	0.26296	0.0222437	parathymosin (PTMS), mRNA.
ROBO2	-0.253646	0.0222519	roundabout, axon guidance receptor, homolog 2 (Drosophila) (ROBO2), mRNA.
APBB1IP	0.22674	0.0222866	amyloid beta (A4) precursor protein-binding, family B, member 1 interacting protein (APBB1IP), mRNA.
ITM2C	0.26281	0.0223172	integral membrane protein 2C (ITM2C), transcript variant 2, mRNA.
DBR1	-0.197387	0.0223575	debranching enzyme homolog 1 (S. cerevisiae) (DBR1), mRNA.
C14orf149	0.281284	0.022447	chromosome 14 open reading frame 149 (C14orf149), mRNA.
TSPAN13	-0.357979	0.022447	tetraspanin 13 (TSPAN13), mRNA.
FTSJD2	-0.268843	0.0224522	FtsJ methyltransferase domain containing 2 (FTSJD2), mRNA.
LOC728537	-0.3483	0.0225586	PREDICTED: misc_RNA (LOC728537), miscRNA.
ME2	0.272799	0.0225622	malic enzyme 2, NAD(+)-dependent, mitochondrial (ME2), nuclear gene encoding mitochondrial protein, mRNA.
FAM24B	0.328981	0.0225795	family with sequence similarity 24, member B (FAM24B), mRNA.
ZNF827	0.183255	0.0227066	zinc finger protein 827 (ZNF827), mRNA.
ATF4	0.614351	0.0227879	activating transcription factor 4 (tax-responsive enhancer element B67) (ATF4), transcript variant 2, mRNA.
AURKA	-0.41273	0.0228022	aurora kinase A (AURKA), transcript variant 3, mRNA.
TMEM51	-0.244623	0.0228022	transmembrane protein 51 (TMEM51), mRNA.
PFN2	-0.31552	0.0228125	profilin 2 (PFN2), transcript variant 1, mRNA.
ZBTB44	0.204171	0.022832	zinc finger and BTB domain containing 44 (ZBTB44), mRNA.
MND1	0.386686	0.0228875	meiotic nuclear divisions 1 homolog (S. cerevisiae) (MND1), mRNA.
MID2	-0.184066	0.0230236	midline 2 (MID2), transcript variant 2, mRNA.
DDEF2	-0.31607	0.0230441	development and differentiation enhancing factor 2 (DDEF2), mRNA.
HSPA1A	-1.20688	0.0230441	heat shock 70kDa protein 1A (HSPA1A), mRNA.
LOC646909	0.287518	0.0230441	PREDICTED: misc_RNA (LOC646909), miscRNA.
LOC648980	-0.278075	0.0230449	PREDICTED: similar to breakpoint cluster region, transcript variant 1 (LOC648980), mRNA.
LRP8	-0.224974	0.0231159	low density lipoprotein receptor-related protein 8, apolipoprotein e receptor (LRP8), transcript variant 3, mRNA.
TMX1	-0.569388	0.0231217	thioredoxin-related transmembrane protein 1 (TMX1), mRNA.
ATIC	0.347771	0.0231457	5-aminoimidazole-4-carboxamide ribonucleotide formyltransferase/IMP cyclohydrolase (ATIC), mRNA.
TIMM9	0.386993	0.0231714	translocase of inner mitochondrial membrane 9 homolog (yeast) (TIMM9), nuclear gene encoding mitochondrial protein, mRNA.
SLC25A36	-0.325257	0.0233846	solute carrier family 25, member 36 (SLC25A36), mRNA.
C11orf57	0.214422	0.0233867	chromosome 11 open reading frame 57 (C11orf57), transcript variant 1, mRNA.
YDJC	0.252299	0.0233867	YdjC homolog (bacterial) (YDJC), mRNA.
MTCH1	-0.210314	0.0234065	mitochondrial carrier homolog 1 (C. elegans) (MTCH1), nuclear gene encoding mitochondrial protein, mRNA.
ARCN1	0.285784	0.023411	archain 1 (ARCN1), mRNA.
ELF2	0.32675	0.023411	E74-like factor 2 (ets domain transcription factor) (ELF2), transcript variant 2, mRNA.
KIAA0406	-0.251544	0.023411	KIAA0406 (KIAA0406), mRNA.
FAM38A	-0.458452	0.0234451	family with sequence similarity 38, member A (FAM38A), mRNA.
FIZ1	0.227689	0.0236433	FLT3-interacting zinc finger 1 (FIZ1), mRNA.
RG9MTD1	-0.422105	0.0236433	RNA (guanine-9-) methyltransferase domain containing 1 (RG9MTD1), mRNA.
SLC39A9	0.20451	0.0236433	solute carrier family 39 (zinc transporter), member 9 (SLC39A9), mRNA.
C14orf135	0.426175	0.0236578	chromosome 14 open reading frame 135 (C14orf135), mRNA.
GPR89C	-0.370683	0.0236838	G protein-coupled receptor 89C (GPR89C), mRNA.
CROCCL2	-0.294396	0.0237178	ciliary rootlet coiled-coil, rootletin-like 2 (CROCCL2), non-coding RNA.
LOC645166	0.449913	0.0239011	PREDICTED: similar to lymphocyte-specific protein 1 (LOC645166), mRNA.
TMSB15A	-0.27369	0.0239262	thymosin beta 15a (TMSB15A), mRNA.
FAM72B	-0.249749	0.0239264	family with sequence similarity 72, member B (FAM72B), mRNA.
ARL5A	0.30863	0.0239284	ADP-ribosylation factor-like 5A (ARL5A), transcript variant 3, mRNA.
FAM168B	0.391131	0.0239284	family with sequence similarity 168, member B (FAM168B), mRNA.
KIAA1310	0.313995	0.0239342	KIAA1310 (KIAA1310), transcript variant 1, mRNA.
CDH1	-0.183114	0.02394	cadherin 1, type 1, E-cadherin (epithelial) (CDH1), mRNA.
PPM2C	0.229723	0.0240476	protein phosphatase 2C, magnesium-dependent, catalytic subunit (PPM2C), nuclear gene encoding mitochondrial protein, mRNA.
CHRNA5	-0.44109	0.0240896	cholinergic receptor, nicotinic, alpha 5 (CHRNA5), mRNA.
ZNF7	0.263879	0.0242343	zinc finger protein 7 (ZNF7), mRNA.
CGGBP1	0.277779	0.0242597	CGG triplet repeat binding protein 1 (CGGBP1), transcript variant 2, mRNA.
SLC25A1	-0.266792	0.0243128	solute carrier family 25 (mitochondrial carrier; citrate transporter), member 1 (SLC25A1), nuclear gene encoding mitochondrial protein, mRNA.
SPOCD1	0.213297	0.024351	SPOC domain containing 1 (SPOCD1), mRNA.
VEGFA	0.254883	0.024351	vascular endothelial growth factor A (VEGFA), transcript variant 2, mRNA.
PLS1	-0.206273	0.0243899	plastin 1 (I isoform) (PLS1), mRNA.
SNX11	0.246047	0.0243899	sorting nexin 11 (SNX11), transcript variant 1, mRNA.
C2CD2	-0.186705	0.0244495	C2 calcium-dependent domain containing 2 (C2CD2), transcript variant 2, mRNA.
SH3RF2	0.188128	0.0244773	SH3 domain containing ring finger 2 (SH3RF2), mRNA.
MRPL21	0.25447	0.0246811	mitochondrial ribosomal protein L21 (MRPL21), nuclear gene encoding mitochondrial protein, transcript variant 4, mRNA.
GUCY1B2	-0.197454	0.0246819	guanylate cyclase 1, soluble, beta 2 (GUCY1B2), mRNA.
B3GAT1	0.255083	0.0247048	beta-1,3-glucuronyltransferase 1 (glucuronosyltransferase P) (B3GAT1), transcript variant 1, mRNA.
C2orf76	-0.239154	0.0247464	chromosome 2 open reading frame 76 (C2orf76), mRNA.
GOLGA7	0.23877	0.0247464	golgi autoantigen, golgin subfamily a, 7 (GOLGA7), transcript variant 2, mRNA.
LOC728944	0.22746	0.0247464	PREDICTED: similar to THAP domain-containing protein 4 (LOC728944), mRNA.
SMARCC1	0.316588	0.0247464	SWI/SNF related, matrix associated, actin dependent regulator of chromatin, subfamily c, member 1 (SMARCC1), mRNA.
ANKRD13D	-0.51974	0.0248321	PREDICTED: ankyrin repeat domain 13 family, member D, transcript variant 7 (ANKRD13D), mRNA.
DAK	0.274432	0.0248347	dihydroxyacetone kinase 2 homolog (S. cerevisiae) (DAK), mRNA.
PPDPF	-0.194299	0.0248371	pancreatic progenitor cell differentiation and proliferation factor homolog (zebrafish) (PPDPF), mRNA.
PSMB3	0.284198	0.0248371	proteasome (prosome, macropain) subunit, beta type, 3 (PSMB3), mRNA.
C9orf142	-0.314313	0.0249189	chromosome 9 open reading frame 142 (C9orf142), mRNA.
RPS4X	0.334525	0.0249795	ribosomal protein S4, X-linked (RPS4X), mRNA.
RPF2	0.313916	0.0249879	ribosome production factor 2 homolog (S. cerevisiae) (RPF2), mRNA.
TMEM195	-0.309267	0.0250073	transmembrane protein 195 (TMEM195), mRNA.
TP63	0.205309	0.0250678	tumor protein p63 (TP63), transcript variant 5, mRNA.
LOC644762	0.327533	0.0250718	PREDICTED: hypothetical LOC644762 (LOC644762), mRNA.
GRIK1	0.202074	0.0250744	glutamate receptor, ionotropic, kainate 1 (GRIK1), transcript variant 2, mRNA.
C6orf170	-0.271138	0.0251235	chromosome 6 open reading frame 170 (C6orf170), mRNA.
CSK	0.353547	0.0251235	c-src tyrosine kinase (CSK), mRNA.
JHDM1D	0.181555	0.0251235	jumonji C domain containing histone demethylase 1 homolog D (S. cerevisiae) (JHDM1D), mRNA.
SLC25A42	0.221328	0.0251489	solute carrier family 25, member 42 (SLC25A42), mRNA.
ATF2	0.243865	0.0251807	activating transcription factor 2 (ATF2), mRNA.
H2AFX	0.253175	0.0251807	H2A histone family, member X (H2AFX), mRNA.
APITD1	0.30754	0.0251949	apoptosis-inducing, TAF9-like domain 1 (APITD1), transcript variant B, mRNA.
GGT7	-0.25608	0.0251949	gamma-glutamyltransferase 7 (GGT7), mRNA.
OBFC2A	0.227262	0.0251949	oligonucleotide/oligosaccharide-binding fold containing 2A (OBFC2A), mRNA.
PYCR1	0.301053	0.0251949	pyrroline-5-carboxylate reductase 1 (PYCR1), transcript variant 2, mRNA.
PKN1	0.22445	0.0252459	protein kinase N1 (PKN1), transcript variant 1, mRNA.
SNHG8	0.514981	0.0253254	small nucleolar RNA host gene 8 (non-protein coding) (SNHG8), non-coding RNA.
MTAP	0.256428	0.0253341	methylthioadenosine phosphorylase (MTAP), mRNA.
CLPX	0.190093	0.0255032	ClpX caseinolytic peptidase X homolog (E. coli) (CLPX), mRNA.
EIF3J	0.228927	0.0255032	eukaryotic translation initiation factor 3, subunit J (EIF3J), mRNA.
LOC644860	0.196251	0.0255032	PREDICTED: misc_RNA (LOC644860), miscRNA.
ZMYM5	0.301306	0.0255989	zinc finger, MYM-type 5 (ZMYM5), transcript variant 2, mRNA.
IGF2R	-0.424748	0.0258001	insulin-like growth factor 2 receptor (IGF2R), mRNA.
LOC728532	0.343049	0.0258001	PREDICTED: misc_RNA (LOC728532), miscRNA.
ZNF586	0.355222	0.0258001	zinc finger protein 586 (ZNF586), mRNA.
IARS	0.325483	0.0258076	isoleucyl-tRNA synthetase (IARS), transcript variant short, mRNA.
FLJ36070	0.261381	0.0258284	likely ortholog of MEF2-activating SAP transcriptional regulator (FLJ36070), mRNA.
ANLN	-0.329318	0.0258738	anillin, actin binding protein (ANLN), mRNA.
CAB39	0.258519	0.0260768	calcium binding protein 39 (CAB39), mRNA.
FKBP3	-0.263154	0.0260768	FK506 binding protein 3, 25kDa (FKBP3), mRNA.
NT5DC1	-0.204592	0.0260768	5'-nucleotidase domain containing 1 (NT5DC1), mRNA.
SCARF2	0.269361	0.0260768	scavenger receptor class F, member 2 (SCARF2), transcript variant 1, mRNA.
TULP4	-0.224858	0.0260768	tubby like protein 4 (TULP4), transcript variant 2, mRNA.
AK3	-0.272356	0.0261017	adenylate kinase 3 (AK3), nuclear gene encoding mitochondrial protein, mRNA.
SLC7A1	-0.427249	0.0261017	solute carrier family 7 (cationic amino acid transporter, y+ system), member 1 (SLC7A1), mRNA.
LOC100131801	-0.343287	0.026102	PREDICTED: similar to hCG2036585 (LOC100131801), mRNA.
CHD9	0.197987	0.0261122	chromodomain helicase DNA binding protein 9 (CHD9), mRNA.
DHRS11	-0.198493	0.0261122	dehydrogenase/reductase (SDR family) member 11 (DHRS11), mRNA.
CHSY1	-0.263681	0.0261986	chondroitin sulfate synthase 1 (CHSY1), mRNA.
CTDSP1	0.301329	0.0262807	CTD (carboxy-terminal domain, RNA polymerase II, polypeptide A) small phosphatase 1 (CTDSP1), transcript variant 1, mRNA.
LOC340156	0.195546	0.026304	hypothetical protein LOC340156 (LOC340156), mRNA.
DICER1	-0.498725	0.0263145	Dicer1, Dcr-1 homolog (Drosophila) (DICER1), transcript variant 2, mRNA.
ATP5S	-0.268182	0.0264757	ATP synthase, H+ transporting, mitochondrial F0 complex, subunit s (factor B) (ATP5S), nuclear gene encoding mitochondrial protein, transcript variant 2, mRNA.
MIR20B	-0.379517	0.0264757	microRNA 20b (MIR20B), microRNA.
PHC2	0.258487	0.0265382	polyhomeotic homolog 2 (Drosophila) (PHC2), transcript variant 2, mRNA.
DONSON	0.299	0.0265571	downstream neighbor of SON (DONSON), mRNA.
GLRX2	0.226901	0.0265571	glutaredoxin 2 (GLRX2), transcript variant 1, mRNA.
PDCD2	-0.2841	0.0265571	programmed cell death 2 (PDCD2), transcript variant 2, mRNA.
PHGDH	0.40153	0.0265571	phosphoglycerate dehydrogenase (PHGDH), mRNA.
ZNF451	-0.287335	0.0265571	zinc finger protein 451 (ZNF451), transcript variant 1, mRNA.
FAM162A	-0.49441	0.0266366	family with sequence similarity 162, member A (FAM162A), mRNA.
SLC7A5	0.376705	0.0266366	solute carrier family 7 (cationic amino acid transporter, y+ system), member 5 (SLC7A5), mRNA.
LOC730534	-0.195651	0.02665	PREDICTED: similar to D-PCa-2 protein isoform c (LOC730534), mRNA.
C2orf49	0.386856	0.0267226	chromosome 2 open reading frame 49 (C2orf49), mRNA.
GPM6A	-0.573764	0.0267659	glycoprotein M6A (GPM6A), transcript variant 1, mRNA.
LOC151162	0.289742	0.0268328	hypothetical LOC151162 (LOC151162), non-coding RNA.
SNX8	0.308309	0.0268362	sorting nexin 8 (SNX8), mRNA.
SEC61A1	-0.355379	0.0269109	Sec61 alpha 1 subunit (S. cerevisiae) (SEC61A1), mRNA.
MGAT4C	0.219041	0.026993	mannosyl (alpha-1,3-)-glycoprotein beta-1,4-N-acetylglucosaminyltransferase, isozyme C (putative) (MGAT4C), mRNA.
SC5DL	-0.390333	0.0270398	sterol-C5-desaturase (ERG3 delta-5-desaturase homolog, S. cerevisiae)-like (SC5DL), transcript variant 1, mRNA.
AP1M1	0.294673	0.0270435	adaptor-related protein complex 1, mu 1 subunit (AP1M1), mRNA.
RBM28	0.259982	0.0270435	RNA binding motif protein 28 (RBM28), mRNA.
TOP3B	-0.315418	0.0270504	topoisomerase (DNA) III beta (TOP3B), mRNA.
UBE2Q2	-0.315605	0.0270566	ubiquitin-conjugating enzyme E2Q family member 2 (UBE2Q2), mRNA.
OAF	0.277421	0.027102	OAF homolog (Drosophila) (OAF), mRNA.
TRPC1	-0.367582	0.0271221	transient receptor potential cation channel, subfamily C, member 1 (TRPC1), mRNA.
FAM83D	-0.544984	0.0271607	family with sequence similarity 83, member D (FAM83D), mRNA.
OXA1L	0.278416	0.0272282	oxidase (cytochrome c) assembly 1-like (OXA1L), mRNA.
BIRC2	0.410223	0.0272673	baculoviral IAP repeat-containing 2 (BIRC2), mRNA.
DLST	0.253893	0.0272798	dihydrolipoamide S-succinyltransferase (E2 component of 2-oxo-glutarate complex) (DLST), mRNA.
RAP1GDS1	0.217007	0.0272977	RAP1, GTP-GDP dissociation stimulator 1 (RAP1GDS1), mRNA.
CDC42EP4	-0.324937	0.0273371	CDC42 effector protein (Rho GTPase binding) 4 (CDC42EP4), mRNA.
SGSM1	-0.215854	0.0274442	small G protein signaling modulator 1 (SGSM1), transcript variant 1, mRNA.
SLC16A6	0.197575	0.0274656	solute carrier family 16, member 6 (monocarboxylic acid transporter 7) (SLC16A6), mRNA.
FLJ35776	0.236449	0.027468	hypothetical LOC649446 (FLJ35776), non-coding RNA.
TNFRSF12A	0.786065	0.027468	tumor necrosis factor receptor superfamily, member 12A (TNFRSF12A), mRNA.
RIMS2	-0.175321	0.0274816	regulating synaptic membrane exocytosis 2 (RIMS2), transcript variant 2, mRNA.
C10orf32	0.385073	0.027492	chromosome 10 open reading frame 32 (C10orf32), mRNA.
PHCA	-0.313393	0.0275337	phytoceramidase, alkaline (PHCA), mRNA.
UTX	0.197276	0.0275758	ubiquitously transcribed tetratricopeptide repeat, X chromosome (UTX), mRNA.
KCTD5	0.227341	0.0275946	potassium channel tetramerisation domain containing 5 (KCTD5), mRNA.
LSM12	0.282196	0.0275946	LSM12 homolog (S. cerevisiae) (LSM12), mRNA.
SMOX	0.238112	0.0277097	spermine oxidase (SMOX), transcript variant 2, mRNA.
GK5	-0.186625	0.0277315	glycerol kinase 5 (putative) (GK5), mRNA.
PPP2R1A	0.309296	0.0277631	protein phosphatase 2 (formerly 2A), regulatory subunit A , alpha isoform (PPP2R1A), mRNA.
CDKN2C	0.586955	0.0279409	cyclin-dependent kinase inhibitor 2C (p18, inhibits CDK4) (CDKN2C), transcript variant 2, mRNA.
LOC645146	0.237341	0.0279409	PREDICTED: similar to Kinase suppressor of Ras 1 (LOC645146), mRNA.
SLC25A29	-0.387325	0.0279409	solute carrier family 25, member 29 (SLC25A29), nuclear gene encoding mitochondrial protein, mRNA.
ZNF283	0.180393	0.0279409	zinc finger protein 283 (ZNF283), mRNA.
UBQLN1	0.204489	0.0281027	ubiquilin 1 (UBQLN1), transcript variant 2, mRNA.
KBTBD4	0.246476	0.0282004	kelch repeat and BTB (POZ) domain containing 4 (KBTBD4), transcript variant 1, mRNA.
PIP4K2C	-0.199416	0.0282346	phosphatidylinositol-5-phosphate 4-kinase, type II, gamma (PIP4K2C), mRNA.
TMC6	-0.302728	0.0284332	transmembrane channel-like 6 (TMC6), mRNA.
CNOT10	0.236175	0.0284863	CCR4-NOT transcription complex, subunit 10 (CNOT10), mRNA.
CBLL1	0.227085	0.0285767	Cas-Br-M (murine) ecotropic retroviral transforming sequence-like 1 (CBLL1), mRNA.
DCLRE1A	0.203073	0.0287312	DNA cross-link repair 1A (PSO2 homolog, S. cerevisiae) (DCLRE1A), mRNA.
CECR5	0.215895	0.0287495	cat eye syndrome chromosome region, candidate 5 (CECR5), transcript variant 1, mRNA.
CCDC151	0.303879	0.0289076	coiled-coil domain containing 151 (CCDC151), mRNA.
UBE2E3	0.206866	0.0289076	ubiquitin-conjugating enzyme E2E 3 (UBC4/5 homolog, yeast) (UBE2E3), transcript variant 1, mRNA.
GLS2	-0.188096	0.0289836	glutaminase 2 (liver, mitochondrial) (GLS2), nuclear gene encoding mitochondrial protein, mRNA.
RELB	0.182548	0.0289836	v-rel reticuloendotheliosis viral oncogene homolog B (RELB), mRNA.
SERPINB8	0.249603	0.0290001	serpin peptidase inhibitor, clade B (ovalbumin), member 8 (SERPINB8), transcript variant 2, mRNA.
KCTD18	0.234341	0.0291039	potassium channel tetramerisation domain containing 18 (KCTD18), mRNA.
LOC732450	-0.301972	0.0291039	PREDICTED: similar to protein immuno-reactive with anti-PTH polyclonal antibodies (LOC732450), mRNA.
CCDC130	-0.276729	0.0291209	coiled-coil domain containing 130 (CCDC130), mRNA.
SF3B14	0.228862	0.0291681	splicing factor 3B, 14 kDa subunit (SF3B14), mRNA.
CBLN3	0.229076	0.0292045	cerebellin 3 precursor (CBLN3), mRNA.
BMI1	0.24982	0.0292378	BMI1 polycomb ring finger oncogene (BMI1), mRNA.
CHAC1	0.441683	0.0292378	ChaC, cation transport regulator homolog 1 (E. coli) (CHAC1), mRNA.
LOC441150	-0.261281	0.0292906	PREDICTED: similar to RIKEN cDNA 2310039H08 (LOC441150), mRNA.
SLC25A24	0.17645	0.0292906	solute carrier family 25 (mitochondrial carrier; phosphate carrier), member 24 (SLC25A24), nuclear gene encoding mitochondrial protein, transcript variant 1, mRNA.
GIT1	0.345272	0.0293285	G protein-coupled receptor kinase interacting ArfGAP 1 (GIT1), transcript variant 2, mRNA.
WASF1	0.178245	0.0296715	WAS protein family, member 1 (WASF1), transcript variant 1, mRNA.
TRIM44	0.224758	0.0296958	tripartite motif-containing 44 (TRIM44), mRNA.
HSD17B4	-0.287133	0.0297075	hydroxysteroid (17-beta) dehydrogenase 4 (HSD17B4), mRNA.
FAM136B	0.19577	0.029897	family with sequence similarity 136, member B (FAM136B), mRNA.
LRRC4C	-0.209937	0.0299195	leucine rich repeat containing 4C (LRRC4C), mRNA.
HNRPK	0.170764	0.0299409	heterogeneous nuclear ribonucleoprotein K (HNRPK), transcript variant 3, mRNA.
RPS15A	0.311876	0.0299409	ribosomal protein S15a (RPS15A), transcript variant 2, mRNA.
C15orf24	-0.28684	0.0299826	chromosome 15 open reading frame 24 (C15orf24), mRNA.
LOC723972	0.315474	0.0299877	hepatopoietin PCn127 (LOC723972), non-coding RNA.
PSMD14	0.329625	0.0299877	proteasome (prosome, macropain) 26S subunit, non-ATPase, 14 (PSMD14), mRNA.
EMD	-0.223963	0.0301119	emerin (Emery-Dreifuss muscular dystrophy) (EMD), mRNA.
TMED10P	0.288032	0.0301119	transmembrane emp24-like trafficking protein 10 (yeast) pseudogene (TMED10P), non-coding RNA.
C1orf123	0.229981	0.0301445	chromosome 1 open reading frame 123 (C1orf123), mRNA.
LOC731314	0.337875	0.0301562	PREDICTED: similar to H2A histone family, member X (LOC731314), mRNA.
SNHG6	0.261253	0.0302012	small nucleolar RNA host gene 6 (non-protein coding) (SNHG6), non-coding RNA.
SPRED2	0.257106	0.0302121	sprouty-related, EVH1 domain containing 2 (SPRED2), mRNA.
RPL13A	0.377919	0.0302462	ribosomal protein L13a (RPL13A), mRNA.
C6orf192	-0.201743	0.0302811	chromosome 6 open reading frame 192 (C6orf192), mRNA.
SPRED1	0.365314	0.0302811	sprouty-related, EVH1 domain containing 1 (SPRED1), mRNA.
GAA	0.204983	0.030393	glucosidase, alpha; acid (GAA), transcript variant 1, mRNA.
ATG5	-0.206558	0.0304052	ATG5 autophagy related 5 homolog (S. cerevisiae) (ATG5), mRNA.
CALML4	-0.438849	0.0304351	calmodulin-like 4 (CALML4), transcript variant 1, mRNA.
DSCR6	0.218786	0.0304351	Down syndrome critical region gene 6 (DSCR6), mRNA.
RFP	-0.266689	0.0304351	ret finger protein (RFP), transcript variant beta, mRNA.
GOLIM4	0.259407	0.0304463	golgi integral membrane protein 4 (GOLIM4), mRNA.
ZFAND2A	0.294596	0.0305806	zinc finger, AN1-type domain 2A (ZFAND2A), mRNA.
PLK5P	-0.219441	0.0306212	polo-like kinase 5 pseudogene (PLK5P), non-coding RNA.
EDG1	-0.241623	0.0306228	endothelial differentiation, sphingolipid G-protein-coupled receptor, 1 (EDG1), mRNA.
NCRNA00085	-0.551379	0.0306228	non-protein coding RNA 85 (NCRNA00085), non-coding RNA.
UQCRB	0.224643	0.0306365	ubiquinol-cytochrome c reductase binding protein (UQCRB), mRNA.
RFWD2	0.275303	0.03066	ring finger and WD repeat domain 2 (RFWD2), transcript variant 1, mRNA.
CCNB1IP1	0.456836	0.0306797	cyclin B1 interacting protein 1 (CCNB1IP1), transcript variant 2, mRNA.
UCRC	0.303511	0.0307165	ubiquinol-cytochrome c reductase complex (7.2 kD) (UCRC), transcript variant 2, mRNA.
CMTM7	0.208672	0.0307291	CKLF-like MARVEL transmembrane domain containing 7 (CMTM7), transcript variant 2, mRNA.
ARID4A	0.322106	0.0307295	AT rich interactive domain 4A (RBP1-like) (ARID4A), transcript variant 3, mRNA.
DISP1	-0.249852	0.030908	dispatched homolog 1 (Drosophila) (DISP1), mRNA.
HOOK2	-0.271468	0.0309089	hook homolog 2 (Drosophila) (HOOK2), transcript variant 1, mRNA.
RICH2	-0.221859	0.0309511	Rho-type GTPase-activating protein RICH2 (RICH2), mRNA.
PFN1	0.215297	0.0309908	profilin 1 (PFN1), mRNA.
LOC730994	0.316727	0.0310255	PREDICTED: similar to NACHT, leucine rich repeat and PYD (pyrin domain) containing 1, transcript variant 1 (LOC730994), mRNA.
TXNRD1	0.369825	0.0310255	thioredoxin reductase 1 (TXNRD1), transcript variant 5, mRNA.
LRCH3	-0.339827	0.03103	leucine-rich repeats and calponin homology (CH) domain containing 3 (LRCH3), mRNA.
RABGGTB	-0.279213	0.03103	Rab geranylgeranyltransferase, beta subunit (RABGGTB), mRNA.
TXNL4B	0.20999	0.03103	thioredoxin-like 4B (TXNL4B), mRNA.
TAF12	-0.260206	0.0310562	TAF12 RNA polymerase II, TATA box binding protein (TBP)-associated factor, 20kDa (TAF12), mRNA.
ARHGAP10	0.194793	0.0311748	Rho GTPase activating protein 10 (ARHGAP10), mRNA.
CENPO	0.190096	0.0311748	centromere protein O (CENPO), mRNA.
SPATA20	0.283879	0.0311748	spermatogenesis associated 20 (SPATA20), mRNA.
LAYN	0.220455	0.0312095	layilin (LAYN), mRNA.
MED25	0.252351	0.0312258	mediator complex subunit 25 (MED25), mRNA.
CHCHD10	-0.211657	0.0313369	coiled-coil-helix-coiled-coil-helix domain containing 10 (CHCHD10), mRNA.
CUX2	-0.246345	0.031341	cut-like homeobox 2 (CUX2), mRNA.
AIF1L	-0.280034	0.0315336	allograft inflammatory factor 1-like (AIF1L), transcript variant 1, mRNA.
DPH3	0.295081	0.0318411	DPH3, KTI11 homolog (S. cerevisiae) (DPH3), transcript variant 2, mRNA.
SARS	0.410832	0.0320131	seryl-tRNA synthetase (SARS), mRNA.
MDH2	0.224687	0.032032	malate dehydrogenase 2, NAD (mitochondrial) (MDH2), nuclear gene encoding mitochondrial protein, mRNA.
KRT10	0.36518	0.0320545	keratin 10 (epidermolytic hyperkeratosis; keratosis palmaris et plantaris) (KRT10), mRNA.
MEX3C	0.315374	0.0320811	mex-3 homolog C (C. elegans) (MEX3C), mRNA.
NT5M	0.183887	0.0320947	5',3'-nucleotidase, mitochondrial (NT5M), nuclear gene encoding mitochondrial protein, mRNA.
RENBP	-0.3513	0.0320947	renin binding protein (RENBP), mRNA.
ELOVL6	-0.213374	0.0320969	ELOVL family member 6, elongation of long chain fatty acids (FEN1/Elo2, SUR4/Elo3-like, yeast) (ELOVL6), mRNA.
CCDC103	0.261887	0.0321141	coiled-coil domain containing 103 (CCDC103), mRNA.
CAPN2	0.193531	0.0321181	calpain 2, (m/II) large subunit (CAPN2), mRNA.
SNAPC2	0.361267	0.0321325	small nuclear RNA activating complex, polypeptide 2, 45kDa (SNAPC2), mRNA.
DNAJA3	0.192911	0.0321478	DnaJ (Hsp40) homolog, subfamily A, member 3 (DNAJA3), mRNA.
SALL3	0.196079	0.0321478	sal-like 3 (Drosophila) (SALL3), mRNA.
HSPA1L	-0.235414	0.0321723	heat shock 70kDa protein 1-like (HSPA1L), mRNA.
TESK2	-0.203624	0.0321723	testis-specific kinase 2 (TESK2), mRNA.
MAP3K5	-0.210466	0.0322012	mitogen-activated protein kinase kinase kinase 5 (MAP3K5), mRNA.
CHCHD5	0.259903	0.0323275	coiled-coil-helix-coiled-coil-helix domain containing 5 (CHCHD5), mRNA.
ARF1	0.192523	0.0323575	ADP-ribosylation factor 1 (ARF1), transcript variant 2, mRNA.
CSRP2BP	-0.258265	0.0323575	CSRP2 binding protein (CSRP2BP), transcript variant 1, mRNA.
ITFG3	0.280397	0.0323575	integrin alpha FG-GAP repeat containing 3 (ITFG3), mRNA.
NIF3L1	0.208554	0.0323575	NIF3 NGG1 interacting factor 3-like 1 (S. pombe) (NIF3L1), mRNA.
RALA	-0.363055	0.0323575	v-ral simian leukemia viral oncogene homolog A (ras related) (RALA), mRNA.
ISCU	0.200155	0.0324194	iron-sulfur cluster scaffold homolog (E. coli) (ISCU), nuclear gene encoding mitochondrial protein, transcript variant 2, mRNA.
MNT	0.34219	0.0324312	MAX binding protein (MNT), mRNA.
GCLM	-0.254343	0.0324365	glutamate-cysteine ligase, modifier subunit (GCLM), mRNA.
DEAF1	0.276966	0.032521	PREDICTED: deformed epidermal autoregulatory factor 1 (Drosophila) (DEAF1), mRNA.
P2RX4	0.238098	0.032521	purinergic receptor P2X, ligand-gated ion channel, 4 (P2RX4), mRNA.
THNSL1	0.206921	0.032521	threonine synthase-like 1 (S. cerevisiae) (THNSL1), mRNA.
HAS2AS	0.340305	0.0325472	HAS2 antisense RNA (non-protein coding) (HAS2AS), antisense RNA.
SLC46A1	-0.361861	0.0325472	solute carrier family 46 (folate transporter), member 1 (SLC46A1), mRNA.
LIMA1	-0.214105	0.0325623	LIM domain and actin binding 1 (LIMA1), mRNA.
MSL3	-0.166921	0.0325623	male-specific lethal 3 homolog (Drosophila) (MSL3), transcript variant 1, mRNA.
FLVCR2	0.228748	0.0325863	feline leukemia virus subgroup C cellular receptor family, member 2 (FLVCR2), mRNA.
MGC3020	-0.234925	0.0326984	hypothetical protein MGC3020 (MGC3020), mRNA.
GSDMB	-0.195036	0.0326997	gasdermin B (GSDMB), transcript variant 1, mRNA.
EFTUD1	0.261359	0.0328065	elongation factor Tu GTP binding domain containing 1 (EFTUD1), transcript variant 1, mRNA.
ITGB4	-0.216292	0.0329015	integrin, beta 4 (ITGB4), transcript variant 2, mRNA.
FZD4	-0.206819	0.0329351	frizzled homolog 4 (Drosophila) (FZD4), mRNA.
PRNP	0.35421	0.0330473	prion protein (PRNP), transcript variant 2, mRNA.
RCL1	-0.256075	0.0331089	RNA terminal phosphate cyclase-like 1 (RCL1), mRNA.
AFG3L2	0.176041	0.0331528	AFG3 ATPase family gene 3-like 2 (yeast) (AFG3L2), nuclear gene encoding mitochondrial protein, mRNA.
EPHA2	0.342235	0.033443	EPH receptor A2 (EPHA2), mRNA.
LOC391811	0.20987	0.0336038	PREDICTED: similar to DNA polymerase delta subunit 2 (DNA polymerase delta subunit p50) (LOC391811), mRNA.
CEBPB	0.707077	0.0336502	CCAAT/enhancer binding protein (C/EBP), beta (CEBPB), mRNA.
C17orf97	0.253886	0.0336516	chromosome 17 open reading frame 97 (C17orf97), mRNA.
AFTPH	0.240604	0.0337774	aftiphilin (AFTPH), transcript variant 2, mRNA.
FABP5	-0.234689	0.0337774	fatty acid binding protein 5 (psoriasis-associated) (FABP5), mRNA.
OPRL1	-0.182321	0.0337774	opiate receptor-like 1 (OPRL1), transcript variant 2, mRNA.
TSPAN6	-0.207879	0.0337774	tetraspanin 6 (TSPAN6), mRNA.
GPR125	-0.245228	0.0338248	PREDICTED: G protein-coupled receptor 125, transcript variant 4 (GPR125), mRNA.
ISOC2	-0.215398	0.0339192	isochorismatase domain containing 2 (ISOC2), mRNA.
FAM72D	-0.250535	0.0339429	family with sequence similarity 72, member D (FAM72D), mRNA.
CDS1	-0.286051	0.0340068	CDP-diacylglycerol synthase (phosphatidate cytidylyltransferase) 1 (CDS1), mRNA.
LOC347475	0.239508	0.0340068	PREDICTED: hypothetical gene supported by BC017958 (LOC347475), mRNA.
CTDSP2	0.23754	0.0341086	CTD (carboxy-terminal domain, RNA polymerase II, polypeptide A) small phosphatase 2 (CTDSP2), mRNA.
GRWD1	0.279898	0.0341086	glutamate-rich WD repeat containing 1 (GRWD1), mRNA.
SUCLG2	0.187599	0.0341368	succinate-CoA ligase, GDP-forming, beta subunit (SUCLG2), mRNA.
LOC440928	0.179191	0.0341384	PREDICTED: hypothetical LOC440928 (LOC440928), mRNA.
VPS33A	0.206642	0.0341384	vacuolar protein sorting 33 homolog A (S. cerevisiae) (VPS33A), mRNA.
POLR2D	0.308822	0.0341584	polymerase (RNA) II (DNA directed) polypeptide D (POLR2D), mRNA.
LOC647135	-0.223311	0.0341905	PREDICTED: similar to SLIT-ROBO Rho GTPase-activating protein 2 (srGAP2) (Formin-binding protein 2), transcript variant 1 (LOC647135), mRNA.
NT5C2	-0.20618	0.0343699	5'-nucleotidase, cytosolic II (NT5C2), mRNA.
DERL1	-0.352511	0.0345694	Der1-like domain family, member 1 (DERL1), mRNA.
ASRGL1	-0.189478	0.0347563	asparaginase like 1 (ASRGL1), mRNA.
PACS2	-0.186085	0.0347563	phosphofurin acidic cluster sorting protein 2 (PACS2), mRNA.
PARP8	0.270852	0.0347563	poly (ADP-ribose) polymerase family, member 8 (PARP8), mRNA.
SGCE	-0.177872	0.0347563	sarcoglycan, epsilon (SGCE), transcript variant 3, mRNA.
FOXF2	0.189501	0.0348115	forkhead box F2 (FOXF2), mRNA.
ZFP64	0.20514	0.0348378	zinc finger protein 64 homolog (mouse) (ZFP64), transcript variant 4, mRNA.
SKP1	-0.251577	0.0348472	S-phase kinase-associated protein 1 (SKP1), transcript variant 1, mRNA.
ALKBH8	0.251662	0.0349265	alkB, alkylation repair homolog 8 (E. coli) (ALKBH8), mRNA.
LOC728565	-0.366979	0.0349265	PREDICTED: similar to Beta-glucuronidase precursor (LOC728565), mRNA.
PFKP	-0.232331	0.0349265	phosphofructokinase, platelet (PFKP), mRNA.
KPNA1	-0.260399	0.0351308	karyopherin alpha 1 (importin alpha 5) (KPNA1), mRNA.
SNORD89	-0.203796	0.0351772	small nucleolar RNA, C/D box 89 (SNORD89), small nucleolar RNA.
LIME1	-0.613007	0.0352037	Lck interacting transmembrane adaptor 1 (LIME1), mRNA.
PHKA1	0.194555	0.0352113	phosphorylase kinase, alpha 1 (muscle) (PHKA1), mRNA.
SNTB2	-0.233434	0.0352124	syntrophin, beta 2 (dystrophin-associated protein A1, 59kDa, basic component 2) (SNTB2), transcript variant 1, mRNA.
LOC728411	-0.444924	0.0352205	PREDICTED: similar to Beta-glucuronidase precursor (LOC728411), mRNA.
GNAI3	-0.193019	0.0352543	guanine nucleotide binding protein (G protein), alpha inhibiting activity polypeptide 3 (GNAI3), mRNA.
BATF2	0.173632	0.035263	basic leucine zipper transcription factor, ATF-like 2 (BATF2), mRNA.
CD55	0.2495	0.0352704	CD55 molecule, decay accelerating factor for complement (Cromer blood group) (CD55), mRNA.
LRIG1	-0.203803	0.0353138	leucine-rich repeats and immunoglobulin-like domains 1 (LRIG1), mRNA.
CNOT6	-0.192511	0.0353953	CCR4-NOT transcription complex, subunit 6 (CNOT6), mRNA.
EHD4	-0.249033	0.0354132	EH-domain containing 4 (EHD4), mRNA.
ARHGEF2	0.226596	0.0354686	rho/rac guanine nucleotide exchange factor (GEF) 2 (ARHGEF2), mRNA.
UVRAG	0.246548	0.0354686	UV radiation resistance associated gene (UVRAG), mRNA.
CDC34	0.222478	0.0354712	cell division cycle 34 homolog (S. cerevisiae) (CDC34), mRNA.
PELP1	0.277656	0.035572	proline, glutamic acid and leucine rich protein 1 (PELP1), mRNA.
CBX5	-0.262472	0.0356477	chromobox homolog 5 (HP1 alpha homolog, Drosophila) (CBX5), mRNA.
CLDND1	-0.381934	0.0357709	claudin domain containing 1 (CLDND1), transcript variant 1, mRNA.
CDCP1	-0.180715	0.0357881	CUB domain containing protein 1 (CDCP1), transcript variant 1, mRNA.
ZNF584	0.183102	0.0357881	zinc finger protein 584 (ZNF584), mRNA.
C3orf58	-0.346428	0.0358405	chromosome 3 open reading frame 58 (C3orf58), mRNA.
HERC3	0.175312	0.0358405	hect domain and RLD 3 (HERC3), mRNA.
WWC1	-0.201096	0.0358405	WW and C2 domain containing 1 (WWC1), mRNA.
NAT15	0.225696	0.0358775	N-acetyltransferase 15 (GCN5-related, putative) (NAT15), transcript variant 1, mRNA.
SNAPIN	-0.262476	0.0358775	SNAP-associated protein (SNAPIN), mRNA.
MTMR12	0.225671	0.0358918	myotubularin related protein 12 (MTMR12), mRNA.
ZNF184	0.251748	0.0358933	zinc finger protein 184 (ZNF184), mRNA.
BTBD3	0.266572	0.0359412	BTB (POZ) domain containing 3 (BTBD3), transcript variant 1, mRNA.
ACY1	0.396869	0.0359639	aminoacylase 1 (ACY1), mRNA.
ALDOA	0.273328	0.0359639	aldolase A, fructose-bisphosphate (ALDOA), transcript variant 3, mRNA.
CCHCR1	-0.252022	0.0359639	coiled-coil alpha-helical rod protein 1 (CCHCR1), mRNA.
MGC15763	0.249223	0.0359639	hypothetical protein BC008322 (MGC15763), mRNA.
FBXO45	-0.204542	0.036023	F-box protein 45 (FBXO45), mRNA.
TRPM2	0.238148	0.0360782	transient receptor potential cation channel, subfamily M, member 2 (TRPM2), transcript variant S, mRNA.
C1orf115	-0.190815	0.0361055	chromosome 1 open reading frame 115 (C1orf115), mRNA.
C4orf14	-0.281264	0.0361055	chromosome 4 open reading frame 14 (C4orf14), mRNA.
PDIA5	-0.380047	0.0361055	protein disulfide isomerase family A, member 5 (PDIA5), mRNA.
SNW1	0.219059	0.0361188	SNW domain containing 1 (SNW1), mRNA.
BLVRB	0.340895	0.0362221	biliverdin reductase B (flavin reductase (NADPH)) (BLVRB), mRNA.
SUMF1	0.362866	0.0362221	sulfatase modifying factor 1 (SUMF1), mRNA.
C8orf59	-0.251307	0.0363015	chromosome 8 open reading frame 59 (C8orf59), transcript variant 3, mRNA.
CD59	0.229781	0.0363167	CD59 molecule, complement regulatory protein (CD59), transcript variant 2, mRNA.
C6orf62	-0.326118	0.036722	chromosome 6 open reading frame 62 (C6orf62), mRNA.
RHBDL3	-0.251504	0.036722	rhomboid, veinlet-like 3 (Drosophila) (RHBDL3), mRNA.
RAD51L3	0.198094	0.0367388	RAD51-like 3 (S. cerevisiae) (RAD51L3), transcript variant 1, mRNA.
TSPO	0.317548	0.0368108	translocator protein (18kDa) (TSPO), transcript variant PBR-S, mRNA.
TEX2	-0.26526	0.0369094	testis expressed 2 (TEX2), mRNA.
ANXA7	-0.220177	0.0369502	annexin A7 (ANXA7), transcript variant 2, mRNA.
C11orf47	-0.269443	0.0370643	chromosome 11 open reading frame 47 (C11orf47), mRNA.
FAM86B1	0.212888	0.0371196	family with sequence similarity 86, member B1 (FAM86B1), transcript variant 1, mRNA.
BTG4	0.314524	0.0373034	B-cell translocation gene 4 (BTG4), mRNA.
C3orf64	0.686947	0.0373034	chromosome 3 open reading frame 64 (C3orf64), mRNA.
CXorf26	0.183921	0.0373034	chromosome X open reading frame 26 (CXorf26), mRNA.
DYNLT1	-0.222982	0.0373034	dynein, light chain, Tctex-type 1 (DYNLT1), mRNA.
LPHN2	0.302112	0.0373034	latrophilin 2 (LPHN2), mRNA.
MRPL45	0.188918	0.0373034	mitochondrial ribosomal protein L45 (MRPL45), nuclear gene encoding mitochondrial protein, mRNA.
PQLC3	-0.211418	0.0373034	PQ loop repeat containing 3 (PQLC3), mRNA.
EPS8L1	-0.165188	0.0373604	EPS8-like 1 (EPS8L1), transcript variant 1, mRNA.
C10orf2	0.283277	0.037481	chromosome 10 open reading frame 2 (C10orf2), mRNA.
ZSWIM1	-0.241317	0.037481	zinc finger, SWIM-type containing 1 (ZSWIM1), mRNA.
PDCD2L	0.319177	0.037493	programmed cell death 2-like (PDCD2L), mRNA.
KIAA0174	0.224236	0.0375128	KIAA0174 (KIAA0174), mRNA.
WDR41	0.193269	0.0375854	WD repeat domain 41 (WDR41), mRNA.
CCDC104	0.378983	0.0376613	coiled-coil domain containing 104 (CCDC104), mRNA.
LOC728931	-0.279924	0.0377255	PREDICTED: similar to hCG17429 (LOC728931), mRNA.
TMEM19	-0.250046	0.0378327	transmembrane protein 19 (TMEM19), mRNA.
LSM7	-0.209799	0.0380056	LSM7 homolog, U6 small nuclear RNA associated (S. cerevisiae) (LSM7), mRNA.
SSB	0.271501	0.0380983	Sjogren syndrome antigen B (autoantigen La) (SSB), mRNA.
CHD1L	0.201985	0.0381563	chromodomain helicase DNA binding protein 1-like (CHD1L), mRNA.
SS18	0.211982	0.0381563	synovial sarcoma translocation, chromosome 18 (SS18), transcript variant 1, mRNA.
ADARB1	-0.207593	0.0382485	adenosine deaminase, RNA-specific, B1 (RED1 homolog rat) (ADARB1), transcript variant 1, mRNA.
C7orf11	0.280567	0.0382485	chromosome 7 open reading frame 11 (C7orf11), mRNA.
LOC284988	0.377101	0.0382838	PREDICTED: hypothetical LOC284988 (LOC284988), mRNA.
GNL1	0.20205	0.0382954	guanine nucleotide binding protein-like 1 (GNL1), mRNA.
LOC652615	0.206154	0.0384163	PREDICTED: similar to Anaphase promoting complex subunit 1 (APC1) (Cyclosome subunit 1) (Protein Tsg24) (Mitotic checkpoint regulator) (LOC652615), mRNA.
ANKLE2	-0.349501	0.0384255	ankyrin repeat and LEM domain containing 2 (ANKLE2), mRNA.
CBY1	0.293138	0.0384255	chibby homolog 1 (Drosophila) (CBY1), transcript variant 1, mRNA.
THAP10	0.32866	0.0385697	THAP domain containing 10 (THAP10), mRNA.
RMND1	-0.187481	0.0386545	required for meiotic nuclear division 1 homolog (S. cerevisiae) (RMND1), mRNA.
FAM116B	0.241442	0.0387034	family with sequence similarity 116, member B (FAM116B), mRNA.
YWHAB	-0.278355	0.0389224	tyrosine 3-monooxygenase/tryptophan 5-monooxygenase activation protein, beta polypeptide (YWHAB), transcript variant 2, mRNA.
ARHGEF19	0.228426	0.0389291	Rho guanine nucleotide exchange factor (GEF) 19 (ARHGEF19), mRNA.
C13orf34	0.202381	0.0390839	chromosome 13 open reading frame 34 (C13orf34), mRNA.
HLTF	-0.272134	0.0393883	helicase-like transcription factor (HLTF), transcript variant 2, mRNA.
ABHD14B	0.245297	0.0395195	abhydrolase domain containing 14B (ABHD14B), mRNA.
MTHFD2	0.534078	0.0395257	methylenetetrahydrofolate dehydrogenase (NADP+ dependent) 2, methenyltetrahydrofolate cyclohydrolase (MTHFD2), nuclear gene encoding mitochondrial protein, transcript variant 2, mRNA.
FAT4	0.200725	0.0395676	FAT tumor suppressor homolog 4 (Drosophila) (FAT4), mRNA.
LOC730077	-0.189023	0.0395706	PREDICTED: similar to NEW1 domain containing protein isoform 1 (LOC730077), mRNA.
KIAA0247	0.170762	0.0395786	KIAA0247 (KIAA0247), mRNA.
LRCH4	-0.172805	0.0396843	leucine-rich repeats and calponin homology (CH) domain containing 4 (LRCH4), mRNA.
GRPR	0.20073	0.0396851	gastrin-releasing peptide receptor (GRPR), mRNA.
LOC653874	-0.247668	0.0396851	PREDICTED: similar to Dihydrofolate reductase, transcript variant 1 (LOC653874), mRNA.
METTL2A	-0.18993	0.0396851	methyltransferase like 2A (METTL2A), mRNA.
LCN15	0.24983	0.0397321	lipocalin 15 (LCN15), mRNA.
CCNE2	-0.299143	0.0398085	cyclin E2 (CCNE2), transcript variant 2, mRNA.
FBXO30	-0.236151	0.0398446	F-box protein 30 (FBXO30), mRNA.
ATP11C	-0.292422	0.0399428	ATPase, class VI, type 11C (ATP11C), transcript variant 1, mRNA.
RAD51L1	0.213719	0.0399502	RAD51-like 1 (S. cerevisiae) (RAD51L1), transcript variant 2, mRNA.
KLHL22	-0.313046	0.039962	kelch-like 22 (Drosophila) (KLHL22), mRNA.
PTPRG	0.218219	0.0400422	protein tyrosine phosphatase, receptor type, G (PTPRG), mRNA.
DUSP14	0.167826	0.0400735	dual specificity phosphatase 14 (DUSP14), mRNA.
TIPIN	0.191049	0.0401021	TIMELESS interacting protein (TIPIN), mRNA.
RTN2	0.36556	0.0402988	reticulon 2 (RTN2), transcript variant 3, mRNA.
LOC100129902	-0.216365	0.0404067	PREDICTED: similar to mCG7602 (LOC100129902), mRNA.
C9orf21	0.307959	0.0405031	chromosome 9 open reading frame 21 (C9orf21), mRNA.
ZIC4	0.175091	0.0405334	Zic family member 4 (ZIC4), mRNA.
BAIAP2L1	-0.180755	0.0406536	BAI1-associated protein 2-like 1 (BAIAP2L1), mRNA.
FNTB	0.200489	0.0407062	farnesyltransferase, CAAX box, beta (FNTB), mRNA.
YEATS2	-0.315905	0.0407188	YEATS domain containing 2 (YEATS2), mRNA.
C6orf111	-0.613813	0.0409212	chromosome 6 open reading frame 111 (C6orf111), mRNA.
CPS1	-0.200329	0.0409621	carbamoyl-phosphate synthetase 1, mitochondrial (CPS1), mRNA.
ATP6AP2	-0.295023	0.0411224	ATPase, H+ transporting, lysosomal accessory protein 2 (ATP6AP2), mRNA.
LOC284821	0.245452	0.0411409	PREDICTED: similar to ribosomal protein L13a (LOC284821), mRNA.
WDR17	-0.172297	0.0411409	WD repeat domain 17 (WDR17), transcript variant 1, mRNA.
BLOC1S2	0.220358	0.0411862	biogenesis of lysosomal organelles complex-1, subunit 2 (BLOC1S2), transcript variant 2, mRNA.
FAM195A	0.157396	0.0411862	family with sequence similarity 195, member A (FAM195A), mRNA.
MLST8	0.224208	0.0414132	MTOR associated protein, LST8 homolog (S. cerevisiae) (MLST8), mRNA.
RPA2	0.220957	0.0414132	replication protein A2, 32kDa (RPA2), mRNA.
MCM8	-0.205566	0.0414219	minichromosome maintenance complex component 8 (MCM8), transcript variant 1, mRNA.
SERPINE2	0.530283	0.0414324	serpin peptidase inhibitor, clade E (nexin, plasminogen activator inhibitor type 1), member 2 (SERPINE2), mRNA.
HN1	-0.446882	0.0415012	hematological and neurological expressed 1 (HN1), transcript variant 1, mRNA.
TMEM167B	0.201908	0.0415103	transmembrane protein 167B (TMEM167B), mRNA.
DDX28	0.197772	0.0415754	DEAD (Asp-Glu-Ala-Asp) box polypeptide 28 (DDX28), nuclear gene encoding mitochondrial protein, mRNA.
SH2D5	0.217384	0.0415754	PREDICTED: SH2 domain containing 5 (SH2D5), mRNA.
RGS2	0.25722	0.0416522	regulator of G-protein signalling 2, 24kDa (RGS2), mRNA.
SBF2	0.178572	0.0416844	SET binding factor 2 (SBF2), mRNA.
THOC7	0.23699	0.041753	THO complex 7 homolog (Drosophila) (THOC7), mRNA.
CEP350	-0.308514	0.0418694	centrosomal protein 350kDa (CEP350), mRNA.
DDR1	0.173321	0.0418694	discoidin domain receptor tyrosine kinase 1 (DDR1), transcript variant 3, mRNA.
PPP1R16A	0.36142	0.0418694	protein phosphatase 1, regulatory (inhibitor) subunit 16A (PPP1R16A), mRNA.
UBA5	-0.199675	0.0418694	ubiquitin-like modifier activating enzyme 5 (UBA5), transcript variant 1, mRNA.
C20orf199	0.321374	0.0419879	chromosome 20 open reading frame 199 (C20orf199), transcript variant 3, non-coding RNA.
CRKRS	0.253305	0.0419879	Cdc2-related kinase, arginine/serine-rich (CRKRS), mRNA.
PITPNM1	0.317911	0.042099	phosphatidylinositol transfer protein, membrane-associated 1 (PITPNM1), mRNA.
SCN2A	-0.182457	0.042099	sodium channel, voltage-gated, type II, alpha subunit (SCN2A), transcript variant 2, mRNA.
ZNF777	0.198935	0.0421544	zinc finger protein 777 (ZNF777), mRNA.
MAP2K3	0.18633	0.042257	mitogen-activated protein kinase kinase 3 (MAP2K3), transcript variant A, mRNA.
C8orf13	0.168422	0.0422771	chromosome 8 open reading frame 13 (C8orf13), mRNA.
TRIM39	0.221971	0.0422807	tripartite motif-containing 39 (TRIM39), transcript variant 1, mRNA.
ZNFX1	-0.265632	0.0422953	zinc finger, NFX1-type containing 1 (ZNFX1), mRNA.
SFRS18	-0.730414	0.0422977	splicing factor, arginine/serine-rich 18 (SFRS18), transcript variant 2, mRNA.
TMEM126B	0.203409	0.0422977	transmembrane protein 126B (TMEM126B), mRNA.
DNAJB9	-0.223325	0.0424415	DnaJ (Hsp40) homolog, subfamily B, member 9 (DNAJB9), mRNA.
ARGLU1	-0.474465	0.0425192	arginine and glutamate rich 1 (ARGLU1), mRNA.
ATP5D	0.189129	0.0425604	ATP synthase, H+ transporting, mitochondrial F1 complex, delta subunit (ATP5D), nuclear gene encoding mitochondrial protein, transcript variant 1, mRNA.
MAPK12	0.272822	0.0425615	mitogen-activated protein kinase 12 (MAPK12), mRNA.
SDF2	-0.232584	0.0425615	stromal cell-derived factor 2 (SDF2), mRNA.
CCNY	0.190695	0.0425756	cyclin Y (CCNY), transcript variant 1, mRNA.
LOC646294	0.24901	0.0425756	PREDICTED: misc_RNA (LOC646294), miscRNA.
TLK1	0.198445	0.0425756	tousled-like kinase 1 (TLK1), mRNA.
LOC440737	0.27577	0.0426361	PREDICTED: similar to 60S ribosomal protein L35 (LOC440737), mRNA.
ZNF789	-0.264807	0.0427074	zinc finger protein 789 (ZNF789), transcript variant 1, mRNA.
LOC88523	-0.256464	0.0428091	CG016 (LOC88523), mRNA.
FUT9	-0.164615	0.0428326	fucosyltransferase 9 (alpha (1,3) fucosyltransferase) (FUT9), mRNA.
MRPS12	-0.166509	0.0428326	mitochondrial ribosomal protein S12 (MRPS12), nuclear gene encoding mitochondrial protein, transcript variant 1, mRNA.
LOC100133923	-0.772702	0.042919	PREDICTED: hypothetical protein LOC100133923 (LOC100133923), mRNA.
RAB2A	0.24156	0.042919	RAB2A, member RAS oncogene family (RAB2A), mRNA.
TRMT1	0.219949	0.0429704	TRM1 tRNA methyltransferase 1 homolog (S. cerevisiae) (TRMT1), mRNA.
SNRPF	0.183193	0.0430189	small nuclear ribonucleoprotein polypeptide F (SNRPF), mRNA.
MAP3K7IP1	0.192903	0.0430534	mitogen-activated protein kinase kinase kinase 7 interacting protein 1 (MAP3K7IP1), transcript variant alpha, mRNA.
ABI2	0.401631	0.043204	PREDICTED: abl interactor 2 (ABI2), mRNA.
TMEM189	0.238059	0.0432126	transmembrane protein 189 (TMEM189), mRNA.
ICMT	-0.291184	0.0433154	isoprenylcysteine carboxyl methyltransferase (ICMT), mRNA.
C1orf56	-0.184385	0.043438	chromosome 1 open reading frame 56 (C1orf56), mRNA.
CA8	-0.186054	0.043438	carbonic anhydrase VIII (CA8), mRNA.
LRRC20	-0.248558	0.043438	leucine rich repeat containing 20 (LRRC20), transcript variant 2, mRNA.
SMA4	-0.422171	0.043438	SMA4 (SMA4), mRNA.
LDLR	-0.465015	0.0434715	low density lipoprotein receptor (familial hypercholesterolemia) (LDLR), mRNA.
NAP1L2	-0.156701	0.0434715	nucleosome assembly protein 1-like 2 (NAP1L2), mRNA.
LOC645231	0.212363	0.0434794	PREDICTED: misc_RNA (LOC645231), miscRNA.
SLC25A5	-0.198949	0.0434794	solute carrier family 25 (mitochondrial carrier; adenine nucleotide translocator), member 5 (SLC25A5), mRNA.
VPS45	-0.178148	0.0434931	vacuolar protein sorting 45 homolog (S. cerevisiae) (VPS45), mRNA.
ANG	0.33105	0.0435632	angiogenin, ribonuclease, RNase A family, 5 (ANG), transcript variant 2, mRNA.
AHSA1	0.278275	0.0436357	AHA1, activator of heat shock 90kDa protein ATPase homolog 1 (yeast) (AHSA1), mRNA.
PSIP1	-0.233958	0.0436357	PC4 and SFRS1 interacting protein 1 (PSIP1), transcript variant 2, mRNA.
SPINK2	-0.309556	0.0437021	serine peptidase inhibitor, Kazal type 2 (acrosin-trypsin inhibitor) (SPINK2), mRNA.
NRM	-0.316066	0.0437197	nurim (nuclear envelope membrane protein) (NRM), mRNA.
AIG1	-0.350951	0.0438159	androgen-induced 1 (AIG1), mRNA.
ANKRD34B	-0.268718	0.0438698	ankyrin repeat domain 34B (ANKRD34B), mRNA.
HEXA	0.321592	0.0439273	hexosaminidase A (alpha polypeptide) (HEXA), mRNA.
TBC1D15	0.235952	0.0440228	TBC1 domain family, member 15 (TBC1D15), mRNA.
CARKD	0.288111	0.0441074	carbohydrate kinase domain containing (CARKD), mRNA.
ARPC5L	0.258012	0.0441182	actin related protein 2/3 complex, subunit 5-like (ARPC5L), mRNA.
HOXD8	0.228618	0.0441378	homeobox D8 (HOXD8), mRNA.
DHX37	0.244678	0.0442106	DEAH (Asp-Glu-Ala-His) box polypeptide 37 (DHX37), mRNA.
GRIN2C	-0.358766	0.0442106	glutamate receptor, ionotropic, N-methyl D-aspartate 2C (GRIN2C), mRNA.
LOC730173	-0.218519	0.0442106	PREDICTED: misc_RNA (LOC730173), miscRNA.
RNF138	0.219609	0.0442106	ring finger protein 138 (RNF138), transcript variant 1, mRNA.
HIST1H2BK	0.255041	0.0442656	histone cluster 1, H2bk (HIST1H2BK), mRNA.
UBL3	-0.405436	0.044275	ubiquitin-like 3 (UBL3), mRNA.
TICAM2	0.260869	0.0443427	toll-like receptor adaptor molecule 2 (TICAM2), mRNA.
C1orf218	0.190713	0.0445996	chromosome 1 open reading frame 218 (C1orf218), mRNA.
LOC646345	0.1759	0.0447704	PREDICTED: hypothetical protein LOC646345 (LOC646345), mRNA.
ZCCHC7	0.197794	0.0447704	zinc finger, CCHC domain containing 7 (ZCCHC7), mRNA.
DNPEP	0.195121	0.0449217	aspartyl aminopeptidase (DNPEP), mRNA.
LGMN	-0.354305	0.0449217	legumain (LGMN), transcript variant 2, mRNA.
PHF15	0.212622	0.0449217	PHD finger protein 15 (PHF15), mRNA.
RHOA	-0.208283	0.0449525	ras homolog gene family, member A (RHOA), mRNA.
TBK1	-0.222891	0.0451779	TANK-binding kinase 1 (TBK1), mRNA.
C11orf75	0.309957	0.0451882	chromosome 11 open reading frame 75 (C11orf75), mRNA.
NASP	-0.29389	0.0452543	nuclear autoantigenic sperm protein (histone-binding) (NASP), transcript variant 2, mRNA.
ZNF800	0.229174	0.0452982	zinc finger protein 800 (ZNF800), mRNA.
SPP1	0.285202	0.0453568	secreted phosphoprotein 1 (SPP1), transcript variant 2, mRNA.
BCAP31	-0.336861	0.0454406	B-cell receptor-associated protein 31 (BCAP31), mRNA.
LOC652097	0.242043	0.0456467	PREDICTED: hypothetical protein LOC652097 (LOC652097), mRNA.
DDIT3	1.23205	0.0456533	DNA-damage-inducible transcript 3 (DDIT3), mRNA.
EIF3F	0.23151	0.0456533	eukaryotic translation initiation factor 3, subunit F (EIF3F), mRNA.
TFB2M	0.302901	0.0457192	transcription factor B2, mitochondrial (TFB2M), nuclear gene encoding mitochondrial protein, mRNA.
CCM2	-0.183711	0.0457524	cerebral cavernous malformation 2 (CCM2), transcript variant 1, mRNA.
MGC26356	0.233054	0.0458082	PREDICTED: misc_RNA (MGC26356), miscRNA.
EIF6	0.216426	0.0461073	eukaryotic translation initiation factor 6 (EIF6), transcript variant 4, mRNA.
POLQ	-0.45131	0.0461173	polymerase (DNA directed), theta (POLQ), mRNA.
NECAP2	0.255666	0.0461241	NECAP endocytosis associated 2 (NECAP2), mRNA.
ZNF471	-0.247821	0.0462441	zinc finger protein 471 (ZNF471), mRNA.
TOMM5	0.259413	0.0463722	translocase of outer mitochondrial membrane 5 homolog (yeast) (TOMM5), nuclear gene encoding mitochondrial protein, transcript variant 1, mRNA.
CETN2	-0.216472	0.0464932	centrin, EF-hand protein, 2 (CETN2), mRNA.
RBL1	-0.148546	0.046577	retinoblastoma-like 1 (p107) (RBL1), transcript variant 1, mRNA.
BBS2	0.200277	0.046757	Bardet-Biedl syndrome 2 (BBS2), mRNA.
PIBF1	0.210451	0.0468228	progesterone immunomodulatory binding factor 1 (PIBF1), mRNA.
APLP2	-0.346162	0.0468256	amyloid beta (A4) precursor-like protein 2 (APLP2), mRNA.
HLA-B	-0.384954	0.0469422	major histocompatibility complex, class I, B (HLA-B), mRNA.
B9D1	0.314163	0.0470204	B9 protein domain 1 (B9D1), mRNA.
L3MBTL	-0.443559	0.0470204	l(3)mbt-like (Drosophila) (L3MBTL), transcript variant II, mRNA.
MXD4	-0.236735	0.0470219	MAX dimerization protein 4 (MXD4), mRNA.
PNRC2	0.1681	0.0470444	proline-rich nuclear receptor coactivator 2 (PNRC2), mRNA.
EPOR	0.177007	0.0472725	erythropoietin receptor (EPOR), mRNA.
HDLBP	0.177417	0.0472995	high density lipoprotein binding protein (HDLBP), transcript variant 1, mRNA.
DRG1	0.195774	0.0474572	developmentally regulated GTP binding protein 1 (DRG1), mRNA.
ATG4B	0.235302	0.0474806	ATG4 autophagy related 4 homolog B (S. cerevisiae) (ATG4B), transcript variant 2, mRNA.
TRIAP1	-0.246503	0.0474806	TP53 regulated inhibitor of apoptosis 1 (TRIAP1), mRNA.
FBXO7	0.220218	0.0475322	F-box protein 7 (FBXO7), transcript variant 2, mRNA.
IFT88	0.234371	0.0476341	intraflagellar transport 88 homolog (Chlamydomonas) (IFT88), transcript variant 2, mRNA.
P15RS	-0.274686	0.0476341	hypothetical protein FLJ10656 (P15RS), mRNA.
RRAGC	0.238364	0.0476442	Ras-related GTP binding C (RRAGC), mRNA.
KIAA1522	-0.219726	0.0476549	KIAA1522 (KIAA1522), mRNA.
KLHL15	0.191963	0.0477594	kelch-like 15 (Drosophila) (KLHL15), mRNA.
TMED10	0.203972	0.0479356	transmembrane emp24-like trafficking protein 10 (yeast) (TMED10), mRNA.
HSDL1	-0.156152	0.0481223	hydroxysteroid dehydrogenase like 1 (HSDL1), mRNA.
MSN	0.289734	0.0481223	moesin (MSN), mRNA.
DHX15	-0.332839	0.0485984	DEAH (Asp-Glu-Ala-His) box polypeptide 15 (DHX15), mRNA.
HLA-DRB3	0.264149	0.0485984	major histocompatibility complex, class II, DR beta 3 (HLA-DRB3), mRNA.
MARK1	-0.151474	0.0485984	MAP/microtubule affinity-regulating kinase 1 (MARK1), mRNA.
PCTP	0.163994	0.0485984	phosphatidylcholine transfer protein (PCTP), mRNA.
PKDCC	0.164047	0.0485984	protein kinase domain containing, cytoplasmic homolog (mouse) (PKDCC), mRNA.
GPAM	-0.251298	0.0486961	glycerol-3-phosphate acyltransferase, mitochondrial (GPAM), mRNA.
MTIF2	0.179518	0.0486961	mitochondrial translational initiation factor 2 (MTIF2), nuclear gene encoding mitochondrial protein, transcript variant 1, mRNA.
PAQR3	-0.187593	0.048756	progestin and adipoQ receptor family member III (PAQR3), mRNA.
POLD2	0.21787	0.048756	polymerase (DNA directed), delta 2, regulatory subunit 50kDa (POLD2), transcript variant 1, mRNA.
ZNF165	-0.181803	0.0488289	zinc finger protein 165 (ZNF165), mRNA.
WDR13	0.273714	0.04884	WD repeat domain 13 (WDR13), mRNA.
C8orf16	-0.315391	0.048883	chromosome 8 open reading frame 16 (C8orf16), mRNA.
AXIN2	-0.317373	0.0489431	axin 2 (conductin, axil) (AXIN2), mRNA.
DAND5	-0.158647	0.0489431	DAN domain family, member 5 (DAND5), mRNA.
BVES	-0.220236	0.0489844	blood vessel epicardial substance (BVES), transcript variant 5, mRNA.
FBXO28	0.204203	0.0489844	F-box protein 28 (FBXO28), mRNA.
RMND5B	0.254655	0.0490293	required for meiotic nuclear division 5 homolog B (S. cerevisiae) (RMND5B), mRNA.
LOC643918	0.300065	0.049109	PREDICTED: hypothetical protein LOC643917, transcript variant 3 (LOC643918), mRNA.
PLAGL1	-0.158311	0.049109	pleiomorphic adenoma gene-like 1 (PLAGL1), transcript variant 3, mRNA.
ATP2A2	-0.251349	0.0491389	ATPase, Ca++ transporting, cardiac muscle, slow twitch 2 (ATP2A2), transcript variant 1, mRNA.
NACA	0.204982	0.0491389	nascent-polypeptide-associated complex alpha polypeptide (NACA), mRNA.
UBE2N	-0.343951	0.0491389	ubiquitin-conjugating enzyme E2N (UBC13 homolog, yeast) (UBE2N), mRNA.
TMEM91	-0.43171	0.0491683	transmembrane protein 91 (TMEM91), mRNA.
ALDH7A1	0.335157	0.0494382	aldehyde dehydrogenase 7 family, member A1 (ALDH7A1), mRNA.
COASY	-0.20377	0.0494382	Coenzyme A synthase (COASY), transcript variant 4, mRNA.
PPT2	0.328731	0.0495584	palmitoyl-protein thioesterase 2 (PPT2), transcript variant 2, mRNA.
OSMR	-0.240524	0.0495611	oncostatin M receptor (OSMR), mRNA.
SLC17A9	-0.182203	0.0495611	solute carrier family 17, member 9 (SLC17A9), mRNA.
TFAP2A	0.17667	0.0495982	transcription factor AP-2 alpha (activating enhancer binding protein 2 alpha) (TFAP2A), transcript variant 3, mRNA.
GXYLT1	0.204281	0.0495996	glucoside xylosyltransferase 1 (GXYLT1), transcript variant 2, mRNA.
HOMER2	0.182152	0.0495996	homer homolog 2 (Drosophila) (HOMER2), transcript variant 4, mRNA.
SNORD104	-0.413744	0.0495996	small nucleolar RNA, C/D box 104 (SNORD104), small nucleolar RNA.
C9orf69	0.245212	0.0497366	chromosome 9 open reading frame 69 (C9orf69), mRNA.
ISL2	0.205273	0.0497366	ISL LIM homeobox 2 (ISL2), mRNA.
LOC100129379	-0.285567	0.0497366	PREDICTED: misc_RNA (LOC100129379), miscRNA.
MTA1	-0.442582	0.0497366	metastasis associated 1 (MTA1), mRNA.
TOMM70A	-0.231044	0.0497366	translocase of outer mitochondrial membrane 70 homolog A (S. cerevisiae) (TOMM70A), nuclear gene encoding mitochondrial protein, mRNA.
ITGB4BP	0.26723	0.0497798	integrin beta 4 binding protein (ITGB4BP), transcript variant 3, mRNA.
SMCR7L	0.200022	0.0498151	Smith-Magenis syndrome chromosome region, candidate 7-like (SMCR7L), mRNA.
TUBB2C	-0.274993	0.04984	tubulin, beta 2C (TUBB2C), mRNA.
LOC730029	0.289322	0.0499301	PREDICTED: similar to hCG1997137, transcript variant 3 (LOC730029), mRNA.
RBM9	0.221874	0.0499328	RNA binding motif protein 9 (RBM9), transcript variant 3, mRNA.
ETNK2	0.16806	0.0499556	ethanolamine kinase 2 (ETNK2), mRNA.
LOC728653	-0.340141	0.0500198	PREDICTED: hypothetical protein LOC728653 (LOC728653), mRNA.
FLNB	-0.312351	0.0500262	filamin B, beta (actin binding protein 278) (FLNB), mRNA.
ARL17B	-0.166059	0.0501475	ADP-ribosylation factor-like 17B (ARL17B), transcript variant 2, mRNA.
ELOF1	0.268734	0.0501592	elongation factor 1 homolog (S. cerevisiae) (ELOF1), mRNA.
PAAF1	-0.200549	0.0501937	proteasomal ATPase-associated factor 1 (PAAF1), mRNA.
FAM161A	-0.17844	0.0502264	family with sequence similarity 161, member A (FAM161A), mRNA. XM_934538 XM_934541 XM_934544 XM_942148 XM_945748 XM_945749 XM_945750 XM_945751 XM_945752 XM_945754 XM_945756
SULT1A2	-0.199418	0.0502629	sulfotransferase family, cytosolic, 1A, phenol-preferring, member 2 (SULT1A2), transcript variant 1, mRNA.
BAPX1	0.156577	0.0503604	bagpipe homeobox homolog 1 (Drosophila) (BAPX1), mRNA.
TUBB4Q	-0.184882	0.0503667	tubulin, beta polypeptide 4, member Q (TUBB4Q), mRNA.
IRX6	-0.190331	0.0504981	iroquois homeobox 6 (IRX6), mRNA.
LRRC37B	-0.4293	0.0505273	leucine rich repeat containing 37B (LRRC37B), mRNA.
AHSA2	-0.729278	0.0506185	AHA1, activator of heat shock 90kDa protein ATPase homolog 2 (yeast) (AHSA2), mRNA.
CIRH1A	0.343896	0.0506185	cirrhosis, autosomal recessive 1A (cirhin) (CIRH1A), mRNA.
FBN2	-0.316546	0.0506185	fibrillin 2 (FBN2), mRNA.
C5orf35	0.185547	0.0508426	chromosome 5 open reading frame 35 (C5orf35), mRNA.
RHOU	0.220326	0.0510077	ras homolog gene family, member U (RHOU), mRNA.
SLC35B4	-0.366948	0.0510191	solute carrier family 35, member B4 (SLC35B4), mRNA.
DYNLL1	-0.35652	0.0512695	dynein, light chain, LC8-type 1 (DYNLL1), transcript variant 1, mRNA.
WBSCR16	0.160932	0.0512843	Williams-Beuren syndrome chromosome region 16 (WBSCR16), mRNA.
RHBDF2	0.234447	0.0512989	rhomboid 5 homolog 2 (Drosophila) (RHBDF2), transcript variant 2, mRNA.
ACAD10	-0.257236	0.0513208	acyl-Coenzyme A dehydrogenase family, member 10 (ACAD10), mRNA.
RELL1	-0.310543	0.0515494	RELT-like 1 (RELL1), transcript variant 1, mRNA.
KLHDC5	0.288364	0.0515944	kelch domain containing 5 (KLHDC5), mRNA.
LOC654189	0.243525	0.0515944	PREDICTED: similar to heterogeneous nuclear ribonucleoprotein A3, transcript variant 1 (LOC654189), mRNA.
CACHD1	0.206797	0.0516541	cache domain containing 1 (CACHD1), mRNA.
UPP1	0.345947	0.0516541	uridine phosphorylase 1 (UPP1), transcript variant 1, mRNA.
ZNF343	0.204415	0.0516541	zinc finger protein 343 (ZNF343), mRNA.
INF2	-0.223323	0.0518365	inverted formin, FH2 and WH2 domain containing (INF2), transcript variant 2, mRNA.
C1orf74	0.236079	0.0518596	chromosome 1 open reading frame 74 (C1orf74), mRNA.
C16orf80	0.272231	0.0518646	chromosome 16 open reading frame 80 (C16orf80), mRNA.
INSM1	0.162449	0.0519263	insulinoma-associated 1 (INSM1), mRNA.
SMARCA1	-0.175745	0.0519263	SWI/SNF related, matrix associated, actin dependent regulator of chromatin, subfamily a, member 1 (SMARCA1), transcript variant 1, mRNA.
STAT6	0.246879	0.0519521	signal transducer and activator of transcription 6, interleukin-4 induced (STAT6), mRNA.
KIDINS220	-0.258064	0.0521595	kinase D-interacting substrate of 220 kDa (KIDINS220), mRNA.
LBR	-0.291389	0.0521595	lamin B receptor (LBR), transcript variant 1, mRNA.
ELP2	0.214476	0.0521633	elongation protein 2 homolog (S. cerevisiae) (ELP2), mRNA.
RAB10	-0.206942	0.0521635	RAB10, member RAS oncogene family (RAB10), mRNA.
NAT5	0.246665	0.0521854	N-acetyltransferase 5 (GCN5-related, putative) (NAT5), transcript variant 3, mRNA.
RABAC1	-0.356484	0.0521854	Rab acceptor 1 (prenylated) (RABAC1), mRNA.
CITED2	-0.361822	0.0523371	Cbp/p300-interacting transactivator, with Glu/Asp-rich carboxy-terminal domain, 2 (CITED2), transcript variant 1, mRNA.
WNT3	0.230522	0.0523518	wingless-type MMTV integration site family, member 3 (WNT3), mRNA.
UCK2	0.218046	0.0524495	uridine-cytidine kinase 2 (UCK2), mRNA.
C6orf203	0.161481	0.0528072	chromosome 6 open reading frame 203 (C6orf203), mRNA.
CCT3	0.21248	0.0528072	chaperonin containing TCP1, subunit 3 (gamma) (CCT3), transcript variant 1, mRNA.
LOC402509	-0.164343	0.0528072	PREDICTED: similar to solute carrier family 29 (nucleoside transporters), member 4 (LOC402509), mRNA.
HADHB	0.266005	0.0528658	hydroxyacyl-Coenzyme A dehydrogenase/3-ketoacyl-Coenzyme A thiolase/enoyl-Coenzyme A hydratase (trifunctional protein), beta subunit (HADHB), nuclear gene encoding mitochondrial protein, mRNA.
ATP2C1	-0.241109	0.0529294	ATPase, Ca++ transporting, type 2C, member 1 (ATP2C1), transcript variant 4, mRNA.
LOC653881	0.257935	0.0529426	PREDICTED: similar to ribosomal protein L3 (LOC653881), partial mRNA.
TMEM205	-0.386627	0.053011	transmembrane protein 205 (TMEM205), mRNA.
PPME1	0.234801	0.0531035	protein phosphatase methylesterase 1 (PPME1), mRNA.
TRNP1	-0.255433	0.0532244	TMF1-regulated nuclear protein 1 (TRNP1), mRNA.
DIP2B	-0.227211	0.053253	DIP2 disco-interacting protein 2 homolog B (Drosophila) (DIP2B), mRNA.
KREMEN2	0.2707	0.053253	kringle containing transmembrane protein 2 (KREMEN2), transcript variant 2, mRNA.
C19orf51	0.2305	0.0532629	chromosome 19 open reading frame 51 (C19orf51), mRNA.
FAM188B	0.246457	0.0532716	family with sequence similarity 188, member B (FAM188B), mRNA.
C21orf69	0.247194	0.0533472	chromosome 21 open reading frame 69 (C21orf69), mRNA.
PURB	-0.462569	0.0533472	purine-rich element binding protein B (PURB), mRNA.
SAC3D1	-0.215635	0.0533472	SAC3 domain containing 1 (SAC3D1), mRNA.
LOC389203	0.196474	0.0534471	PREDICTED: hypothetical gene supported by BC032431 (LOC389203), mRNA.
ATF3	0.618346	0.0534494	activating transcription factor 3 (ATF3), transcript variant 4, mRNA.
HSPC159	0.173165	0.0534902	galectin-related protein (HSPC159), mRNA.
MKRN2	0.213707	0.0534902	makorin ring finger protein 2 (MKRN2), mRNA.
TGIF2	-0.175331	0.0534915	TGFB-induced factor homeobox 2 (TGIF2), mRNA.
DEDD	0.276778	0.0535074	death effector domain containing (DEDD), transcript variant 4, mRNA.
DLG5	-0.181472	0.0535377	discs, large homolog 5 (Drosophila) (DLG5), mRNA.
GAR1	0.349896	0.053539	GAR1 ribonucleoprotein homolog (yeast) (GAR1), transcript variant 1, mRNA.
MIR181B1	0.282973	0.053539	microRNA 181b-1 (MIR181B1), microRNA.
PRPF38B	-0.229192	0.053539	PRP38 pre-mRNA processing factor 38 (yeast) domain containing B (PRPF38B), mRNA.
LYPLA2	0.214794	0.0535939	lysophospholipase II (LYPLA2), mRNA.
FADS2	-0.307895	0.0536998	fatty acid desaturase 2 (FADS2), mRNA.
MPP2	-0.219676	0.0537211	membrane protein, palmitoylated 2 (MAGUK p55 subfamily member 2) (MPP2), mRNA.
KLF2	-0.212722	0.0537401	Kruppel-like factor 2 (lung) (KLF2), mRNA.
C21orf34	0.163294	0.053815	chromosome 21 open reading frame 34 (C21orf34), transcript variant 1, mRNA.
CHCHD3	0.211082	0.0538462	coiled-coil-helix-coiled-coil-helix domain containing 3 (CHCHD3), mRNA.
B4GALT2	0.201847	0.0539073	UDP-Gal:betaGlcNAc beta 1,4- galactosyltransferase, polypeptide 2 (B4GALT2), transcript variant 2, mRNA.
CRKL	0.205367	0.0539073	v-crk sarcoma virus CT10 oncogene homolog (avian)-like (CRKL), mRNA.
ODC1	0.219318	0.0539073	ornithine decarboxylase 1 (ODC1), mRNA.
OGFR	-0.148912	0.0539073	opioid growth factor receptor (OGFR), mRNA.
C14orf142	-0.323253	0.0541304	chromosome 14 open reading frame 142 (C14orf142), mRNA.
PIK3CB	-0.161672	0.054138	phosphoinositide-3-kinase, catalytic, beta polypeptide (PIK3CB), mRNA.
GON4L	-0.360198	0.0541936	gon-4-like (C. elegans) (GON4L), transcript variant 1, mRNA.
RRP12	0.201998	0.0541936	ribosomal RNA processing 12 homolog (S. cerevisiae) (RRP12), mRNA.
C20orf111	-0.205556	0.054229	chromosome 20 open reading frame 111 (C20orf111), mRNA.
LOC100132740	-0.443476	0.054229	PREDICTED: hypothetical protein LOC100132740 (LOC100132740), mRNA.
NGDN	0.178159	0.054229	neuroguidin, EIF4E binding protein (NGDN), transcript variant 2, mRNA. XM_941350 XM_945161 XM_945163 XM_945166 XM_945170
PCK2	0.487806	0.0543785	phosphoenolpyruvate carboxykinase 2 (mitochondrial) (PCK2), nuclear gene encoding mitochondrial protein, transcript variant 1, mRNA.
VAT1	0.384199	0.0544606	vesicle amine transport protein 1 homolog (T. californica) (VAT1), mRNA.
RCOR2	0.281697	0.0546112	REST corepressor 2 (RCOR2), mRNA.
ATP6V1F	0.164657	0.0546546	ATPase, H+ transporting, lysosomal 14kDa, V1 subunit F (ATP6V1F), mRNA.
C9orf37	-0.219564	0.0546546	chromosome 9 open reading frame 37 (C9orf37), mRNA.
EFTUD2	0.153903	0.0546546	elongation factor Tu GTP binding domain containing 2 (EFTUD2), mRNA.
KIAA2010	-0.177915	0.0546546	KIAA2010 (KIAA2010), transcript variant 1, mRNA.
KTI12	0.15932	0.0546546	KTI12 homolog, chromatin associated (S. cerevisiae) (KTI12), mRNA.
SNORD87	-0.208402	0.0547872	small nucleolar RNA, C/D box 87 (SNORD87), small nucleolar RNA.
TIGD2	0.187997	0.0548341	tigger transposable element derived 2 (TIGD2), mRNA.
MYL5	0.183645	0.0548586	myosin, light chain 5, regulatory (MYL5), mRNA.
PCBP2	0.165883	0.0548718	poly(rC) binding protein 2 (PCBP2), transcript variant 1, mRNA.
BACE2	0.266633	0.0548749	beta-site APP-cleaving enzyme 2 (BACE2), transcript variant b, mRNA.
ZNF432	0.157724	0.0548749	zinc finger protein 432 (ZNF432), mRNA.
ZNHIT2	0.272332	0.0548749	zinc finger, HIT type 2 (ZNHIT2), mRNA.
RBM17	-0.404007	0.0549333	RNA binding motif protein 17 (RBM17), mRNA.
RUNDC1	0.181062	0.0549741	RUN domain containing 1 (RUNDC1), mRNA.
POMT2	0.26705	0.0550212	protein-O-mannosyltransferase 2 (POMT2), mRNA.
TRIM41	0.224375	0.0550212	tripartite motif-containing 41 (TRIM41), transcript variant 2, mRNA.
NAT14	0.244469	0.0550246	N-acetyltransferase 14 (GCN5-related, putative) (NAT14), mRNA.
TSTA3	0.210144	0.0550973	tissue specific transplantation antigen P35B (TSTA3), mRNA.
VAV3	0.167879	0.0550973	vav 3 guanine nucleotide exchange factor (VAV3), transcript variant 1, mRNA.
FAM174A	0.154315	0.0553553	family with sequence similarity 174, member A (FAM174A), mRNA.
HERPUD1	0.396683	0.0554408	homocysteine-inducible, endoplasmic reticulum stress-inducible, ubiquitin-like domain member 1 (HERPUD1), transcript variant 3, mRNA.
C13orf25	-0.299131	0.0554787	PREDICTED: chromosome 13 open reading frame 25 (C13orf25), mRNA.
DRD4	-0.187864	0.0554787	dopamine receptor D4 (DRD4), mRNA.
DDX55	-0.3157	0.0554804	DEAD (Asp-Glu-Ala-Asp) box polypeptide 55 (DDX55), mRNA.
DTWD1	0.263511	0.0554804	DTW domain containing 1 (DTWD1), mRNA.
GOLPH4	0.229895	0.0554804	golgi phosphoprotein 4 (GOLPH4), mRNA.
LYPLA2P1	0.185389	0.0554804	lysophospholipase II pseudogene 1 (LYPLA2P1) on chromosome 6.
PHOSPHO2	0.354309	0.0554804	phosphatase, orphan 2 (PHOSPHO2), mRNA.
TMEM126A	-0.239797	0.0554804	transmembrane protein 126A (TMEM126A), mRNA.
TPRG1L	-0.204141	0.0554804	tumor protein p63 regulated 1-like (TPRG1L), mRNA.
NFKB2	0.157845	0.0557534	nuclear factor of kappa light polypeptide gene enhancer in B-cells 2 (p49/p100) (NFKB2), transcript variant 2, mRNA.
CLCN7	0.264334	0.0557893	chloride channel 7 (CLCN7), mRNA.
CACNA2D2	-0.267811	0.0558489	calcium channel, voltage-dependent, alpha 2/delta subunit 2 (CACNA2D2), transcript variant 2, mRNA.
ZCCHC8	0.284267	0.0558489	zinc finger, CCHC domain containing 8 (ZCCHC8), mRNA.
TPST2	0.162731	0.0559404	tyrosylprotein sulfotransferase 2 (TPST2), transcript variant 1, mRNA.
AKR1E2	0.233854	0.0561157	aldo-keto reductase family 1, member E2 (AKR1E2), mRNA.
RAB11A	-0.394792	0.0561534	RAB11A, member RAS oncogene family (RAB11A), mRNA.
S1PR1	-0.234133	0.0561534	sphingosine-1-phosphate receptor 1 (S1PR1), mRNA.
PAPSS1	0.150504	0.0561609	3'-phosphoadenosine 5'-phosphosulfate synthase 1 (PAPSS1), mRNA.
ACAT2	-0.160125	0.0563038	acetyl-Coenzyme A acetyltransferase 2 (ACAT2), mRNA.
SFRS17A	-0.438414	0.0563038	splicing factor, arginine/serine-rich 17A (SFRS17A), transcript variant 1, mRNA.
UBXN11	0.174907	0.0563038	UBX domain protein 11 (UBXN11), transcript variant 2, mRNA.
PANX2	-0.228268	0.0563397	pannexin 2 (PANX2), mRNA.
LITAF	0.315679	0.0563785	lipopolysaccharide-induced TNF factor (LITAF), mRNA.
RIOK2	0.191215	0.0564189	RIO kinase 2 (yeast) (RIOK2), mRNA.
LOC730005	0.167123	0.0564296	PREDICTED: similar to SEC14p-like protein TAP3 (LOC730005), mRNA.
C6orf120	-0.203204	0.0564307	chromosome 6 open reading frame 120 (C6orf120), mRNA.
SLC2A6	-0.401494	0.056444	solute carrier family 2 (facilitated glucose transporter), member 6 (SLC2A6), mRNA.
C14orf145	-0.165286	0.0564991	chromosome 14 open reading frame 145 (C14orf145), mRNA.
EIF3L	0.316831	0.0565921	eukaryotic translation initiation factor 3, subunit L (EIF3L), mRNA.
ZNF721	-0.225839	0.0566685	zinc finger protein 721 (ZNF721), mRNA.
UTP14A	0.171466	0.0567292	UTP14, U3 small nucleolar ribonucleoprotein, homolog A (yeast) (UTP14A), mRNA.
C12orf41	-0.176556	0.0567766	chromosome 12 open reading frame 41 (C12orf41), mRNA.
GLT25D2	0.153177	0.0567766	glycosyltransferase 25 domain containing 2 (GLT25D2), mRNA.
TEX10	0.195945	0.056909	testis expressed 10 (TEX10), mRNA.
RHBDD2	0.205939	0.0569223	rhomboid domain containing 2 (RHBDD2), transcript variant 1, mRNA.
NMB	0.361352	0.0569606	neuromedin B (NMB), transcript variant 1, mRNA.
DDX56	0.178218	0.0570276	DEAD (Asp-Glu-Ala-Asp) box polypeptide 56 (DDX56), mRNA.
LOC91316	-0.227594	0.0570276	glucuronidase, beta/ immunoglobulin lambda-like polypeptide 1 pseudogene (LOC91316), non-coding RNA. XR_040205 XR_040206
SNORA12	-0.471629	0.0570276	small nucleolar RNA, H/ACA box 12 (SNORA12), small nucleolar RNA.
SNORA45	-0.285655	0.0570276	small nucleolar RNA, H/ACA box 45 (SNORA45), small nucleolar RNA.
WIPI1	-0.183259	0.0570276	WD repeat domain, phosphoinositide interacting 1 (WIPI1), mRNA.
LOC400506	0.208035	0.0571462	similar to TSG118.1 (LOC400506), mRNA.
NHLRC2	0.187542	0.0571462	NHL repeat containing 2 (NHLRC2), mRNA.
IKBIP	0.297384	0.0572032	IKBKB interacting protein (IKBIP), transcript variant 1, mRNA.
PLCG2	-0.195134	0.0572032	phospholipase C, gamma 2 (phosphatidylinositol-specific) (PLCG2), mRNA.
IAH1	-0.220672	0.0572325	isoamyl acetate-hydrolyzing esterase 1 homolog (S. cerevisiae) (IAH1), mRNA.
ABHD3	-0.345297	0.0572685	abhydrolase domain containing 3 (ABHD3), mRNA.
GJC2	-0.164693	0.0572983	gap junction protein, gamma 2, 47kDa (GJC2), mRNA.
ARHGEF1	0.17953	0.0573825	Rho guanine nucleotide exchange factor (GEF) 1 (ARHGEF1), transcript variant 2, mRNA.
GDPD5	0.184809	0.0573825	glycerophosphodiester phosphodiesterase domain containing 5 (GDPD5), mRNA.
CENPBD1	0.170427	0.0574062	CENPB DNA-binding domains containing 1 (CENPBD1), mRNA.
LOC728060	0.228419	0.0574074	PREDICTED: misc_RNA (LOC728060), miscRNA.
AHNAK	-0.159104	0.0574707	AHNAK nucleoprotein (AHNAK), transcript variant 1, mRNA.
SUMO1P3	0.262239	0.0576219	SUMO1 pseudogene 3 (SUMO1P3), non-coding RNA.
C17orf48	0.292365	0.0576321	chromosome 17 open reading frame 48 (C17orf48), mRNA.
SYT17	-0.181844	0.0576674	synaptotagmin XVII (SYT17), mRNA.
ZNF446	0.200182	0.0576674	zinc finger protein 446 (ZNF446), mRNA.
KIAA1026	0.156275	0.0577447	kazrin (KIAA1026), transcript variant B, mRNA.
UHRF1BP1	0.229772	0.0577447	UHRF1 binding protein 1 (UHRF1BP1), mRNA.
SLC11A2	-0.305221	0.0577471	solute carrier family 11 (proton-coupled divalent metal ion transporters), member 2 (SLC11A2), mRNA.
UROS	0.242432	0.0577796	uroporphyrinogen III synthase (congenital erythropoietic porphyria) (UROS), mRNA.
RPS13	0.150519	0.0579593	ribosomal protein S13 (RPS13), mRNA.
LOC645733	0.196281	0.0579752	PREDICTED: hypothetical LOC645733 (LOC645733), mRNA.
PRPF3	-0.307858	0.0579752	PRP3 pre-mRNA processing factor 3 homolog (S. cerevisiae) (PRPF3), mRNA.
SNORA18	-0.211759	0.0581277	small nucleolar RNA, H/ACA box 18 (SNORA18), small nucleolar RNA.
AFAP1L2	0.15801	0.058226	actin filament associated protein 1-like 2 (AFAP1L2), transcript variant 1, mRNA.
LOC645566	-0.200199	0.0582489	PREDICTED: hypothetical protein LOC645566 (LOC645566), mRNA.
SMG5	0.23182	0.0582618	Smg-5 homolog, nonsense mediated mRNA decay factor (C. elegans) (SMG5), mRNA.
FGF11	0.254947	0.0583331	fibroblast growth factor 11 (FGF11), mRNA.
GAS7	0.169211	0.0583331	growth arrest-specific 7 (GAS7), transcript variant c, mRNA.
GPATCH2	-0.204127	0.0583597	G patch domain containing 2 (GPATCH2), mRNA.
FCGRT	0.212969	0.0583643	Fc fragment of IgG, receptor, transporter, alpha (FCGRT), transcript variant 1, mRNA.
CCNI	0.16809	0.058369	cyclin I (CCNI), mRNA.
RFPL3S	-0.166455	0.0584177	RFPL3 antisense RNA (non-protein coding) (RFPL3S), antisense RNA.
CHGA	-0.240309	0.058464	chromogranin A (parathyroid secretory protein 1) (CHGA), mRNA.
LGALS1	0.387002	0.058478	lectin, galactoside-binding, soluble, 1 (LGALS1), mRNA.
BCCIP	0.291803	0.058538	BRCA2 and CDKN1A interacting protein (BCCIP), transcript variant B, mRNA.
LPHN1	-0.328522	0.0587045	latrophilin 1 (LPHN1), transcript variant 2, mRNA.
NOB1	0.181387	0.0587363	NIN1/RPN12 binding protein 1 homolog (S. cerevisiae) (NOB1), mRNA.
[truncated: 10,208 more rows]
