# Supplementary material for: Epigenetic Suppression of Interferon Lambda Receptor Expression Leads to Enhanced Human Norovirus Replication In Vitro
Source: mBio. 2019 Oct 1;10(5):e02155-19. doi: 10.1128/mBio.02155-19 (PMC6775457; doi:10.1128/mBio.02155-19)
Supplement: TABLE S4 [file mBio.02155-19-st004.xlsx]

## Sheet: Table4-HGT_NV-vs-HGT-FDR-FC
Table S4. Filtered comparison between HGT-NV and HGT transcriptomes.
SYMBOL	logFC	adj.P.Val
ENC1	4.37082	1.78743e-12	ectodermal-neural cortex (with BTB-like domain) (ENC1), mRNA.
CALB2	3.99332	1.78743e-12	calbindin 2 (CALB2), transcript variant CALB2c, mRNA.
LMO3	3.50505	1.91494e-12	LIM domain only 3 (rhombotin-like 2) (LMO3), transcript variant 1, mRNA.
ADM	3.33147	1.23629e-10	adrenomedullin (ADM), mRNA.
LOC100134265	3.11783	1.84686e-12	PREDICTED: similar to calbindin 2 full length protein (LOC100134265), mRNA.
PPAP2B	2.80255	3.19042e-11	phosphatidic acid phosphatase type 2B (PPAP2B), transcript variant 1, mRNA.
PREDICTED: similar to FLJ00290 protein (LOC441310), mRNA	2.69035	2.82963e-11	PREDICTED: similar to FLJ00290 protein (LOC441310), mRNA
GABRA2	2.46603	7.64144e-10	gamma-aminobutyric acid (GABA) A receptor, alpha 2 (GABRA2), mRNA.
DACT1	2.45778	1.53755e-11	dapper, antagonist of beta-catenin, homolog 1 (Xenopus laevis) (DACT1), mRNA.
C11orf88	2.43667	8.17626e-11	chromosome 11 open reading frame 88 (C11orf88), transcript variant 2, mRNA.
ITSN1	2.27186	1.60804e-11	intersectin 1 (SH3 domain protein) (ITSN1), transcript variant 2, mRNA.
FNDC3B	2.25119	1.55139e-11	fibronectin type III domain containing 3B (FNDC3B), transcript variant 1, mRNA.
GABRB1	2.1236	1.70585e-09	gamma-aminobutyric acid (GABA) A receptor, beta 1 (GABRB1), mRNA.
CDH11	2.09801	3.39319e-10	cadherin 11, type 2, OB-cadherin (osteoblast) (CDH11), mRNA.
LMO2	2.0504	6.69388e-09	LIM domain only 2 (rhombotin-like 1) (LMO2), mRNA.
IGFBP7	1.96022	2.39259e-08	insulin-like growth factor binding protein 7 (IGFBP7), mRNA.
EPDR1	1.91521	1.07585e-09	ependymin related protein 1 (zebrafish) (EPDR1), mRNA.
GLCE	1.9128	1.66157e-09	glucuronic acid epimerase (GLCE), mRNA.
MUDENG	1.87647	3.86741e-07	MU-2/AP1M2 domain containing, death-inducing (MUDENG), mRNA.
DACH1	1.84554	1.89386e-10	dachshund homolog 1 (Drosophila) (DACH1), transcript variant 2, mRNA.
ANXA1	1.81409	1.72659e-10	annexin A1 (ANXA1), mRNA.
OTX2	1.77331	4.05991e-09	orthodenticle homeobox 2 (OTX2), transcript variant 2, mRNA.
IFIT1	1.6948	7.57372e-09	interferon-induced protein with tetratricopeptide repeats 1 (IFIT1), transcript variant 2, mRNA.
ABLIM1	1.67709	1.60201e-08	actin binding LIM protein 1 (ABLIM1), transcript variant 2, mRNA.
BCHE	1.59264	7.10155e-09	butyrylcholinesterase (BCHE), mRNA.
LOC100133893	1.53084	5.64412e-10	PREDICTED: similar to hCG1642672 (LOC100133893), mRNA.
NR2F2	1.47861	6.45434e-09	nuclear receptor subfamily 2, group F, member 2 (NR2F2), mRNA.
HAND2	1.46658	5.84857e-10	heart and neural crest derivatives expressed 2 (HAND2), mRNA.
BMP4	1.44752	5.88738e-09	bone morphogenetic protein 4 (BMP4), transcript variant 3, mRNA.
GREM1	1.44269	2.01841e-07	gremlin 1, cysteine knot superfamily, homolog (Xenopus laevis) (GREM1), mRNA.
ANGPTL4	1.43104	1.94125e-05	angiopoietin-like 4 (ANGPTL4), transcript variant 1, mRNA.
DLX5	1.42847	1.04686e-09	distal-less homeobox 5 (DLX5), mRNA.
DST	1.41939	6.1025e-07	dystonin (DST), transcript variant 1, mRNA.
PHLDA1	1.35922	1.89305e-07	pleckstrin homology-like domain, family A, member 1 (PHLDA1), mRNA.
KIAA1712	1.35673	3.3424e-08	KIAA1712 (KIAA1712), mRNA.
TIMP1	1.34664	1.52408e-07	TIMP metallopeptidase inhibitor 1 (TIMP1), mRNA.
DTNA	1.25377	4.71764e-09	dystrobrevin, alpha (DTNA), transcript variant 7, mRNA.
SLC7A11	1.25255	7.8871e-08	solute carrier family 7, (cationic amino acid transporter, y+ system) member 11 (SLC7A11), mRNA.
MYLK4	1.24967	3.92662e-09	myosin light chain kinase family, member 4 (MYLK4), mRNA.
TRAK1	1.24182	2.15469e-08	trafficking protein, kinesin binding 1 (TRAK1), transcript variant 1, mRNA.
C5	1.23646	1.15352e-08	complement component 5 (C5), mRNA.
ALDH1A1	1.23536	2.67981e-06	aldehyde dehydrogenase 1 family, member A1 (ALDH1A1), mRNA.
SPAG16	1.21624	1.32675e-07	sperm associated antigen 16 (SPAG16), transcript variant 2, mRNA.
MAMLD1	1.20439	1.06792e-08	mastermind-like domain containing 1 (MAMLD1), mRNA.
NR5A2	1.20266	6.85729e-08	nuclear receptor subfamily 5, group A, member 2 (NR5A2), transcript variant 2, mRNA.
CNN3	1.19804	4.75859e-09	calponin 3, acidic (CNN3), mRNA.
USP3	1.17648	3.03148e-08	ubiquitin specific peptidase 3 (USP3), mRNA.
GAD1	1.16206	4.16559e-07	glutamate decarboxylase 1 (brain, 67kDa) (GAD1), transcript variant GAD25, mRNA.
CHST7	1.14544	2.47415e-08	carbohydrate (N-acetylglucosamine 6-O) sulfotransferase 7 (CHST7), mRNA.
FBXO8	1.13644	1.40967e-07	F-box protein 8 (FBXO8), mRNA.
GLT25D2	1.10976	1.83284e-08	glycosyltransferase 25 domain containing 2 (GLT25D2), mRNA.
PNMA2	1.10756	2.66811e-06	paraneoplastic antigen MA2 (PNMA2), mRNA.
IFIT2	1.1065	2.50426e-07	interferon-induced protein with tetratricopeptide repeats 2 (IFIT2), mRNA.
SUNC1	1.08921	2.27201e-07	Sad1 and UNC84 domain containing 1 (SUNC1), transcript variant 1, mRNA.
SLC35F5	1.08594	9.613e-06	solute carrier family 35, member F5 (SLC35F5), mRNA.
RBM20	1.07964	5.96085e-09	PREDICTED: RNA binding motif protein 20 (RBM20), mRNA.
CHST13	1.078	2.29393e-07	carbohydrate (chondroitin 4) sulfotransferase 13 (CHST13), mRNA.
S100A4	1.0731	6.75593e-08	S100 calcium binding protein A4 (S100A4), transcript variant 2, mRNA.
RDH10	1.07009	5.02471e-08	retinol dehydrogenase 10 (all-trans) (RDH10), mRNA.
RAB3IP	1.06923	4.71764e-09	RAB3A interacting protein (rabin3) (RAB3IP), transcript variant beta 1, mRNA.
LYPD1	1.06591	6.10957e-08	LY6/PLAUR domain containing 1 (LYPD1), transcript variant 1, mRNA.
ZSWIM6	1.06531	1.16275e-07	PREDICTED: zinc finger, SWIM-type containing 6 (ZSWIM6), mRNA.
FGF20	1.06055	1.83403e-08	fibroblast growth factor 20 (FGF20), mRNA.
ISL1	1.05818	1.36779e-08	ISL1 transcription factor, LIM/homeodomain, (islet-1) (ISL1), mRNA.
C21orf81	1.03399	5.30943e-07	chromosome 21 open reading frame 81 (C21orf81), mRNA.
ROBO1	1.0331	2.21464e-05	roundabout, axon guidance receptor, homolog 1 (Drosophila) (ROBO1), transcript variant 2, mRNA.
NCAM2	1.02736	1.48218e-07	neural cell adhesion molecule 2 (NCAM2), mRNA.
BASP1	1.01494	5.27793e-05	brain abundant, membrane attached signal protein 1 (BASP1), mRNA.
CGNL1	1.00834	1.42716e-07	cingulin-like 1 (CGNL1), mRNA.
ACPP	1.00831	4.71869e-06	acid phosphatase, prostate (ACPP), mRNA.
AP1S2	1.00284	3.03148e-08	adaptor-related protein complex 1, sigma 2 subunit (AP1S2), mRNA.
DHRSX	-1.00414	1.66222e-08	dehydrogenase/reductase (SDR family) X-linked (DHRSX), mRNA.
HRASLS3	-1.01347	1.42554e-06	HRAS-like suppressor 3 (HRASLS3), mRNA.
ATP2B4	-1.0147	1.60201e-08	ATPase, Ca++ transporting, plasma membrane 4 (ATP2B4), transcript variant 2, mRNA.
EMP1	-1.03055	6.23517e-06	epithelial membrane protein 1 (EMP1), mRNA.
PLOD2	-1.03496	5.60011e-05	procollagen-lysine, 2-oxoglutarate 5-dioxygenase 2 (PLOD2), transcript variant 2, mRNA.
CSF2RA	-1.03762	5.5567e-06	colony stimulating factor 2 receptor, alpha, low-affinity (granulocyte-macrophage) (CSF2RA), transcript variant 6, mRNA.
PTGR1	-1.0405	1.13392e-07	prostaglandin reductase 1 (PTGR1), mRNA.
PLEKHG1	-1.05414	4.74472e-09	pleckstrin homology domain containing, family G (with RhoGef domain) member 1 (PLEKHG1), mRNA.
ACAT2	-1.05866	8.55838e-08	acetyl-Coenzyme A acetyltransferase 2 (ACAT2), mRNA.
SLC25A6	-1.06424	4.19826e-06	solute carrier family 25 (mitochondrial carrier; adenine nucleotide translocator), member 6 (SLC25A6), nuclear gene encoding mitochondrial protein, mRNA.
SPA17	-1.0795	3.42161e-08	sperm autoantigenic protein 17 (SPA17), mRNA.
PSAT1	-1.08411	1.6214e-07	phosphoserine aminotransferase 1 (PSAT1), transcript variant 2, mRNA.
CD70	-1.08471	2.46327e-08	CD70 molecule (CD70), mRNA.
CYTH1	-1.0867	6.58096e-06	cytohesin 1 (CYTH1), transcript variant 2, mRNA.
RAB32	-1.08808	2.91439e-07	RAB32, member RAS oncogene family (RAB32), mRNA.
SIVA	-1.0917	1.4837e-06	CD27-binding (Siva) protein (SIVA), transcript variant 2, mRNA.
SIVA1	-1.09361	3.16001e-06	SIVA1, apoptosis-inducing factor (SIVA1), transcript variant 2, mRNA.
MYO10	-1.09776	1.32107e-06	myosin X (MYO10), mRNA.
DPY30	-1.1087	1.82829e-07	dpy-30 homolog (C. elegans) (DPY30), mRNA.
LOC646723	-1.12506	7.8722e-05	PREDICTED: similar to Keratin, type I cytoskeletal 18 (Cytokeratin-18) (CK-18) (Keratin-18) (K18) (LOC646723), mRNA.
ABCG1	-1.13494	2.4073e-08	ATP-binding cassette, sub-family G (WHITE), member 1 (ABCG1), transcript variant 2, mRNA.
BEX2	-1.13576	1.30424e-05	brain expressed X-linked 2 (BEX2), mRNA.
PCDH7	-1.14706	1.39551e-05	protocadherin 7 (PCDH7), transcript variant a, mRNA.
C19orf46	-1.14839	1.6111e-07	chromosome 19 open reading frame 46 (C19orf46), mRNA.
MFSD3	-1.14983	1.37237e-05	major facilitator superfamily domain containing 3 (MFSD3), mRNA.
C5orf39	-1.15862	1.38938e-06	chromosome 5 open reading frame 39 (C5orf39), mRNA.
HOOK1	-1.16158	2.15469e-08	hook homolog 1 (Drosophila) (HOOK1), mRNA.
COL4A5	-1.16238	3.65558e-08	collagen, type IV, alpha 5 (COL4A5), transcript variant 1, mRNA.
OSBPL10	-1.17646	1.23028e-07	oxysterol binding protein-like 10 (OSBPL10), mRNA.
OPLAH	-1.19657	2.05185e-07	5-oxoprolinase (ATP-hydrolysing) (OPLAH), mRNA.
TSPAN31	-1.2097	1.22204e-07	tetraspanin 31 (TSPAN31), mRNA.
PRRG2	-1.24309	8.55838e-08	proline rich Gla (G-carboxyglutamic acid) 2 (PRRG2), mRNA.
DKK2	-1.26548	2.78082e-06	dickkopf homolog 2 (Xenopus laevis) (DKK2), mRNA.
PRRX2	-1.27078	1.89029e-08	paired related homeobox 2 (PRRX2), mRNA.
WIF1	-1.29766	2.87826e-08	WNT inhibitory factor 1 (WIF1), mRNA.
JAG2	-1.30894	2.06045e-06	jagged 2 (JAG2), transcript variant 1, mRNA.
KDELR3	-1.31067	5.0271e-10	KDEL (Lys-Asp-Glu-Leu) endoplasmic reticulum protein retention receptor 3 (KDELR3), transcript variant 2, mRNA.
PSCD1	-1.33021	6.75593e-08	pleckstrin homology, Sec7 and coiled-coil domains 1(cytohesin 1) (PSCD1), transcript variant 2, mRNA.
MARVELD2	-1.34844	6.84611e-10	MARVEL domain containing 2 (MARVELD2), transcript variant 2, mRNA.
IFT74	-1.35123	8.63893e-09	intraflagellar transport 74 homolog (Chlamydomonas) (IFT74), transcript variant 2, mRNA.
GPR155	-1.35545	3.31338e-09	G protein-coupled receptor 155 (GPR155), transcript variant 9, mRNA.
DCLK1	-1.3811	6.12558e-08	doublecortin-like kinase 1 (DCLK1), mRNA.
LHX8	-1.3899	2.94778e-09	LIM homeobox 8 (LHX8), mRNA.
MARCKS	-1.39017	1.06954e-09	myristoylated alanine-rich protein kinase C substrate (MARCKS), mRNA.
FAM9C	-1.42258	3.67012e-10	family with sequence similarity 9, member C (FAM9C), mRNA.
IFI27L2	-1.43397	2.39259e-08	interferon, alpha-inducible protein 27-like 2 (IFI27L2), mRNA.
DSG2	-1.46403	3.04304e-08	desmoglein 2 (DSG2), mRNA.
BMP7	-1.47378	4.76326e-07	bone morphogenetic protein 7 (osteogenic protein 1) (BMP7), mRNA.
TMSL3	-1.47571	1.04099e-09	thymosin-like 3 (TMSL3), mRNA.
IL28RA	-1.5358	1.88278e-10	interleukin 28 receptor, alpha (interferon, lambda receptor) (IL28RA), transcript variant 1, mRNA.
CDH2	-1.53733	3.18863e-08	cadherin 2, type 1, N-cadherin (neuronal) (CDH2), mRNA.
GPR177	-1.56322	1.39757e-07	G protein-coupled receptor 177 (GPR177), transcript variant 1, mRNA.
GCA	-1.58553	1.32991e-09	grancalcin, EF-hand calcium binding protein (GCA), mRNA.
SCML1	-1.60529	2.86488e-09	sex comb on midleg-like 1 (Drosophila) (SCML1), transcript variant 1, mRNA.
RAB17	-1.61614	3.67012e-10	RAB17, member RAS oncogene family (RAB17), mRNA.
PAGE4	-1.63876	2.74366e-06	P antigen family, member 4 (prostate associated) (PAGE4), mRNA.
LGI1	-1.65638	2.26825e-06	leucine-rich, glioma inactivated 1 (LGI1), mRNA.
LOC647886	-1.66271	1.04099e-09	PREDICTED: misc_RNA (LOC647886), miscRNA.
C9orf46	-1.66666	2.86488e-09	chromosome 9 open reading frame 46 (C9orf46), mRNA.
CITED2	-1.67029	4.76729e-10	Cbp/p300-interacting transactivator, with Glu/Asp-rich carboxy-terminal domain, 2 (CITED2), transcript variant 1, mRNA.
FSTL5	-1.6722	1.9736e-08	follistatin-like 5 (FSTL5), mRNA.
NR4A2	-1.70746	7.27226e-07	nuclear receptor subfamily 4, group A, member 2 (NR4A2), transcript variant 1, mRNA.
IFIH1	-1.74918	1.23629e-10	interferon induced with helicase C domain 1 (IFIH1), mRNA.
GCG	-1.92808	5.84857e-10	glucagon (GCG), mRNA.
KANK1	-1.93267	1.46131e-10	KN motif and ankyrin repeat domains 1 (KANK1), transcript variant 1, mRNA.
ARHGAP4	-1.96948	6.47364e-11	Rho GTPase activating protein 4 (ARHGAP4), mRNA.
ANKRD32	-2.02234	1.23629e-10	ankyrin repeat domain 32 (ANKRD32), mRNA.
WDR72	-2.0879	1.60804e-11	WD repeat domain 72 (WDR72), mRNA.
CHES1	-2.1485	1.46131e-10	checkpoint suppressor 1 (CHES1), mRNA.
CRABP2	-2.20268	3.89251e-08	cellular retinoic acid binding protein 2 (CRABP2), mRNA.
GRP	-2.32502	2.78623e-10	gastrin-releasing peptide (GRP), transcript variant 3, mRNA.
FAM5C	-2.34884	3.19042e-11	family with sequence similarity 5, member C (FAM5C), mRNA.
NTS	-2.38226	3.74104e-10	neurotensin (NTS), mRNA.
APOE	-2.42183	2.93753e-09	apolipoprotein E (APOE), mRNA.
IFITM2	-2.8088	3.54793e-11	interferon induced transmembrane protein 2 (1-8D) (IFITM2), mRNA.
TACSTD1	-2.87366	5.64412e-10	tumor-associated calcium signal transducer 1 (TACSTD1), mRNA.
IFITM3	-2.91121	1.07168e-10	interferon induced transmembrane protein 3 (1-8U) (IFITM3), mRNA.
BEX1	-3.1174	3.54793e-11	brain expressed, X-linked 1 (BEX1), mRNA.
EPCAM	-3.53115	1.60804e-11	epithelial cell adhesion molecule (EPCAM), mRNA.
TMSB4X	-4.15901	6.45906e-13	thymosin, beta 4, X-linked (TMSB4X), mRNA.
