# Supplementary material for: Epigenetic Suppression of Interferon Lambda Receptor Expression Leads to Enhanced Human Norovirus Replication In Vitro
Source: mBio. 2019 Oct 1;10(5):e02155-19. doi: 10.1128/mBio.02155-19 (PMC6775457; doi:10.1128/mBio.02155-19)
Supplement: TABLE S5 [file mBio.02155-19-st005.xlsx]

## Sheet: Table5-HGT_Cured-vs-HGT-FDR-FC
Table S5. Filtered comparison between HGT-Cured and HGT transcriptomes.
SYMBOL	logFC	adj.P.Val
ANXA1	5.47139	1.67899e-10	annexin A1 (ANXA1), mRNA.
ALDH1A1	4.5865	3.36967e-10	aldehyde dehydrogenase 1 family, member A1 (ALDH1A1), mRNA.
DLX5	3.63186	5.07431e-10	distal-less homeobox 5 (DLX5), mRNA.
TIMP1	3.25141	2.00743e-05	TIMP metallopeptidase inhibitor 1 (TIMP1), mRNA.
LMO3	3.22831	8.67384e-09	LIM domain only 3 (rhombotin-like 2) (LMO3), transcript variant 1, mRNA.
PPAP2B	3.21266	6.162e-08	phosphatidic acid phosphatase type 2B (PPAP2B), transcript variant 1, mRNA.
ENC1	2.93929	9.55561e-08	ectodermal-neural cortex (with BTB-like domain) (ENC1), mRNA.
CDH11	2.71345	4.31736e-08	cadherin 11, type 2, OB-cadherin (osteoblast) (CDH11), mRNA.
ADM	2.69222	6.38444e-08	adrenomedullin (ADM), mRNA.
UI-CF-FN0-afs-l-17-18-UI.r18 UI-CF-FN0 cDNA clone UI-CF-FN0-afs-l-17-18-UI 5, mRNA sequence	2.6244	3.1123e-07	UI-CF-FN0-afs-l-17-18-UI.r18 UI-CF-FN0 cDNA clone UI-CF-FN0-afs-l-17-18-UI 5, mRNA sequence
C11orf88	2.57705	5.01901e-07	chromosome 11 open reading frame 88 (C11orf88), transcript variant 2, mRNA.
DYNC1I1	2.43289	5.27711e-07	dynein, cytoplasmic 1, intermediate chain 1 (DYNC1I1), mRNA.
DACT1	2.38373	1.25302e-07	dapper, antagonist of beta-catenin, homolog 1 (Xenopus laevis) (DACT1), transcript variant 1, mRNA.
GABRA2	2.31315	3.10345e-09	gamma-aminobutyric acid (GABA) A receptor, alpha 2 (GABRA2), mRNA.
FNDC3B	2.13682	4.84495e-07	fibronectin type III domain containing 3B (FNDC3B), transcript variant 2, mRNA.
EGR1	2.02891	0.00120346	early growth response 1 (EGR1), mRNA.
SPRY2	1.90032	1.59614e-06	sprouty homolog 2 (Drosophila) (SPRY2), mRNA.
ACTA2	1.87683	0.000207567	actin, alpha 2, smooth muscle, aorta (ACTA2), mRNA.
LMO2	1.8023	4.13211e-07	LIM domain only 2 (rhombotin-like 1) (LMO2), mRNA.
DACH1	1.68517	1.31319e-07	dachshund homolog 1 (Drosophila) (DACH1), transcript variant 2, mRNA.
EPDR1	1.658	3.36081e-07	ependymin related protein 1 (zebrafish) (EPDR1), mRNA.
GABRB1	1.63753	2.70135e-08	gamma-aminobutyric acid (GABA) A receptor, beta 1 (GABRB1), mRNA.
HEY1	1.6023	7.21938e-07	hairy/enhancer-of-split related with YRPW motif 1 (HEY1), transcript variant 2, mRNA.
RBM20	1.56089	5.60219e-05	PREDICTED: RNA binding motif protein 20 (RBM20), mRNA.
MARCKS	1.55331	1.25302e-07	myristoylated alanine-rich protein kinase C substrate (MARCKS), mRNA.
BAMBI	1.54986	0.000306921	BMP and activin membrane-bound inhibitor homolog (Xenopus laevis) (BAMBI), mRNA.
FBXO8	1.53056	3.52835e-05	F-box protein 8 (FBXO8), mRNA.
VGF	1.52209	0.00290602	VGF nerve growth factor inducible (VGF), mRNA.
GLCE	1.52073	8.13027e-07	glucuronic acid epimerase (GLCE), mRNA.
ELF1	1.52046	0.000274879	E74-like factor 1 (ets domain transcription factor) (ELF1), mRNA.
ERI1	1.50367	1.15793e-05	exoribonuclease 1 (ERI1), mRNA.
ITSN1	1.4922	1.0857e-07	intersectin 1 (SH3 domain protein) (ITSN1), transcript variant 2, mRNA.
GAD1	1.47111	1.28427e-06	glutamate decarboxylase 1 (brain, 67kDa) (GAD1), transcript variant GAD25, mRNA.
LOC100133893	1.40124	2.51864e-06	PREDICTED: similar to hCG1642672 (LOC100133893), mRNA.
BHLHE22	1.39258	2.40735e-07	basic helix-loop-helix family, member e22 (BHLHE22), mRNA.
HAND2	1.31206	1.76253e-06	heart and neural crest derivatives expressed 2 (HAND2), mRNA.
VIM	1.26517	5.14905e-05	vimentin (VIM), mRNA.
KITLG	1.20944	1.21835e-05	KIT ligand (KITLG), transcript variant b, mRNA.
IGFBP6	1.20942	4.10421e-05	insulin-like growth factor binding protein 6 (IGFBP6), mRNA.
FGF13	1.2094	2.87797e-06	fibroblast growth factor 13 (FGF13), transcript variant 1A, mRNA.
PPP1R15A	1.20108	0.0027626	protein phosphatase 1, regulatory (inhibitor) subunit 15A (PPP1R15A), mRNA.
ANXA5	1.18007	0.000145703	annexin A5 (ANXA5), mRNA.
KIAA1712	1.14612	7.21938e-07	KIAA1712 (KIAA1712), mRNA.
CD68	1.12082	9.96592e-06	CD68 antigen (CD68), mRNA.
OTX2	1.11625	1.23551e-05	orthodenticle homeobox 2 (OTX2), transcript variant 2, mRNA.
MUDENG	1.08458	1.0046e-06	MU-2/AP1M2 domain containing, death-inducing (MUDENG), mRNA.
RNF43	1.08171	1.59614e-06	ring finger protein 43 (RNF43), mRNA.
AP1S2	1.07032	1.20813e-05	adaptor-related protein complex 1, sigma 2 subunit (AP1S2), mRNA.
MT2A	1.05963	0.000598823	metallothionein 2A (MT2A), mRNA.
USP3	1.05911	4.53821e-06	ubiquitin specific peptidase 3 (USP3), mRNA.
SDPR	1.0589	4.32925e-05	serum deprivation response (phosphatidylserine binding protein) (SDPR), mRNA.
PMAIP1	1.05604	0.000750078	phorbol-12-myristate-13-acetate-induced protein 1 (PMAIP1), mRNA.
NES	1.04815	1.75514e-06	nestin (NES), mRNA.
BCL11A	1.03812	4.78402e-06	B-cell CLL/lymphoma 11A (zinc finger protein) (BCL11A), transcript variant 1, mRNA.
FAM164C	1.0186	9.0981e-06	family with sequence similarity 164, member C (FAM164C), transcript variant 2, mRNA.
KCNQ2	-1.00173	0.000330671	potassium voltage-gated channel, KQT-like subfamily, member 2 (KCNQ2), transcript variant 3, mRNA.
LCLAT1	-1.01647	1.31094e-05	lysocardiolipin acyltransferase 1 (LCLAT1), transcript variant 2, mRNA.
SCML1	-1.01683	1.99131e-05	sex comb on midleg-like 1 (Drosophila) (SCML1), transcript variant 1, mRNA.
ABCG1	-1.01909	8.3763e-07	ATP-binding cassette, sub-family G (WHITE), member 1 (ABCG1), transcript variant 2, mRNA.
PLEKHG1	-1.02435	2.31558e-07	pleckstrin homology domain containing, family G (with RhoGef domain) member 1 (PLEKHG1), mRNA.
SPA17	-1.02755	9.47773e-07	sperm autoantigenic protein 17 (SPA17), mRNA.
CD70	-1.02947	1.41117e-06	CD70 molecule (CD70), mRNA.
INSIG1	-1.04268	0.00042443	insulin induced gene 1 (INSIG1), transcript variant 2, mRNA.
SNORA61	-1.05458	0.00762568	small nucleolar RNA, H/ACA box 61 (SNORA61), small nucleolar RNA.
CHES1	-1.08267	1.03766e-06	checkpoint suppressor 1 (CHES1), mRNA.
TSPAN31	-1.08781	1.07801e-05	tetraspanin 31 (TSPAN31), mRNA.
PSAT1	-1.08839	4.83847e-06	phosphoserine aminotransferase 1 (PSAT1), transcript variant 2, mRNA.
TACSTD1	-1.0899	7.76126e-05	tumor-associated calcium signal transducer 1 (TACSTD1), mRNA.
RNY4	-1.121	0.000304247	RNA, Ro-associated Y4 (RNY4), small cytoplasmic RNA.
DPY30	-1.12772	5.3662e-06	dpy-30 homolog (C. elegans) (DPY30), mRNA.
LOC389816	-1.13527	1.41117e-06	cytokeratin associated protein (LOC389816), mRNA.
OSBPL10	-1.15308	2.14808e-06	oxysterol binding protein-like 10 (OSBPL10), mRNA.
ALCAM	-1.16475	0.000187802	activated leukocyte cell adhesion molecule (ALCAM), mRNA.
C19orf46	-1.16694	3.99867e-06	chromosome 19 open reading frame 46 (C19orf46), mRNA.
BMP7	-1.17033	0.000140247	bone morphogenetic protein 7 (osteogenic protein 1) (BMP7), mRNA.
ZDHHC14	-1.17238	0.00011671	zinc finger, DHHC-type containing 14 (ZDHHC14), transcript variant 1, mRNA.
WIF1	-1.1769	9.30763e-06	WNT inhibitory factor 1 (WIF1), mRNA.
PRRX2	-1.21285	1.28427e-06	paired related homeobox 2 (PRRX2), mRNA.
EPCAM	-1.23947	3.427e-05	epithelial cell adhesion molecule (EPCAM), mRNA.
KDELR3	-1.26882	5.35513e-08	KDEL (Lys-Asp-Glu-Leu) endoplasmic reticulum protein retention receptor 3 (KDELR3), transcript variant 2, mRNA.
DCLK1	-1.2765	4.78402e-06	doublecortin-like kinase 1 (DCLK1), mRNA.
IFT74	-1.30849	5.27711e-07	intraflagellar transport 74 homolog (Chlamydomonas) (IFT74), transcript variant 2, mRNA.
LGI1	-1.33765	0.000257513	leucine-rich, glioma inactivated 1 (LGI1), mRNA.
FAM9C	-1.34984	4.31736e-08	family with sequence similarity 9, member C (FAM9C), mRNA.
MARVELD2	-1.36264	7.19784e-08	MARVEL domain containing 2 (MARVELD2), transcript variant 2, mRNA.
TMSL3	-1.42115	1.0857e-07	thymosin-like 3 (TMSL3), mRNA.
IL28RA	-1.47969	2.70135e-08	interleukin 28 receptor, alpha (interferon, lambda receptor) (IL28RA), transcript variant 1, mRNA.
RAB17	-1.5519	5.62629e-08	RAB17, member RAS oncogene family (RAB17), mRNA.
APOE	-1.69195	1.50712e-05	apolipoprotein E (APOE), mRNA.
FAM5C	-1.70434	6.93704e-08	family with sequence similarity 5, member C (FAM5C), mRNA.
C9orf46	-1.72352	2.92464e-07	chromosome 9 open reading frame 46 (C9orf46), mRNA.
LOC647886	-1.7333	1.87883e-07	PREDICTED: misc_RNA (LOC647886), miscRNA.
ARHGAP4	-1.82647	3.24804e-08	Rho GTPase activating protein 4 (ARHGAP4), mRNA.
NR4A2	-1.82891	5.62629e-08	nuclear receptor subfamily 4, group A, member 2 (NR4A2), transcript variant 1, mRNA.
GRP	-1.87716	3.15768e-07	gastrin-releasing peptide (GRP), transcript variant 3, mRNA.
NTS	-1.90973	1.23551e-05	neurotensin (NTS), mRNA.
WDR72	-1.97274	3.10345e-09	WD repeat domain 72 (WDR72), mRNA.
KANK1	-1.99898	6.08388e-08	KN motif and ankyrin repeat domains 1 (KANK1), transcript variant 1, mRNA.
ANKRD32	-2.20142	3.19802e-09	ankyrin repeat domain 32 (ANKRD32), mRNA.
BEX1	-2.42696	4.97005e-09	brain expressed, X-linked 1 (BEX1), mRNA.
TMSB4X	-4.35567	2.403e-10	thymosin, beta 4, X-linked (TMSB4X), mRNA.
