# Supplementary material for: Epigenetic Suppression of Interferon Lambda Receptor Expression Leads to Enhanced Human Norovirus Replication In Vitro
Source: mBio. 2019 Oct 1;10(5):e02155-19. doi: 10.1128/mBio.02155-19 (PMC6775457; doi:10.1128/mBio.02155-19)
Supplement: TABLE S6 [file mBio.02155-19-st006.xlsx]

## Sheet: Table6-Comp_HGT-NV-vs_Huh-7
Table S6. Comparison between HGT-NV and Huh-7-NV transcriptomes
SYMBOL	P.Val	logFC	adj.P.Val	logFC	DEFINITION
	Huh7		HGT-NV
PPP1R1A	0.30414	4.01	#N/A	#N/A	protein phosphatase 1 regulatory inhibitor subunit 1A
NR1I3	0.19466	3.55	#N/A	#N/A	nuclear receptor subfamily 1 group I member 3
LINC00893	0.17404	3.54	#N/A	#N/A	long intergenic non-protein coding RNA 893
FAM26F	0.09549	3.52	#N/A	#N/A	family with sequence similarity 26 member F
MPP7	0.41035	3.49	#N/A	#N/A	membrane palmitoylated protein 7
OLIG3	0.16645	3.43	#N/A	#N/A	oligodendrocyte transcription factor 3
TTBK2	0.06794	3.4	#N/A	#N/A	tau tubulin kinase 2
TMEM106A	0.21937	3.4	#N/A	#N/A	transmembrane protein 106A
PER3	0.47897	3.39	0.185689	-0.125149	period circadian clock 3
PRDM15	0.05943	3.25	#N/A	#N/A	PR/SET domain 15
LOC101928580	0.17681	3.23	#N/A	#N/A	uncharacterized LOC101928580
EGFLAM-AS4	0.23608	3.23	#N/A	#N/A	EGFLAM antisense RNA 4
ERVMER61-1	0.36664	3.23	#N/A	#N/A	endogenous retrovirus group MER61 member 1
MRAP2	0.19105	3.22	#N/A	#N/A	melanocortin 2 receptor accessory protein 2
PKD1L1	0.31658	3.21	#N/A	#N/A	polycystin 1 like 1, transient receptor potential channel interacting
PCDH9	0.39685	3.19	0.0150098	0.321556	protocadherin 9
TRIM7	0.08618	3.18	#N/A	#N/A	tripartite motif containing 7
RFX4	0.15275	3.17	0.500456	-0.0613364	regulatory factor X4
SLC25A30	0.08834	3.16	#N/A	#N/A	solute carrier family 25 member 30
GCOM1///POLR2M	0.1777	3.14	#N/A	#N/A	GRINL1A complex locus 1///RNA polymerase II subunit M
GPR22	0.55263	3.14	#N/A	#N/A	G protein-coupled receptor 22
CHM	0.51619	3.07	0.941444	0.00944436	CHM, Rab escort protein 1
GATA3	0.0635	3.06	#N/A	#N/A	GATA binding protein 3
ALKBH7	0.10174	3.06	0.0921382	-0.153657	alkB homolog 7
C11orf94	0.16645	3.05	#N/A	#N/A	chromosome 11 open reading frame 94
LOC100653057///CES1	0.03578	3.02	#N/A	#N/A	liver carboxylesterase 1-like///carboxylesterase 1
HSPA6	0.05943	3.01	#N/A	#N/A	heat shock protein family A (Hsp70) member 6
ZFHX4-AS1	0.34955	3	#N/A	#N/A	ZFHX4 antisense RNA 1
GP5	0.47849	3	#N/A	#N/A	glycoprotein V platelet
RIMKLA	0.3108	2.99	#N/A	#N/A	ribosomal modification protein rimK like family member A
COL4A4	0.57131	2.98	#N/A	#N/A	collagen type IV alpha 4 chain
MACC1	0.07397	2.96	#N/A	#N/A	metastasis associated in colon cancer 1
ADGRF4	0.5488	2.95	#N/A	#N/A	adhesion G protein-coupled receptor F4
PRO2958	0.55207	2.95	#N/A	#N/A	uncharacterized LOC100128329
ISL1	0.59088	2.95	1.36779e-08	1.05818	ISL LIM homeobox 1
HEATR1	0.21896	2.95	0.915124	0.0128511	HEAT repeat containing 1
FXYD7	0.14906	2.93	#N/A	#N/A	FXYD domain containing ion transport regulator 7
SCARF2	0.3471	2.92	0.0128042	0.335726	scavenger receptor class F member 2
C11orf87	0.24391	2.91	#N/A	#N/A	chromosome 11 open reading frame 87
MRAS	0.12917	2.91	0.397622	0.0764716	muscle RAS oncogene homolog
P2RY12	0.63663	2.88	#N/A	#N/A	purinergic receptor P2Y12
TMEM74	0.38644	2.86	#N/A	#N/A	transmembrane protein 74
INPP4B	0.36412	2.85	0.500809	0.0748867	inositol polyphosphate-4-phosphatase type II B
COL4A3	0.29804	2.83	#N/A	#N/A	collagen type IV alpha 3 chain
MEX3D	0.29964	2.83	0.600518	0.0654748	mex-3 RNA binding family member D
PAK3	0.1223	2.82	#N/A	#N/A	p21 (RAC1) activated kinase 3
PPAN-P2RY11///P2RY11	0.12745	2.82	#N/A	#N/A	PPAN-P2RY11 readthrough///purinergic receptor P2Y11
FHOD3	0.24391	2.82	0.0320103	0.172297	formin homology 2 domain containing 3
SOCS2-AS1	0.19466	2.8	#N/A	#N/A	SOCS2 antisense RNA 1
CACTIN	0.17497	2.79	#N/A	#N/A	cactin, spliceosome C complex subunit
SHISA6	0.44752	2.79	#N/A	#N/A	shisa family member 6
LINC00665	0.3108	2.78	#N/A	#N/A	long intergenic non-protein coding RNA 665
RASL10B	0.17774	2.76	#N/A	#N/A	RAS like family 10 member B
LOC339166///WSCD1	0.52297	2.76	#N/A	#N/A	uncharacterized LOC339166///WSC domain containing 1
PHOSPHO1	0.10476	2.75	#N/A	#N/A	phosphoethanolamine/phosphocholine phosphatase
MIR155///MIR155HG	0.57131	2.75	#N/A	#N/A	microRNA 155///MIR155 host gene
HCRTR2	0.1042	2.72	#N/A	#N/A	hypocretin receptor 2
USP26	0.27956	2.7	#N/A	#N/A	ubiquitin specific peptidase 26
AFF4	0.40807	2.7	0.102061	-0.181301	AF4/FMR2 family member 4
RGPD4-AS1	0.42991	2.68	#N/A	#N/A	RGPD4 antisense RNA 1 (head to head)
FGF7	0.49084	2.67	#N/A	#N/A	fibroblast growth factor 7
LOC101930296///TBC1D26///ZNF286A	0.41594	2.64	#N/A	#N/A	uncharacterized LOC101930296///TBC1 domain family member 26///zinc finger protein 286A
CA10	0.47442	2.64	#N/A	#N/A	carbonic anhydrase 10
MT1X	0.29804	2.64	0.00119753	-0.44944	metallothionein 1X
DNAH11	0.32489	2.63	#N/A	#N/A	dynein axonemal heavy chain 11
SGPP2	0.21279	2.63	2.264e-06	0.669688	sphingosine-1-phosphate phosphatase 2
NUPR1	0.03578	2.6	#N/A	#N/A	nuclear protein 1, transcriptional regulator
C15orf52	0.55984	2.6	#N/A	#N/A	chromosome 15 open reading frame 52
FAM83C	0.08834	2.59	#N/A	#N/A	family with sequence similarity 83 member C
GCC1	0.37173	2.59	0.137044	0.114995	GRIP and coiled-coil domain containing 1
SAMD4A	0.12917	2.59	0.571829	0.0560602	sterile alpha motif domain containing 4A
PALM3	0.15275	2.58	#N/A	#N/A	paralemmin 3
NR0B1	0.29935	2.57	#N/A	#N/A	nuclear receptor subfamily 0 group B member 1
FRG1JP	0.59937	2.57	#N/A	#N/A	FSHD region gene 1 family member J, pseudogene
TMPRSS12	0.24391	2.57	0.0962622	-0.123746	transmembrane protease, serine 12
IRGQ	0.40095	2.56	#N/A	#N/A	immunity related GTPase Q
CSMD3	0.57131	2.55	#N/A	#N/A	CUB and Sushi multiple domains 3
GREM2	0.23467	2.54	#N/A	#N/A	gremlin 2, DAN family BMP antagonist
KRTAP4-7	0.51431	2.54	#N/A	#N/A	keratin associated protein 4-7
ARSJ	0.22494	2.53	#N/A	#N/A	arylsulfatase family member J
BRINP2	0.21207	2.51	#N/A	#N/A	BMP/retinoic acid inducible neural specific 2
LCP2	0.23868	2.51	#N/A	#N/A	lymphocyte cytosolic protein 2
GREM1	0.45009	2.51	2.01841e-07	1.44269	gremlin 1, DAN family BMP antagonist
FAM189A1	0.35407	2.5	#N/A	#N/A	family with sequence similarity 189 member A1
FHAD1	0.46155	2.5	#N/A	#N/A	forkhead associated phosphopeptide binding domain 1
CASQ2	0.29928	2.49	#N/A	#N/A	calsequestrin 2
CLCA2	0.52399	2.49	#N/A	#N/A	chloride channel accessory 2
LINC00901	0.45452	2.47	#N/A	#N/A	long intergenic non-protein coding RNA 901
SYDE1	0.08834	2.47	0.00240316	0.418951	synapse defective Rho GTPase homolog 1
ST7-AS2	0.5211	2.46	#N/A	#N/A	ST7 antisense RNA 2
CLSTN2	0.45342	2.45	#N/A	#N/A	calsyntenin 2
LOC101928632	0.38695	2.43	#N/A	#N/A	uncharacterized LOC101928632
EDA2R	0.41871	2.43	#N/A	#N/A	ectodysplasin A2 receptor
GPR153	0.21189	2.43	0.756033	-0.0308153	G protein-coupled receptor 153
CTCFL	0.59824	2.42	#N/A	#N/A	CCCTC-binding factor like
TXNDC2	0.13888	2.41	#N/A	#N/A	thioredoxin domain containing 2
DNAH17	0.48656	2.4	#N/A	#N/A	dynein axonemal heavy chain 17
CUX2	0.16182	2.4	0.334893	-0.0773701	cut like homeobox 2
TRAV12-2	0.56758	2.39	#N/A	#N/A	T cell receptor alpha variable 12-2
PIK3R4	0.51711	2.39	0.0205656	-0.180978	phosphoinositide-3-kinase regulatory subunit 4
KCNK2	0.08713	2.37	#N/A	#N/A	potassium two pore domain channel subfamily K member 2
TARP///TRGV9///TRGC2	0.17263	2.37	#N/A	#N/A	TCR gamma alternate reading frame protein///T cell receptor gamma variable 9///T cell receptor gamma constant 2
CCDC102B	0.59652	2.37	#N/A	#N/A	coiled-coil domain containing 102B
MED12	0.24514	2.36	0.0990391	0.160438	mediator complex subunit 12
SRY	0.12917	2.35	#N/A	#N/A	sex determining region Y
CCDC177	0.43828	2.34	#N/A	#N/A	coiled-coil domain containing 177
ABI3BP	0.48132	2.34	#N/A	#N/A	ABI family member 3 binding protein
FETUB	0.3108	2.34	0.829116	-0.0231277	fetuin B
LDLR	0.17404	2.34	0.0252745	-0.401478	low density lipoprotein receptor
MKL2	0.17879	2.33	0.833348	-0.0295275	MKL1/myocardin like 2
ABCB9	0.52016	2.33	0.596378	-0.039604	ATP binding cassette subfamily B member 9
ZNF521	0.27575	2.32	#N/A	#N/A	zinc finger protein 521
WNK3	0.40619	2.32	0.536479	-0.0512213	WNK lysine deficient protein kinase 3
PRR5-ARHGAP8///ARHGAP8	0.20947	2.31	#N/A	#N/A	PRR5-ARHGAP8 readthrough///Rho GTPase activating protein 8
LECT2	0.2491	2.31	#N/A	#N/A	leukocyte cell derived chemotaxin 2
CXCL10	0.25339	2.31	#N/A	#N/A	C-X-C motif chemokine ligand 10
LOC105374928	0.55867	2.31	#N/A	#N/A	uncharacterized LOC105374928
CDH8	0.60267	2.31	#N/A	#N/A	cadherin 8
NNT	0.44424	2.31	0.0167654	-0.311695	nicotinamide nucleotide transhydrogenase
RNF6	0.50555	2.29	#N/A	#N/A	ring finger protein 6
MPPED2	0.65339	2.28	#N/A	#N/A	metallophosphoesterase domain containing 2
NFATC2	0.41035	2.27	#N/A	#N/A	nuclear factor of activated T-cells 2
ACTN2	0.52714	2.27	#N/A	#N/A	actinin alpha 2
CATX-1	0.5549	2.27	#N/A	#N/A	uncharacterized LOC100506513
TMEM255B	0.57131	2.27	#N/A	#N/A	transmembrane protein 255B
TAL2	0.36664	2.24	#N/A	#N/A	TAL bHLH transcription factor 2
AREL1	0.37173	2.24	#N/A	#N/A	apoptosis resistant E3 ubiquitin protein ligase 1
NAV1	0.53977	2.24	#N/A	#N/A	neuron navigator 1
FMO3	0.59868	2.24	#N/A	#N/A	flavin containing monooxygenase 3
OSBP2	0.37401	2.24	0.818893	0.0266613	oxysterol binding protein 2
LOC101929162	0.29684	2.23	#N/A	#N/A	uncharacterized LOC101929162
INHBA	0.42861	2.23	#N/A	#N/A	inhibin beta A subunit
FBXW7	0.47823	2.23	0.953439	-0.00558656	F-box and WD repeat domain containing 7
FBXO21	0.06047	2.22	0.368994	-0.0691419	F-box protein 21
LINC01553	0.30434	2.21	#N/A	#N/A	long intergenic non-protein coding RNA 1553
TPD52L3	0.32572	2.21	#N/A	#N/A	tumor protein D52 like 3
ANKRD36BP2	0.49856	2.21	#N/A	#N/A	ankyrin repeat domain 36B pseudogene 2
KCNAB1	0.43282	2.21	0.848222	-0.0312145	potassium voltage-gated channel subfamily A member regulatory beta subunit 1
PLCL1	0.19605	2.2	#N/A	#N/A	phospholipase C like 1
CLDN8	0.45163	2.2	#N/A	#N/A	claudin 8
PEX5L	0.4732	2.2	#N/A	#N/A	peroxisomal biogenesis factor 5 like
TMOD4///VPS72	0.48632	2.2	#N/A	#N/A	tropomodulin 4///vacuolar protein sorting 72 homolog
SLC2A11	0.15812	2.2	0.837441	0.0175446	solute carrier family 2 member 11
AQP8	0.42991	2.19	#N/A	#N/A	aquaporin 8
TRIM43B///TRIM43	0.52043	2.19	#N/A	#N/A	tripartite motif containing 43B///tripartite motif containing 43
SNORA71A	0.51072	2.19	0.369697	0.0795548	small nucleolar RNA, H/ACA box 71A
AP3B2	0.38695	2.19	0.898565	0.0156967	adaptor related protein complex 3 beta 2 subunit
SPIN2B///SPIN2A	0.39335	2.18	#N/A	#N/A	spindlin family member 2B///spindlin family member 2A
CCDC70	0.40507	2.18	#N/A	#N/A	coiled-coil domain containing 70
LOC400655	0.61853	2.18	#N/A	#N/A	uncharacterized LOC400655
CC2D2A	0.197	2.18	0.210046	-0.0972954	coiled-coil and C2 domain containing 2A
FAH	0.31272	2.18	0.00410434	-0.304229	fumarylacetoacetate hydrolase
DNALI1	0.13591	2.17	#N/A	#N/A	dynein axonemal light intermediate chain 1
LRRC70///IPO11	0.30585	2.17	#N/A	#N/A	leucine rich repeat containing 70///importin 11
RNF213	0.35064	2.17	#N/A	#N/A	ring finger protein 213
IL23A	0.38728	2.17	#N/A	#N/A	interleukin 23 subunit alpha
SLC48A1	0.24391	2.17	0.623722	-0.0559461	solute carrier family 48 member 1
PIK3CG	0.44424	2.16	#N/A	#N/A	phosphatidylinositol-4,5-bisphosphate 3-kinase catalytic subunit gamma
LINC00557	0.46002	2.16	#N/A	#N/A	long intergenic non-protein coding RNA 557
NPTXR	0.51072	2.15	#N/A	#N/A	neuronal pentraxin receptor
NKAPP1	0.51317	2.15	#N/A	#N/A	NFKB activating protein pseudogene 1
PCLO	0.45342	2.15	2.45368e-07	-0.683903	piccolo presynaptic cytomatrix protein
SFRP4	0.3108	2.14	#N/A	#N/A	secreted frizzled related protein 4
MUC20	0.37735	2.14	#N/A	#N/A	mucin 20, cell surface associated
CCDC63	0.39707	2.14	#N/A	#N/A	coiled-coil domain containing 63
PDLIM4	0.44927	2.14	#N/A	#N/A	PDZ and LIM domain 4
LOC101928893	0.46517	2.14	#N/A	#N/A	uncharacterized LOC101928893
RS1	0.24391	2.13	#N/A	#N/A	retinoschisin 1
ZADH2	0.38292	2.13	#N/A	#N/A	zinc binding alcohol dehydrogenase domain containing 2
CYLD	0.41437	2.13	#N/A	#N/A	CYLD lysine 63 deubiquitinase
PRG4	0.55701	2.13	#N/A	#N/A	proteoglycan 4
PTPRD	0.37358	2.13	0.000722295	0.418772	protein tyrosine phosphatase, receptor type D
ERLIN2	0.43319	2.13	0.232642	-0.138348	ER lipid raft associated 2
SPAM1	0.66042	2.11	#N/A	#N/A	sperm adhesion molecule 1
LOC101928238	0.4057	2.1	#N/A	#N/A	uncharacterized LOC101928238
LOC101928429	0.49108	2.1	#N/A	#N/A	uncharacterized LOC101928429
PTPN22	0.53807	2.1	#N/A	#N/A	protein tyrosine phosphatase, non-receptor type 22
RSPO3	0.57131	2.1	#N/A	#N/A	R-spondin 3
CCL18	0.46155	2.09	#N/A	#N/A	C-C motif chemokine ligand 18
EREG	0.49223	2.09	#N/A	#N/A	epiregulin
KCNK17	0.5528	2.09	#N/A	#N/A	potassium two pore domain channel subfamily K member 17
TRDV3	0.56468	2.09	#N/A	#N/A	T cell receptor delta variable 3
C10orf71-AS1	0.58832	2.09	#N/A	#N/A	C10orf71 antisense RNA 1
LOC101060835///LOC100996809///HLA-DRB6///HLA-DRB5///HLA-DRB4///HLA-DRB3///HLA-DRB1///HLA-DQB1	0.64009	2.09	#N/A	#N/A	HLA class II histocompatibility antigen, DQ beta 1 chain-like///HLA class II histocompatibility antigen, DRB1-10 beta chain-like///major histocompatibility complex, class II, DR beta 6 (pseudogene)///major histocompatibility complex, class II, DR beta 5///major histocompatibility complex, class II, DR beta 4///major histocompatibility complex, class II, DR beta 3///major histocompatibility comple…
MGAT5B	0.1721	2.08	#N/A	#N/A	mannosyl (alpha-1,6-)-glycoprotein beta-1,6-N-acetyl-glucosaminyltransferase, isozyme B
SLC18A2	0.26883	2.08	#N/A	#N/A	solute carrier family 18 member A2
LINC00470	0.2835	2.08	#N/A	#N/A	long intergenic non-protein coding RNA 470
TTC6	0.39069	2.08	#N/A	#N/A	tetratricopeptide repeat domain 6
LOC100286925	0.4283	2.08	#N/A	#N/A	uncharacterized LOC100286925
TH	0.1408	2.07	#N/A	#N/A	tyrosine hydroxylase
LOC645513	0.37371	2.07	#N/A	#N/A	septin 7 pseudogene
STON2	0.48128	2.07	#N/A	#N/A	stonin 2
CENPVL2///CENPVL1	0.54433	2.07	#N/A	#N/A	centromere protein V like 2///centromere protein V like 1
DHRS2	0.70026	2.07	#N/A	#N/A	dehydrogenase/reductase 2
IGF1R	0.22736	2.06	#N/A	#N/A	insulin like growth factor 1 receptor
NTNG1	0.2491	2.06	#N/A	#N/A	netrin G1
PTGFR	0.61393	2.06	#N/A	#N/A	prostaglandin F receptor
LOC105377925	0.78634	2.06	#N/A	#N/A	uncharacterized LOC105377925
NPHP3	0.57131	2.06	0.879266	0.0176883	nephronophthisis 3 (adolescent)
RGS9	0.17085	2.05	#N/A	#N/A	regulator of G-protein signaling 9
LOC101929312	0.57159	2.05	#N/A	#N/A	uncharacterized LOC101929312
KRT19P2	0.59542	2.05	#N/A	#N/A	keratin 19 pseudogene 2
CCL19	0.60478	2.05	#N/A	#N/A	C-C motif chemokine ligand 19
TMEM50B	0.14795	2.05	0.271724	0.0896973	transmembrane protein 50B
GTF2IP7	0.48145	2.04	#N/A	#N/A	general transcription factor IIi pseudogene 7
PMCHL2	0.5076	2.04	#N/A	#N/A	pro-melanin concentrating hormone like 2 (pseudogene)
CYB561	0.53763	2.04	1.26905e-05	0.585615	cytochrome b561
APBA2	0.29452	2.03	#N/A	#N/A	amyloid beta precursor protein binding family A member 2
DGKI	0.43692	2.03	#N/A	#N/A	diacylglycerol kinase iota
SIRPB2	0.50143	2.03	#N/A	#N/A	signal regulatory protein beta 2
ATP1A1-AS1	0.52016	2.03	#N/A	#N/A	ATP1A1 antisense RNA 1
NGF	0.36714	2.02	#N/A	#N/A	nerve growth factor
LINC00619	0.6566	2.02	#N/A	#N/A	long intergenic non-protein coding RNA 619
LUNAR1	0.66784	2.02	#N/A	#N/A	leukemia-associated non-coding IGF1R activator RNA 1
ITGA11	0.48145	2.02	0.872034	-0.0193903	integrin subunit alpha 11
SLITRK1	0.50178	2.01	#N/A	#N/A	SLIT and NTRK like family member 1
KIF25-AS1	0.54555	2.01	#N/A	#N/A	KIF25 antisense RNA 1
MIR646HG	0.66527	2.01	#N/A	#N/A	MIR646 host gene
C21orf58	0.45562	2.01	0.351951	-0.0683646	chromosome 21 open reading frame 58
LOC100507507	0.32793	2	#N/A	#N/A	uncharacterized LOC100507507
SCNN1A	0.53268	2	#N/A	#N/A	sodium channel epithelial 1 alpha subunit
LOC100379224	0.55673	2	#N/A	#N/A	uncharacterized LOC100379224
ZNF578	0.72293	2	#N/A	#N/A	zinc finger protein 578
GAD1	0.07397	2	4.16559e-07	1.16206	glutamate decarboxylase 1
CYP2U1	0.43198	2	0.732136	0.0338822	cytochrome P450 family 2 subfamily U member 1
PTPN9	0.47276	2	0.783897	0.024203	protein tyrosine phosphatase, non-receptor type 9
SPRR2C	0.35064	1.99	#N/A	#N/A	small proline rich protein 2C (pseudogene)
FIGLA	0.37371	1.99	#N/A	#N/A	folliculogenesis specific bHLH transcription factor
SUN5	0.42884	1.99	#N/A	#N/A	Sad1 and UNC84 domain containing 5
LOC101928988	0.46517	1.99	#N/A	#N/A	uncharacterized LOC101928988
ADAM30	0.55903	1.99	#N/A	#N/A	ADAM metallopeptidase domain 30
LINC00313	0.57804	1.99	#N/A	#N/A	long intergenic non-protein coding RNA 313
HIP1	0.3677	1.99	0.363988	-0.0956807	huntingtin interacting protein 1
TMEM38A	0.55903	1.99	0.0133462	-0.19021	transmembrane protein 38A
ATP8A2	0.33448	1.98	#N/A	#N/A	ATPase phospholipid transporting 8A2
TSHZ2	0.3672	1.98	#N/A	#N/A	teashirt zinc finger homeobox 2
DPP6	0.50143	1.98	#N/A	#N/A	dipeptidyl peptidase like 6
IGK	0.52656	1.98	#N/A	#N/A	immunoglobulin kappa locus
PROSER2-AS1	0.52698	1.98	#N/A	#N/A	PROSER2 antisense RNA 1
LOC652993	0.54433	1.98	#N/A	#N/A	uncharacterized LOC652993
TNFRSF10C	0.55477	1.98	0.439029	0.0629689	TNF receptor superfamily member 10c
SLC39A14	0.70138	1.98	0.843262	-0.023804	solute carrier family 39 member 14
DNAJC9	0.61728	1.98	0.0637907	-0.172273	DnaJ heat shock protein family (Hsp40) member C9
LOC101928943	0.39685	1.97	#N/A	#N/A	uncharacterized LOC101928943
LOC101929524	0.47826	1.97	#N/A	#N/A	uncharacterized LOC101929524
CCDC26	0.52949	1.97	#N/A	#N/A	CCDC26 long non-coding RNA
TDH	0.57728	1.97	#N/A	#N/A	L-threonine dehydrogenase (pseudogene)
DTYMK	0.5784	1.97	#N/A	#N/A	deoxythymidylate kinase
ID2B	0.60154	1.97	#N/A	#N/A	inhibitor of DNA binding 2B, HLH protein (pseudogene)
LAMB4	0.65108	1.97	#N/A	#N/A	laminin subunit beta 4
KCNN4	0.52277	1.97	0.468008	-0.0574242	potassium calcium-activated channel subfamily N member 4
WFDC9	0.44085	1.96	#N/A	#N/A	WAP four-disulfide core domain 9
SPANXA2///SPANXB1///SPANXC///SPANXA1	0.52016	1.96	#N/A	#N/A	SPANX family member A2///SPANX family member B1///SPANX family member C///sperm protein associated with the nucleus, X-linked, family member A1
DEFB126	0.53928	1.96	#N/A	#N/A	defensin beta 126
TEX43	0.56792	1.96	#N/A	#N/A	testis expressed 43
ZFR2	0.59985	1.96	#N/A	#N/A	zinc finger RNA binding protein 2
CBX2	0.45659	1.96	0.018799	0.233551	chromobox 2
LOC100505685	0.23385	1.95	#N/A	#N/A	uncharacterized LOC100505685
AK9	0.24578	1.95	#N/A	#N/A	adenylate kinase 9
LOC101928896	0.37283	1.95	#N/A	#N/A	uncharacterized LOC101928896
LINC00610	0.44242	1.95	#N/A	#N/A	long intergenic non-protein coding RNA 610
SH3GL2	0.63013	1.95	#N/A	#N/A	SH3 domain containing GRB2 like 2, endophilin A1
LOC150005	0.68569	1.95	#N/A	#N/A	uncharacterized LOC150005
MAP4K2	0.45163	1.95	0.103836	0.131435	mitogen-activated protein kinase kinase kinase kinase 2
EFCAB6	0.22456	1.95	0.143728	0.130969	EF-hand calcium binding domain 6
TRPC5OS	0.12689	1.94	#N/A	#N/A	TRPC5 opposite strand
FCRL1	0.43578	1.94	#N/A	#N/A	Fc receptor like 1
PTGDR	0.43858	1.94	#N/A	#N/A	prostaglandin D2 receptor
C3orf30	0.55903	1.94	#N/A	#N/A	chromosome 3 open reading frame 30
GFRA1	0.11392	1.94	0.165815	0.127481	GDNF family receptor alpha 1
DNAJB5	0.61393	1.94	0.97707	0.00288456	DnaJ heat shock protein family (Hsp40) member B5
OLFML1	0.26185	1.93	#N/A	#N/A	olfactomedin like 1
LOC101930262///GRTP1-AS1	0.41409	1.93	#N/A	#N/A	uncharacterized LOC101930262///GRTP1 antisense RNA 1
KCTD4	0.48381	1.93	#N/A	#N/A	potassium channel tetramerization domain containing 4
GML	0.48576	1.93	#N/A	#N/A	glycosylphosphatidylinositol anchored molecule like
GPR82	0.58735	1.93	#N/A	#N/A	G protein-coupled receptor 82
LOC401463	0.62361	1.93	#N/A	#N/A	uncharacterized LOC401463
LOC340107	0.62691	1.93	#N/A	#N/A	uncharacterized LOC340107
TRMT2A	0.55903	1.93	0.609701	-0.0438466	tRNA methyltransferase 2 homolog A
LMTK2	0.08834	1.93	0.446731	-0.0582637	lemur tyrosine kinase 2
ASAH1	0.60926	1.93	0.0716559	-0.19436	N-acylsphingosine amidohydrolase 1
GPM6A	0.6953	1.93	2.69143e-06	-0.714505	glycoprotein M6A
SKIDA1	0.14795	1.92	#N/A	#N/A	SKI/DACH domain containing 1
DCT	0.38837	1.92	#N/A	#N/A	dopachrome tautomerase
CAMK4	0.49493	1.92	#N/A	#N/A	calcium/calmodulin dependent protein kinase IV
LINC00664	0.57131	1.92	#N/A	#N/A	long intergenic non-protein coding RNA 664
DUBR	0.59721	1.92	#N/A	#N/A	DPPA2 upstream binding RNA
GYPE	0.59829	1.92	#N/A	#N/A	glycophorin E (MNS blood group)
KCTD16	0.61393	1.92	#N/A	#N/A	potassium channel tetramerization domain containing 16
ITGB1	0.34877	1.92	0.0106342	0.222222	integrin subunit beta 1
UTS2	0.63013	1.92	0.0826671	0.128381	urotensin 2
DOCK7	0.55867	1.92	0.447213	0.109677	dedicator of cytokinesis 7
FOXD3	0.10476	1.91	#N/A	#N/A	forkhead box D3
LOC101927851	0.4281	1.91	#N/A	#N/A	uncharacterized LOC101927851
ZNF496	0.51981	1.91	#N/A	#N/A	zinc finger protein 496
KCNAB3	0.52949	1.91	#N/A	#N/A	potassium voltage-gated channel subfamily A regulatory beta subunit 3
SLC35F5	0.58181	1.91	9.613e-06	1.08594	solute carrier family 35 member F5
PPY	0.23147	1.9	#N/A	#N/A	pancreatic polypeptide
MIR548F5///MAB21L1	0.31951	1.9	#N/A	#N/A	microRNA 548f-5///mab-21 like 1
GOLGA6L6///GOLGA6L22///GOLGA6L1	0.32085	1.9	#N/A	#N/A	golgin A6 family-like 6///golgin A6 family-like 22///golgin A6 family-like 1
FAM221B	0.48642	1.9	#N/A	#N/A	family with sequence similarity 221 member B
MAMLD1	0.10174	1.9	1.06792e-08	1.20439	mastermind like domain containing 1
WDR26	0.57131	1.9	0.159557	0.166726	WD repeat domain 26
ZNF667	0.53196	1.9	0.960581	-0.0044222	zinc finger protein 667
COL15A1	0.26837	1.89	#N/A	#N/A	collagen type XV alpha 1 chain
KCNC1	0.53168	1.89	#N/A	#N/A	potassium voltage-gated channel subfamily C member 1
LOC101929341	0.65723	1.89	#N/A	#N/A	uncharacterized LOC101929341
TMEM136	0.12691	1.89	0.0727765	-0.240172	transmembrane protein 136
GATA1	0.43877	1.88	#N/A	#N/A	GATA binding protein 1
DSG1	0.5528	1.88	#N/A	#N/A	desmoglein 1
UNC80	0.55986	1.88	#N/A	#N/A	unc-80 homolog, NALCN activator
DBIL5P2	0.57131	1.88	#N/A	#N/A	diazepam binding inhibitor-like 5 pseudogene 2
FBXL13	0.64336	1.88	#N/A	#N/A	F-box and leucine rich repeat protein 13
LINC00862	0.48583	1.87	#N/A	#N/A	long intergenic non-protein coding RNA 862
ATM	0.69559	1.87	#N/A	#N/A	ATM serine/threonine kinase
CREG2	0.72153	1.87	#N/A	#N/A	cellular repressor of E1A stimulated genes 2
P2RX2	0.64406	1.87	0.920049	0.0120687	purinergic receptor P2X 2
NRG1	0.38837	1.87	0.0672026	-0.185733	neuregulin 1
SLC6A2	0.23216	1.86	#N/A	#N/A	solute carrier family 6 member 2
LOC101929609	0.28025	1.86	#N/A	#N/A	uncharacterized LOC101929609
LOC101929800///LOC101927424///LOC440896	0.39707	1.86	#N/A	#N/A	putative uncharacterized protein FLJ45355///uncharacterized LOC101927424///uncharacterized LOC440896
IGLL5///IGLJ3///IGLV3-19	0.46985	1.86	#N/A	#N/A	immunoglobulin lambda like polypeptide 5///immunoglobulin lambda joining 3///immunoglobulin lambda variable 3-19
PIP	0.55143	1.86	#N/A	#N/A	prolactin induced protein
GPR132	0.60018	1.86	#N/A	#N/A	G protein-coupled receptor 132
HDGFRP3	0.57131	1.86	0.333534	0.126062	hepatoma-derived growth factor, related protein 3
IGHV4-31///IGHA1	0.32056	1.85	#N/A	#N/A	immunoglobulin heavy variable 4-31///immunoglobulin heavy constant alpha 1
IL7R	0.53807	1.85	#N/A	#N/A	interleukin 7 receptor
LOC102546226	0.61393	1.85	#N/A	#N/A	uncharacterized LOC102546226
PPBP	0.52297	1.85	0.803812	-0.0303333	pro-platelet basic protein
HBD	0.54614	1.84	#N/A	#N/A	hemoglobin subunit delta
LOC105376944	0.57877	1.84	#N/A	#N/A	uncharacterized LOC105376944
FGF1	0.65273	1.84	#N/A	#N/A	fibroblast growth factor 1
LTF	0.65273	1.84	0.475264	-0.0648486	lactotransferrin
AGPAT4-IT1	0.30146	1.83	#N/A	#N/A	AGPAT4 intronic transcript 1
GNAT2	0.39069	1.83	#N/A	#N/A	G protein subunit alpha transducin 2
PDC	0.41942	1.83	#N/A	#N/A	phosducin
LOC101926944	0.5076	1.83	#N/A	#N/A	uncharacterized LOC101926944
KLK15	0.5536	1.83	#N/A	#N/A	kallikrein related peptidase 15
LINC01015	0.56181	1.83	#N/A	#N/A	long intergenic non-protein coding RNA 1015
SSX4B///SSX4	0.5729	1.83	#N/A	#N/A	SSX family member 4B///SSX family member 4
LOC100507283	0.60105	1.83	#N/A	#N/A	uncharacterized LOC100507283
C5orf47	0.71067	1.83	#N/A	#N/A	chromosome 5 open reading frame 47
CST3	0.47521	1.83	0.0120414	0.288227	cystatin C
FAM132A	0.67288	1.83	0.00877598	0.234031	family with sequence similarity 132 member A
POLM	0.45483	1.83	0.128342	0.137465	DNA polymerase mu
MRPL23	0.48381	1.83	0.99317	-0.000990554	mitochondrial ribosomal protein L23
ARHGEF9	0.61972	1.83	0.779011	-0.0259998	Cdc42 guanine nucleotide exchange factor 9
TRAF3IP2	0.54224	1.83	1.14191e-07	-0.905453	TRAF3 interacting protein 2
ZNF132	0.35659	1.82	#N/A	#N/A	zinc finger protein 132
KCNE4	0.45342	1.82	#N/A	#N/A	potassium voltage-gated channel subfamily E regulatory subunit 4
RGS8	0.50132	1.82	#N/A	#N/A	regulator of G-protein signaling 8
LOC101060391	0.50555	1.82	#N/A	#N/A	uncharacterized LOC101060391
LINC00488	0.51881	1.82	#N/A	#N/A	long intergenic non-protein coding RNA 488
LOC100653086	0.56181	1.82	#N/A	#N/A	uncharacterized LOC100653086
HECTD4	0.5967	1.82	#N/A	#N/A	HECT domain E3 ubiquitin protein ligase 4
SPACA3	0.64251	1.82	#N/A	#N/A	sperm acrosome associated 3
CARD11	0.47192	1.82	0.169238	0.10233	caspase recruitment domain family member 11
LRRC72	0.29964	1.81	#N/A	#N/A	leucine rich repeat containing 72
NPAS3	0.44085	1.81	1.3884e-06	0.79798	neuronal PAS domain protein 3
PABPC5	0.58735	1.81	0.32147	-0.10163	poly(A) binding protein cytoplasmic 5
SNED1	0.31387	1.8	#N/A	#N/A	sushi, nidogen and EGF like domains 1
IFNA4	0.46985	1.8	#N/A	#N/A	interferon alpha 4
LOC101928995	0.69874	1.8	#N/A	#N/A	uncharacterized LOC101928995
AFF3	0.56575	1.8	6.55203e-05	0.477155	AF4/FMR2 family member 3
CEL	0.26509	1.8	0.647008	0.0395124	carboxyl ester lipase
REG1CP	0.32026	1.79	#N/A	#N/A	regenerating family member 1 gamma, pseudogene
CNTN4	0.36752	1.79	#N/A	#N/A	contactin 4
HIST2H4B///HIST4H4///HIST2H4A///HIST1H4L///HIST1H4E///HIST1H4B///HIST1H4H///HIST1H4C///HIST1H4J///HIST1H4K///HIST1H4F///HIST1H4D///HIST1H4A///HIST1H4I	0.42991	1.79	#N/A	#N/A	histone cluster 2, H4b///histone cluster 4, H4///histone cluster 2, H4a///histone cluster 1, H4l///histone cluster 1, H4e///histone cluster 1, H4b///histone cluster 1, H4h///histone cluster 1, H4c///histone cluster 1, H4j///histone cluster 1, H4k///histone cluster 1, H4f///histone cluster 1, H4d///histone cluster 1, H4a///histone cluster 1, H4i
LOC100653137///CDH23	0.43282	1.79	#N/A	#N/A	cadherin-23-like///cadherin-related 23
ALOX5	0.53091	1.79	#N/A	#N/A	arachidonate 5-lipoxygenase
TNFSF11	0.61896	1.79	#N/A	#N/A	tumor necrosis factor superfamily member 11
GALNT9	0.2551	1.79	9.03579e-05	0.372433	polypeptide N-acetylgalactosaminyltransferase 9
DSCR10	0.54891	1.79	0.730799	-0.0328507	Down syndrome critical region 10 (non-protein coding)
SMOC2	0.08713	1.78	#N/A	#N/A	SPARC related modular calcium binding 2
PIANP	0.2126	1.78	#N/A	#N/A	PILR alpha associated neural protein
GUCY1A3	0.25126	1.78	#N/A	#N/A	guanylate cyclase 1 soluble subunit alpha
OR5AK4P	0.30434	1.78	#N/A	#N/A	olfactory receptor family 5 subfamily AK member 4 pseudogene
P3H2	0.33448	1.78	#N/A	#N/A	prolyl 3-hydroxylase 2
NDUFA4L2	0.46226	1.78	#N/A	#N/A	NDUFA4, mitochondrial complex associated like 2
LOC101929319	0.46411	1.78	#N/A	#N/A	uncharacterized LOC101929319
MYLK3	0.46819	1.78	#N/A	#N/A	myosin light chain kinase 3
DEFB125	0.48381	1.78	#N/A	#N/A	defensin beta 125
FAM133A	0.49952	1.78	#N/A	#N/A	family with sequence similarity 133 member A
LOC101928817	0.52277	1.78	#N/A	#N/A	uncharacterized LOC101928817
DOCK4-AS1	0.57426	1.78	#N/A	#N/A	DOCK4 antisense RNA 1
AGK	0.63441	1.78	#N/A	#N/A	acylglycerol kinase
ABCA8	0.64609	1.78	#N/A	#N/A	ATP binding cassette subfamily A member 8
FAM149B1	0.58933	1.78	0.0440525	-0.175036	family with sequence similarity 149 member B1
ATP8A1	0.15509	1.77	#N/A	#N/A	ATPase phospholipid transporting 8A1
LINC01468	0.36664	1.77	#N/A	#N/A	long intergenic non-protein coding RNA 1468
FAM46D	0.44085	1.77	#N/A	#N/A	family with sequence similarity 46 member D
CCR2	0.45507	1.77	#N/A	#N/A	C-C motif chemokine receptor 2
TLR7	0.53331	1.77	#N/A	#N/A	toll like receptor 7
LINC01512	0.65393	1.77	#N/A	#N/A	long intergenic non-protein coding RNA 1512
XPNPEP3	0.66557	1.77	#N/A	#N/A	X-prolyl aminopeptidase 3
FAM81A	0.37371	1.77	0.000111488	0.383595	family with sequence similarity 81 member A
WAS	0.50662	1.77	0.953439	0.00522858	Wiskott-Aldrich syndrome
DNAJC27	0.56105	1.77	0.0715255	-0.160814	DnaJ heat shock protein family (Hsp40) member C27
EXOC3L1	0.33568	1.76	#N/A	#N/A	exocyst complex component 3 like 1
MIR7111///RPL10A	0.44927	1.76	#N/A	#N/A	microRNA 7111///ribosomal protein L10a
CXCL12	0.45766	1.76	#N/A	#N/A	C-X-C motif chemokine ligand 12
LOC101929745	0.47276	1.76	#N/A	#N/A	uncharacterized LOC101929745
HCN4	0.52399	1.76	#N/A	#N/A	hyperpolarization activated cyclic nucleotide gated potassium channel 4
PRKCA-AS1	0.55903	1.76	#N/A	#N/A	PRKCA antisense RNA 1
LINC00705	0.59823	1.76	#N/A	#N/A	long intergenic non-protein coding RNA 705
DLGAP2	0.60504	1.76	#N/A	#N/A	DLG associated protein 2
LOC100505555///ZNF846	0.6183	1.76	#N/A	#N/A	uncharacterized LOC100505555///zinc finger protein 846
HMGN5	0.63526	1.76	#N/A	#N/A	high mobility group nucleosome binding domain 5
SLC8A1-AS1	0.67481	1.76	#N/A	#N/A	SLC8A1 antisense RNA 1
BMP6	0.51221	1.76	0.0843784	0.145456	bone morphogenetic protein 6
LATS2	0.45914	1.76	0.611822	0.0488422	large tumor suppressor kinase 2
ATP9B	0.26381	1.76	0.575612	0.0436807	ATPase phospholipid transporting 9B (putative)
TRIB1	0.46601	1.76	0.0772145	-0.167674	tribbles pseudokinase 1
CPT1A	0.14795	1.76	0.00829582	-0.258351	carnitine palmitoyltransferase 1A
TFAP2B	0.44603	1.75	#N/A	#N/A	transcription factor AP-2 beta
LRRC37A7P	0.54532	1.75	#N/A	#N/A	leucine rich repeat containing 37 member A7, pseudogene
RASGEF1B	0.64074	1.75	#N/A	#N/A	RasGEF domain family member 1B
GPR18	0.65832	1.75	#N/A	#N/A	G protein-coupled receptor 18
KCCAT333	0.71481	1.75	#N/A	#N/A	renal clear cell carcinoma-associated transcript 333
STK32B	0.52698	1.75	5.96949e-05	0.514495	serine/threonine kinase 32B
2003-02-28	0.58695	1.75	0.00313745	0.310862	membrane associated ring-CH-type finger 7
PCK1	0.30112	1.74	#N/A	#N/A	phosphoenolpyruvate carboxykinase 1
ZKSCAN8	0.47521	1.74	#N/A	#N/A	zinc finger with KRAB and SCAN domains 8
LOC102724612	0.55903	1.74	#N/A	#N/A	uncharacterized LOC102724612
NPY5R	0.64699	1.74	0.59909	0.0646901	neuropeptide Y receptor Y5
ZNF333	0.48527	1.74	0.861139	-0.0165638	zinc finger protein 333
PDE8B	0.3359	1.74	0.565332	-0.0517409	phosphodiesterase 8B
SEPT5-GP1BB///SEPT5///GP1BB	0.2835	1.73	#N/A	#N/A	SEPT5-GP1BB readthrough///septin 5///glycoprotein Ib platelet beta subunit
GNG13	0.42459	1.73	#N/A	#N/A	G protein subunit gamma 13
ARHGAP31	0.49639	1.73	#N/A	#N/A	Rho GTPase activating protein 31
UPK2	0.58181	1.73	#N/A	#N/A	uroplakin 2
VIP	0.64074	1.73	#N/A	#N/A	vasoactive intestinal peptide
LOC101930657	0.64563	1.73	#N/A	#N/A	uncharacterized LOC101930657
LOC400940	0.66532	1.73	#N/A	#N/A	uncharacterized LOC400940
ADGRB2	0.72815	1.73	#N/A	#N/A	adhesion G protein-coupled receptor B2
IPCEF1	0.44801	1.72	#N/A	#N/A	interaction protein for cytohesin exchange factors 1
SYK	0.48381	1.72	#N/A	#N/A	spleen associated tyrosine kinase
FPR3	0.48642	1.72	#N/A	#N/A	formyl peptide receptor 3
BVES-AS1	0.53113	1.72	#N/A	#N/A	BVES antisense RNA 1
DSG4	0.55194	1.72	#N/A	#N/A	desmoglein 4
MS4A6E	0.58458	1.72	#N/A	#N/A	membrane spanning 4-domains A6E
LINC01169	0.58735	1.72	#N/A	#N/A	long intergenic non-protein coding RNA 1169
ZC2HC1A	0.59536	1.72	#N/A	#N/A	zinc finger C2HC-type containing 1A
LOC100506858	0.60018	1.72	#N/A	#N/A	uncharacterized LOC100506858
TMEM223	0.61845	1.72	#N/A	#N/A	transmembrane protein 223
FAM134B	0.55075	1.72	0.00470804	0.342569	family with sequence similarity 134 member B
EGFR	0.34822	1.72	0.0376406	0.193183	epidermal growth factor receptor
HOMER2	0.24741	1.72	0.20215	0.10015	homer scaffolding protein 2
ZC4H2	0.58496	1.72	0.273724	0.0901565	zinc finger C4H2-type containing
VPS33A	0.30434	1.72	0.375417	0.073249	VPS33A, CORVET/HOPS core subunit
BACH1	0.57159	1.72	0.713774	0.0345696	BTB domain and CNC homolog 1
CCDC120	0.64737	1.72	0.732488	-0.0318494	coiled-coil domain containing 120
LOC100128727///DGKI	0.55984	1.71	#N/A	#N/A	uncharacterized LOC100128727///diacylglycerol kinase iota
HKDC1	0.57687	1.71	#N/A	#N/A	hexokinase domain containing 1
KAZN	0.61231	1.71	#N/A	#N/A	kazrin, periplakin interacting protein
LOC101929607	0.63854	1.71	#N/A	#N/A	uncharacterized LOC101929607
SPICE1	0.64208	1.71	#N/A	#N/A	spindle and centriole associated protein 1
LOC101928361///ARHGAP15	0.64944	1.71	#N/A	#N/A	uncharacterized LOC101928361///Rho GTPase activating protein 15
LOC101927610	0.70124	1.71	#N/A	#N/A	uncharacterized LOC101927610
LOC401585	0.75686	1.71	#N/A	#N/A	uncharacterized LOC401585
ZNF425	0.48642	1.71	0.238161	0.100306	zinc finger protein 425
MESP1	0.33592	1.71	0.0199076	-0.197515	mesoderm posterior bHLH transcription factor 1
C10orf67	0.50229	1.7	#N/A	#N/A	chromosome 10 open reading frame 67
PDE11A	0.58189	1.7	#N/A	#N/A	phosphodiesterase 11A
LINC01305	0.60385	1.7	#N/A	#N/A	long intergenic non-protein coding RNA 1305
WNT2B	0.54312	1.7	0.0997835	0.153394	Wnt family member 2B
BRF1	0.25061	1.7	0.139085	-0.127508	BRF1, RNA polymerase III transcription initiation factor 90 kDa subunit
LOC93463	0.47562	1.69	#N/A	#N/A	uncharacterized LOC93463
RBBP8NL	0.52016	1.69	#N/A	#N/A	RBBP8 N-terminal like
COX8C	0.63089	1.69	#N/A	#N/A	cytochrome c oxidase subunit 8C
LRMP	0.70299	1.69	#N/A	#N/A	lymphoid restricted membrane protein
LOC105370629	0.72012	1.69	#N/A	#N/A	uncharacterized LOC105370629
RXFP1	0.72208	1.69	#N/A	#N/A	relaxin/insulin like family peptide receptor 1
PLXNA4	0.36415	1.69	0.655226	0.0447075	plexin A4
ALKBH3-AS1	0.41799	1.68	#N/A	#N/A	ALKBH3 antisense RNA 1
CRYAB	0.41916	1.68	#N/A	#N/A	crystallin alpha B
SUCLG2-AS1	0.48642	1.68	#N/A	#N/A	SUCLG2 antisense RNA 1 (head to head)
IGHM///IGHG1///IGHD	0.5488	1.68	#N/A	#N/A	immunoglobulin heavy constant mu///immunoglobulin heavy constant gamma 1 (G1m marker)///immunoglobulin heavy constant delta
LOC286121	0.55984	1.68	#N/A	#N/A	uncharacterized LOC286121
PHKG1	0.56081	1.68	#N/A	#N/A	phosphorylase kinase catalytic subunit gamma 1
LOC285692	0.59318	1.68	#N/A	#N/A	uncharacterized LOC285692
ZSCAN9	0.61733	1.68	#N/A	#N/A	zinc finger and SCAN domain containing 9
PDE1C	0.62594	1.68	#N/A	#N/A	phosphodiesterase 1C
LINC00996	0.71953	1.68	#N/A	#N/A	long intergenic non-protein coding RNA 996
ANKRD30B	0.74305	1.68	#N/A	#N/A	ankyrin repeat domain 30B
PCOLCE	0.3108	1.68	0.122334	0.144537	procollagen C-endopeptidase enhancer
TRANK1	0.1223	1.67	#N/A	#N/A	tetratricopeptide repeat and ankyrin repeat containing 1
LRRC7	0.27997	1.67	#N/A	#N/A	leucine rich repeat containing 7
FAM90A2P///FAM90A25P///FAM86B3P///FAM90A1	0.33702	1.67	#N/A	#N/A	family with sequence similarity 90, member A2 pseudogene///family with sequence similarity 90, member A7 pseudogene///family with sequence similarity 86, member A pseudogene///family with sequence similarity 90 member A1
LOC100130992	0.37371	1.67	#N/A	#N/A	uncharacterized LOC100130992
DMRTC1B///DMRTC1	0.4983	1.67	#N/A	#N/A	DMRT like family C1B///DMRT like family C1
AP1S3	0.51881	1.67	#N/A	#N/A	adaptor related protein complex 1 sigma 3 subunit
ACADL	0.52949	1.67	#N/A	#N/A	acyl-CoA dehydrogenase, long chain
LOC102724809	0.56084	1.67	#N/A	#N/A	uncharacterized LOC102724809
BST1	0.60018	1.67	#N/A	#N/A	bone marrow stromal cell antigen 1
CLPS	0.60397	1.67	#N/A	#N/A	colipase
HLA-DPB2	0.66404	1.67	#N/A	#N/A	major histocompatibility complex, class II, DP beta 2 (pseudogene)
PDPN	0.69616	1.67	#N/A	#N/A	podoplanin
TUBE1	0.59589	1.67	0.238112	0.0967367	tubulin epsilon 1
ZCWPW1	0.56883	1.67	0.486194	-0.057535	zinc finger CW-type and PWWP domain containing 1
FAM84A	0.14584	1.67	0.00763548	-0.246469	family with sequence similarity 84 member A
LOC100128185	0.38837	1.66	#N/A	#N/A	PNAS-19
RNF39	0.47246	1.66	#N/A	#N/A	ring finger protein 39
NSG1	0.50143	1.66	#N/A	#N/A	neuron specific gene family member 1
RAB12	0.52277	1.66	#N/A	#N/A	RAB12, member RAS oncogene family
ZNF829	0.6199	1.66	#N/A	#N/A	zinc finger protein 829
HOXD-AS2	0.62899	1.66	#N/A	#N/A	HOXD cluster antisense RNA 2
CRAMP1	0.64196	1.66	#N/A	#N/A	cramped chromatin regulator homolog 1
SLC1A2	0.65349	1.66	#N/A	#N/A	solute carrier family 1 member 2
LINC00238	0.70362	1.66	#N/A	#N/A	long intergenic non-protein coding RNA 238
PPP3R2	0.7379	1.66	#N/A	#N/A	protein phosphatase 3 regulatory subunit B, beta
TMOD2	0.6075	1.66	0.0390072	-0.156916	tropomodulin 2
LOC100996542	0.29804	1.65	#N/A	#N/A	uncharacterized LOC100996542
PDZD3	0.34174	1.65	#N/A	#N/A	PDZ domain containing 3
TRO	0.5251	1.65	#N/A	#N/A	trophinin
ESR1	0.60751	1.65	#N/A	#N/A	estrogen receptor 1
SNTG1	0.61229	1.65	#N/A	#N/A	syntrophin gamma 1
YBX1	0.66991	1.65	0.148641	0.124908	Y-box binding protein 1
SPPL2B	0.54433	1.65	0.737589	0.0329529	signal peptide peptidase like 2B
LTK	0.40266	1.65	0.32009	-0.0696468	leukocyte receptor tyrosine kinase
FAM83F	0.2938	1.65	0.442814	-0.108921	family with sequence similarity 83 member F
HSPB8	0.47823	1.64	#N/A	#N/A	heat shock protein family B (small) member 8
LINC00226	0.57131	1.64	#N/A	#N/A	long intergenic non-protein coding RNA 226
TMEM25	0.62568	1.64	#N/A	#N/A	transmembrane protein 25
CYSLTR1	0.62824	1.64	#N/A	#N/A	cysteinyl leukotriene receptor 1
LOC101928495	0.77536	1.64	#N/A	#N/A	uncharacterized LOC101928495
B3GNT6	0.14906	1.63	#N/A	#N/A	UDP-GlcNAc:betaGal beta-1,3-N-acetylglucosaminyltransferase 6
SLC1A3	0.41799	1.63	#N/A	#N/A	solute carrier family 1 member 3
WARS2	0.48381	1.63	#N/A	#N/A	tryptophanyl tRNA synthetase 2, mitochondrial
LOC440570	0.49242	1.63	#N/A	#N/A	uncharacterized LOC440570
TIGD4	0.53807	1.63	#N/A	#N/A	tigger transposable element derived 4
LOC102724927	0.56706	1.63	#N/A	#N/A	uncharacterized LOC102724927
DPPA5	0.58413	1.63	#N/A	#N/A	developmental pluripotency associated 5
FZD10-AS1	0.62891	1.63	#N/A	#N/A	FZD10 antisense RNA 1 (head to head)
LOC101928833	0.72645	1.63	#N/A	#N/A	uncharacterized LOC101928833
IFIT2	0.69461	1.63	2.50426e-07	1.1065	interferon induced protein with tetratricopeptide repeats 2
SLC6A17	0.55903	1.63	0.809289	0.0237649	solute carrier family 6 member 17
LINC00305	0.54433	1.62	#N/A	#N/A	long intergenic non-protein coding RNA 305
ERCC6L2	0.66583	1.62	#N/A	#N/A	ERCC excision repair 6 like 2
LOC101927827///LINC01189	0.6683	1.62	#N/A	#N/A	uncharacterized LOC101927827///long intergenic non-protein coding RNA 1189
CEP295	0.70124	1.62	#N/A	#N/A	centrosomal protein 295
LOC105375640	0.70422	1.62	#N/A	#N/A	uncharacterized LOC105375640
MAPK8IP3	0.19709	1.62	0.380981	0.109068	mitogen-activated protein kinase 8 interacting protein 3
STK24	0.53962	1.62	0.538564	0.0840282	serine/threonine kinase 24
BTNL9	0.48381	1.61	#N/A	#N/A	butyrophilin like 9
GPR101	0.48576	1.61	#N/A	#N/A	G protein-coupled receptor 101
KCNE5	0.53526	1.61	#N/A	#N/A	potassium voltage-gated channel subfamily E regulatory subunit 5
IBA57-AS1	0.6346	1.61	#N/A	#N/A	IBA57 antisense RNA 1 (head to head)
LINC01588	0.70488	1.61	#N/A	#N/A	long intergenic non-protein coding RNA 1588
GRIA2	0.70135	1.61	0.753596	-0.0287834	glutamate ionotropic receptor AMPA type subunit 2
PDE4B	0.07898	1.6	#N/A	#N/A	phosphodiesterase 4B
LOC101927342	0.46043	1.6	#N/A	#N/A	uncharacterized LOC101927342
LOC100421494	0.59589	1.6	#N/A	#N/A	microtubule affinity regulating kinase 2 pseudogene
WTH3DI///RAB6A	0.60172	1.6	#N/A	#N/A	RAB6C-like///RAB6A, member RAS oncogene family
HSD11B2	0.39685	1.6	0.284144	0.0883953	hydroxysteroid 11-beta dehydrogenase 2
ARHGEF7	0.4687	1.6	0.64351	0.0584497	Rho guanine nucleotide exchange factor 7
GFOD1	0.42819	1.6	0.607516	0.0498717	glucose-fructose oxidoreductase domain containing 1
TEAD2	0.50505	1.6	0.851507	0.0161962	TEA domain transcription factor 2
TUBA1B	0.74284	1.6	0.999998	-7.15787e-06	tubulin alpha 1b
CFLAR-AS1	0.28875	1.59	#N/A	#N/A	CFLAR antisense RNA 1
LOC102724156	0.42799	1.59	#N/A	#N/A	uncharacterized LOC102724156
CNTN1	0.52698	1.59	#N/A	#N/A	contactin 1
PLEKHA6	0.57131	1.59	#N/A	#N/A	pleckstrin homology domain containing A6
LINC00626	0.58086	1.59	#N/A	#N/A	long intergenic non-protein coding RNA 626
C8orf46	0.58458	1.59	#N/A	#N/A	chromosome 8 open reading frame 46
RNF183	0.58877	1.59	#N/A	#N/A	ring finger protein 183
RNU6-501P	0.67252	1.59	#N/A	#N/A	RNA, U6 small nuclear 501, pseudogene
ZNF29P	0.70219	1.59	#N/A	#N/A	zinc finger protein 29, pseudogene
C14orf37	0.55903	1.59	0.0117081	0.213729	chromosome 14 open reading frame 37
HSD17B1	0.45302	1.59	0.0245116	0.190007	hydroxysteroid 17-beta dehydrogenase 1
VAMP1	0.70004	1.59	0.155369	-0.102552	vesicle associated membrane protein 1
DSCR8	0.21768	1.59	0.176597	-0.152527	Down syndrome critical region 8
LOC101928255	0.36555	1.58	#N/A	#N/A	uncharacterized LOC101928255
LOC101927783	0.44671	1.58	#N/A	#N/A	uncharacterized LOC101927783
KATNAL2	0.45342	1.58	#N/A	#N/A	katanin catalytic subunit A1 like 2
KLRD1	0.50662	1.58	#N/A	#N/A	killer cell lectin like receptor D1
C5AR2	0.53348	1.58	#N/A	#N/A	complement component 5a receptor 2
GUSBP1///GUSBP4	0.56556	1.58	#N/A	#N/A	glucuronidase, beta pseudogene 1///glucuronidase, beta pseudogene 4
MAGEB1	0.5759	1.58	#N/A	#N/A	MAGE family member B1
LOC101926921///DAB2	0.59431	1.58	#N/A	#N/A	uncharacterized LOC101926921///DAB2, clathrin adaptor protein
LILRB4	0.6199	1.58	#N/A	#N/A	leukocyte immunoglobulin like receptor B4
LOC283731	0.62597	1.58	#N/A	#N/A	uncharacterized LOC283731
PLA1A	0.67464	1.58	#N/A	#N/A	phospholipase A1 member A
SOX9-AS1	0.6893	1.58	#N/A	#N/A	SOX9 antisense RNA 1
ENO3	0.30585	1.58	0.606078	0.0661797	enolase 3
TRPS1	0.51502	1.58	0.132012	-0.200544	transcriptional repressor GATA binding 1
LOC102467079	0.24523	1.57	#N/A	#N/A	uncharacterized LOC102467079
UBALD1	0.48315	1.57	#N/A	#N/A	UBA like domain containing 1
AADACL2	0.50944	1.57	#N/A	#N/A	arylacetamide deacetylase like 2
GNAO1	0.53761	1.57	#N/A	#N/A	G protein subunit alpha o1
KLK12	0.54768	1.57	#N/A	#N/A	kallikrein related peptidase 12
COX7A1	0.5528	1.57	#N/A	#N/A	cytochrome c oxidase subunit 7A1
LINC00221	0.57541	1.57	#N/A	#N/A	long intergenic non-protein coding RNA 221
LRRC74A	0.61462	1.57	#N/A	#N/A	leucine rich repeat containing 74A
MAGEA9B///MAGEA9	0.62675	1.57	#N/A	#N/A	MAGE family member A9B///MAGE family member A9
ASB15	0.63281	1.57	#N/A	#N/A	ankyrin repeat and SOCS box containing 15
MYCBPAP	0.64737	1.57	#N/A	#N/A	MYCBP associated protein
RBP1	0.39807	1.56	#N/A	#N/A	retinol binding protein 1
LINC00642	0.43692	1.56	#N/A	#N/A	long intergenic non-protein coding RNA 642
MAPKAPK5-AS1	0.52034	1.56	#N/A	#N/A	MAPKAPK5 antisense RNA 1
MGC24103	0.63974	1.56	#N/A	#N/A	uncharacterized MGC24103
PCDHGB8P	0.6566	1.56	#N/A	#N/A	protocadherin gamma subfamily B, 8 pseudogene
LOC101927967	0.66716	1.56	#N/A	#N/A	uncharacterized LOC101927967
LOC646522	0.72589	1.56	#N/A	#N/A	uncharacterized LOC646522
BRD8	0.47562	1.56	0.0878609	0.169571	bromodomain containing 8
CLCN7	0.54759	1.56	0.148803	0.144818	chloride voltage-gated channel 7
SAP30L	0.57009	1.56	0.264271	0.100353	SAP30 like
FGD5	0.1223	1.55	#N/A	#N/A	FYVE, RhoGEF and PH domain containing 5
FAM213B	0.19487	1.55	#N/A	#N/A	family with sequence similarity 213 member B
LOC101927051	0.42103	1.55	#N/A	#N/A	uncharacterized LOC101927051
LINC00689	0.43692	1.55	#N/A	#N/A	long intergenic non-protein coding RNA 689
NKX2-2	0.50178	1.55	#N/A	#N/A	NK2 homeobox 2
LOC100128079	0.57346	1.55	#N/A	#N/A	uncharacterized LOC100128079
HAMP	0.57647	1.55	#N/A	#N/A	hepcidin antimicrobial peptide
LOC101927668	0.60018	1.55	#N/A	#N/A	uncharacterized LOC101927668
TNNC1	0.34116	1.55	0.021309	0.376564	troponin C1, slow skeletal and cardiac type
DNAH14	0.45616	1.55	0.809304	-0.0251366	dynein axonemal heavy chain 14
LDHB	0.64932	1.55	0.57177	-0.0720194	lactate dehydrogenase B
PGBD1	0.64157	1.55	0.00840657	-0.246142	piggyBac transposable element derived 1
C1orf53	0.36587	1.55	0.000712319	-0.64375	chromosome 1 open reading frame 53
GALNT16	0.22669	1.54	#N/A	#N/A	polypeptide N-acetylgalactosaminyltransferase 16
CD28	0.40687	1.54	#N/A	#N/A	CD28 molecule
C20orf78	0.41896	1.54	#N/A	#N/A	chromosome 20 open reading frame 78
IGF2BP2-AS1	0.43803	1.54	#N/A	#N/A	IGF2BP2 antisense RNA 1
RALGAPA1///RALGAPA1P1	0.45267	1.54	#N/A	#N/A	Ral GTPase activating protein catalytic alpha subunit 1///Ral GTPase activating protein catalytic alpha subunit 1 pseudogene 1
KY	0.51991	1.54	#N/A	#N/A	kyphoscoliosis peptidase
PREX2	0.57131	1.54	#N/A	#N/A	phosphatidylinositol-3,4,5-trisphosphate dependent Rac exchange factor 2
GPR25	0.5729	1.54	#N/A	#N/A	G protein-coupled receptor 25
LRRIQ1	0.6121	1.54	#N/A	#N/A	leucine rich repeats and IQ motif containing 1
ENPP6	0.62767	1.54	#N/A	#N/A	ectonucleotide pyrophosphatase/phosphodiesterase 6
LOC101928961	0.64033	1.54	#N/A	#N/A	uncharacterized LOC101928961
TCF24	0.68323	1.54	#N/A	#N/A	transcription factor 24
ST7-AS1	0.69676	1.54	#N/A	#N/A	ST7 antisense RNA 1
ARL11	0.70058	1.54	#N/A	#N/A	ADP ribosylation factor like GTPase 11
KCNJ16	0.56251	1.54	0.786197	0.0284611	potassium voltage-gated channel subfamily J member 16
FAM102A	0.59744	1.54	0.462711	-0.0531575	family with sequence similarity 102 member A
SERPINA7	0.17549	1.53	#N/A	#N/A	serpin family A member 7
LOC338963	0.54977	1.53	#N/A	#N/A	epididymal protein pseudogene
CYP4A22///CYP4A11	0.5528	1.53	#N/A	#N/A	cytochrome P450 family 4 subfamily A member 22///cytochrome P450 family 4 subfamily A member 11
LINC01097	0.57009	1.53	#N/A	#N/A	long intergenic non-protein coding RNA 1097
ZNF233	0.5884	1.53	#N/A	#N/A	zinc finger protein 233
HNCAT21	0.59937	1.53	#N/A	#N/A	head and neck cancer-associated transcript 21
CXXC1P1	0.62863	1.53	#N/A	#N/A	CXXC finger protein 1 pseudogene 1
HDAC5	0.648	1.53	#N/A	#N/A	histone deacetylase 5
EML2-AS1	0.67432	1.53	#N/A	#N/A	EML2 antisense RNA 1
SCGB2A2	0.68569	1.53	#N/A	#N/A	secretoglobin family 2A member 2
TMCC1-AS1	0.73692	1.53	#N/A	#N/A	TMCC1 antisense RNA 1 (head to head)
DPPA4	0.77275	1.53	#N/A	#N/A	developmental pluripotency associated 4
BCL2A1	0.72551	1.53	0.233899	0.102396	BCL2 related protein A1
C14orf132	0.43858	1.53	0.432075	-0.0781732	chromosome 14 open reading frame 132
PTPN21	0.52186	1.53	0.118271	-0.151113	protein tyrosine phosphatase, non-receptor type 21
SLC15A4	0.64563	1.53	0.0153928	-0.271438	solute carrier family 15 member 4
LGALS3BP	0.26433	1.52	#N/A	#N/A	galectin 3 binding protein
ANK1	0.31549	1.52	#N/A	#N/A	ankyrin 1
OBP2A///OBP2B	0.43162	1.52	#N/A	#N/A	odorant binding protein 2A///odorant binding protein 2B
EBF2	0.4762	1.52	#N/A	#N/A	early B-cell factor 2
SPRR1B	0.48381	1.52	#N/A	#N/A	small proline rich protein 1B
LINC01165	0.51619	1.52	#N/A	#N/A	long intergenic non-protein coding RNA 1165
CDKL1	0.52656	1.52	#N/A	#N/A	cyclin dependent kinase like 1
ASPN	0.57131	1.52	#N/A	#N/A	asporin
CXorf58	0.57877	1.52	#N/A	#N/A	chromosome X open reading frame 58
NXF2B///NXF2	0.60269	1.52	#N/A	#N/A	nuclear RNA export factor 2B///nuclear RNA export factor 2
FLJ22763	0.69578	1.52	#N/A	#N/A	uncharacterized LOC401081
NUP210P1	0.69615	1.52	#N/A	#N/A	nucleoporin 210 pseudogene 1
RRN3P1	0.70582	1.52	#N/A	#N/A	RRN3 homolog, RNA polymerase I transcription factor pseudogene 1
CCL5	0.70249	1.52	0.00534362	0.292913	C-C motif chemokine ligand 5
MRPL39	0.3359	1.52	0.209943	-0.150933	mitochondrial ribosomal protein L39
MMP25-AS1	0.13325	1.51	#N/A	#N/A	MMP25 antisense RNA 1
MUC12	0.45136	1.51	#N/A	#N/A	mucin 12, cell surface associated
MRGPRF	0.54949	1.51	#N/A	#N/A	MAS related GPR family member F
STARD13	0.55312	1.51	#N/A	#N/A	StAR related lipid transfer domain containing 13
L3MBTL1	0.56381	1.51	#N/A	#N/A	l(3)mbt-like 1 (Drosophila)
STK33	0.56679	1.51	#N/A	#N/A	serine/threonine kinase 33
ARX	0.58777	1.51	#N/A	#N/A	aristaless related homeobox
LOC100506272	0.60269	1.51	#N/A	#N/A	uncharacterized LOC100506272
PSMB8-AS1	0.61733	1.51	#N/A	#N/A	PSMB8 antisense RNA 1 (head to head)
RAB38	0.64039	1.51	#N/A	#N/A	RAB38, member RAS oncogene family
PYY	0.71238	1.51	#N/A	#N/A	peptide YY
ANKRD1	0.71846	1.51	#N/A	#N/A	ankyrin repeat domain 1
IL22RA2	0.76043	1.51	#N/A	#N/A	interleukin 22 receptor subunit alpha 2
LOC101927516	0.78672	1.51	#N/A	#N/A	uncharacterized LOC101927516
WDR90	0.67052	1.51	0.228228	0.177092	WD repeat domain 90
ARAP2	0.64563	1.51	0.441045	0.0766913	ArfGAP with RhoGAP domain, ankyrin repeat and PH domain 2
JAK2	0.67738	1.51	0.490279	-0.0534869	Janus kinase 2
NDST2	0.58421	1.51	0.578182	-0.071911	N-deacetylase and N-sulfotransferase 2
PPP2R2B	0.20052	1.5	#N/A	#N/A	protein phosphatase 2 regulatory subunit Bbeta
HIPK1	0.3154	1.5	#N/A	#N/A	homeodomain interacting protein kinase 1
PCDHB6	0.4309	1.5	#N/A	#N/A	protocadherin beta 6
CSN1S2AP	0.50555	1.5	#N/A	#N/A	casein alpha s2-like A, pseudogene
RSAD2	0.54773	1.5	#N/A	#N/A	radical S-adenosyl methionine domain containing 2
MAGEB18	0.57541	1.5	#N/A	#N/A	MAGE family member B18
GRIA4	0.60087	1.5	#N/A	#N/A	glutamate ionotropic receptor AMPA type subunit 4
LINC00923	0.61733	1.5	#N/A	#N/A	long intergenic non-protein coding RNA 923
MCTS1	0.66484	1.5	0.377719	0.137269	MCTS1, re-initiation and release factor
TRABD	0.65339	1.5	0.45065	-0.0852511	TraB domain containing
ZNF527	0.34804	1.49	#N/A	#N/A	zinc finger protein 527
MKNK1-AS1	0.42991	1.49	#N/A	#N/A	MKNK1 antisense RNA 1
VSTM4	0.45136	1.49	#N/A	#N/A	V-set and transmembrane domain containing 4
FMNL3	0.47469	1.49	#N/A	#N/A	formin like 3
CDK12	0.53658	1.49	#N/A	#N/A	cyclin dependent kinase 12
FLI1	0.54911	1.49	#N/A	#N/A	Fli-1 proto-oncogene, ETS transcription factor
MAMDC2-AS1	0.58714	1.49	#N/A	#N/A	MAMDC2 antisense RNA 1
ULK2	0.59486	1.49	#N/A	#N/A	unc-51 like autophagy activating kinase 2
LOC692247	0.61123	1.49	#N/A	#N/A	uncharacterized LOC692247
LOC101928553	0.61393	1.49	#N/A	#N/A	uncharacterized LOC101928553
LOC100129098	0.64818	1.49	#N/A	#N/A	translation initiation factor IF-2
PRKAG2-AS1	0.67121	1.49	#N/A	#N/A	PRKAG2 antisense RNA 1
MAP1A	0.58068	1.49	0.00369375	0.264552	microtubule associated protein 1A
RGS14	0.51917	1.49	0.0567826	0.143188	regulator of G-protein signaling 14
SRRM3	0.22928	1.48	#N/A	#N/A	serine/arginine repetitive matrix 3
ART4	0.23721	1.48	#N/A	#N/A	ADP-ribosyltransferase 4 (Dombrock blood group)
SLC24A3	0.45331	1.48	#N/A	#N/A	solute carrier family 24 member 3
SLC30A2	0.57131	1.48	#N/A	#N/A	solute carrier family 30 member 2
CES5A	0.59449	1.48	#N/A	#N/A	carboxylesterase 5A
ZNF599	0.60018	1.48	#N/A	#N/A	zinc finger protein 599
RASGEF1A	0.64714	1.48	#N/A	#N/A	RasGEF domain family member 1A
LOC101927550	0.75143	1.48	#N/A	#N/A	uncharacterized LOC101927550
C7orf57	0.77508	1.48	#N/A	#N/A	chromosome 7 open reading frame 57
GLI2	0.43481	1.48	0.00181864	0.253296	GLI family zinc finger 2
EPHA1-AS1	0.31259	1.47	#N/A	#N/A	EPHA1 antisense RNA 1
HGF	0.51917	1.47	#N/A	#N/A	hepatocyte growth factor
SCGB1C2///SCGB1C1	0.55194	1.47	#N/A	#N/A	secretoglobin family 1C member 2///secretoglobin family 1C member 1
SPATA3-AS1	0.55953	1.47	#N/A	#N/A	SPATA3 antisense RNA 1 (head to head)
SALL3	0.59795	1.47	0.041676	0.164667	spalt like transcription factor 3
ERO1B	0.26277	1.46	#N/A	#N/A	endoplasmic reticulum oxidoreductase 1 beta
ERP27	0.28006	1.46	#N/A	#N/A	endoplasmic reticulum protein 27
FAM78B	0.29785	1.46	#N/A	#N/A	family with sequence similarity 78 member B
SIRPD	0.37371	1.46	#N/A	#N/A	signal regulatory protein delta
LST1	0.51139	1.46	#N/A	#N/A	leukocyte specific transcript 1
MAPK15	0.64008	1.46	#N/A	#N/A	mitogen-activated protein kinase 15
EPS8L2	0.64135	1.46	#N/A	#N/A	EPS8 like 2
KIAA0825	0.64737	1.46	#N/A	#N/A	KIAA0825
CAPN6	0.66982	1.46	#N/A	#N/A	calpain 6
KRT2	0.68695	1.46	#N/A	#N/A	keratin 2
MELTF	0.69719	1.46	#N/A	#N/A	melanotransferrin
LINC01555	0.75852	1.46	#N/A	#N/A	long intergenic non-protein coding RNA 1555
LOC101929497	0.77196	1.46	#N/A	#N/A	uncharacterized LOC101929497
MAP1B	0.42799	1.46	1.84728e-05	0.968991	microtubule associated protein 1B
TFAP2C	0.52949	1.46	0.248196	0.104659	transcription factor AP-2 gamma
OTP	0.51876	1.46	0.43599	0.076357	orthopedia homeobox
SEMA4D	0.64406	1.46	0.440907	-0.0785807	semaphorin 4D
MT2A	0.1408	1.46	0.620247	-0.0845659	metallothionein 2A
PDCD4	0.55903	1.46	0.277816	-0.0933019	programmed cell death 4 (neoplastic transformation inhibitor)
CLEC11A	0.41956	1.46	1.66257e-06	-0.650693	C-type lectin domain family 11 member A
ZNRF2	0.28144	1.45	#N/A	#N/A	zinc and ring finger 2, E3 ubiquitin protein ligase
KCNAB2	0.31019	1.45	#N/A	#N/A	potassium voltage-gated channel subfamily A regulatory beta subunit 2
LOC102725108///LOC101928910///FAM66D///FAM66B///FAM66C	0.52016	1.45	#N/A	#N/A	uncharacterized LOC102725108///uncharacterized LOC101928910///family with sequence similarity 66 member D///family with sequence similarity 66 member B///family with sequence similarity 66 member C
KCNE1	0.54433	1.45	#N/A	#N/A	potassium voltage-gated channel subfamily E regulatory subunit 1
HAGLR	0.56706	1.45	#N/A	#N/A	HOXD antisense growth-associated long non-coding RNA
SLITRK3	0.58735	1.45	#N/A	#N/A	SLIT and NTRK like family member 3
CFAP161	0.60219	1.45	#N/A	#N/A	cilia and flagella associated protein 161
LOC284570///GPR37L1	0.626	1.45	#N/A	#N/A	uncharacterized LOC284570///G protein-coupled receptor 37 like 1
CST9	0.64768	1.45	#N/A	#N/A	cystatin 9
ERICH5	0.6549	1.45	#N/A	#N/A	glutamate rich 5
LOC100506379	0.671	1.45	#N/A	#N/A	uncharacterized LOC100506379
LOC645485	0.71287	1.45	#N/A	#N/A	uncharacterized LOC645485
LOC101928809	0.72711	1.45	#N/A	#N/A	uncharacterized LOC101928809
CIART	0.73465	1.45	#N/A	#N/A	circadian associated repressor of transcription
EPHB2	0.63441	1.45	0.598997	0.0395861	EPH receptor B2
ZNF417	0.58735	1.45	0.869838	0.0157197	zinc finger protein 417
GUCY1A2	0.16645	1.44	#N/A	#N/A	guanylate cyclase 1 soluble subunit alpha 2
CRH	0.3332	1.44	#N/A	#N/A	corticotropin releasing hormone
KRTAP1-1	0.33562	1.44	#N/A	#N/A	keratin associated protein 1-1
RRP7BP///POLDIP3	0.36196	1.44	#N/A	#N/A	ribosomal RNA processing 7 homolog B, pseudogene///DNA polymerase delta interacting protein 3
LOC101927122	0.63384	1.44	#N/A	#N/A	uncharacterized LOC101927122
LOC105371352	0.65723	1.44	#N/A	#N/A	uncharacterized LOC105371352
CPO	0.67359	1.44	#N/A	#N/A	carboxypeptidase O
FOXD4L1///FOXD4	0.70086	1.44	#N/A	#N/A	forkhead box D4-like 1///forkhead box D4
ZNHIT2	0.50102	1.44	0.19913	0.0991808	zinc finger HIT-type containing 2
HS1BP3	0.59449	1.44	0.605486	0.0667398	HCLS1 binding protein 3
GRTP1	0.74116	1.44	0.655226	0.0350953	growth hormone regulated TBC protein 1
SGMS2	0.54272	1.44	0.703771	0.0318091	sphingomyelin synthase 2
FANCD2	0.58496	1.44	0.109173	-0.164572	Fanconi anemia complementation group D2
ADORA1	0.54224	1.44	0.00149642	-0.29763	adenosine A1 receptor
NFIA	0.38474	1.44	2.61085e-05	-0.52267	nuclear factor I A
CD276	0.51913	1.44	0.000653922	-0.534157	CD276 molecule
LOC101928669///LOC644450	0.47823	1.43	#N/A	#N/A	uncharacterized LOC101928669///uncharacterized LOC644450
P3H3	0.47897	1.43	#N/A	#N/A	prolyl 3-hydroxylase 3
CPNE4	0.56009	1.43	#N/A	#N/A	copine 4
LINC00567	0.5848	1.43	#N/A	#N/A	long intergenic non-protein coding RNA 567
CSPG4	0.58899	1.43	#N/A	#N/A	chondroitin sulfate proteoglycan 4
CLEC4A	0.60572	1.43	#N/A	#N/A	C-type lectin domain family 4 member A
GALR1	0.72071	1.43	#N/A	#N/A	galanin receptor 1
CSF2RB	0.72293	1.43	#N/A	#N/A	colony stimulating factor 2 receptor beta common subunit
TRBC1	0.77557	1.43	#N/A	#N/A	T cell receptor beta constant 1
BDNF	0.6121	1.43	2.95075e-07	0.697069	brain derived neurotrophic factor
LEF1	0.2491	1.43	0.000213824	0.454486	lymphoid enhancer binding factor 1
SMARCA2	0.64028	1.43	0.482445	0.0764796	SWI/SNF related, matrix associated, actin dependent regulator of chromatin, subfamily a, member 2
TCP10L	0.65153	1.43	0.725413	0.0324194	t-complex 10-like
SNX29	0.14906	1.43	0.797139	0.0235924	sorting nexin 29
PLEKHA4	0.58534	1.43	0.0150746	-0.226979	pleckstrin homology domain containing A4
EPHA1	0.37358	1.43	7.60009e-07	-0.796329	EPH receptor A1
VRTN	0.15275	1.42	#N/A	#N/A	vertebrae development associated
FAM223A///FAM223B	0.20294	1.42	#N/A	#N/A	family with sequence similarity 223 member A (non-protein coding)///family with sequence similarity 223 member B (non-protein coding)
ACE	0.46043	1.42	#N/A	#N/A	angiotensin I converting enzyme
GCNT1P1	0.47823	1.42	#N/A	#N/A	glucosaminyl (N-acetyl) transferase 1, core 2 pseudogene 1
ANGPT4	0.52016	1.42	#N/A	#N/A	angiopoietin 4
LOC93444	0.52043	1.42	#N/A	#N/A	uncharacterized LOC93444
CLEC4E	0.58832	1.42	#N/A	#N/A	C-type lectin domain family 4 member E
FEZ1	0.59475	1.42	#N/A	#N/A	fasciculation and elongation protein zeta 1
AKNAD1	0.60018	1.42	#N/A	#N/A	AKNA domain containing 1
FAM167B	0.60572	1.42	#N/A	#N/A	family with sequence similarity 167 member B
HOXA-AS3	0.62597	1.42	#N/A	#N/A	HOXA cluster antisense RNA 3
POLK	0.64818	1.42	#N/A	#N/A	DNA polymerase kappa
EPHA7	0.71846	1.42	#N/A	#N/A	EPH receptor A7
TPRG1	0.72794	1.42	#N/A	#N/A	tumor protein p63 regulated 1
HACD4	0.73333	1.42	#N/A	#N/A	3-hydroxyacyl-CoA dehydratase 4
DVL3	0.50555	1.42	0.0172358	0.414001	dishevelled segment polarity protein 3
DYRK1A	0.63282	1.42	0.136734	0.116515	dual specificity tyrosine phosphorylation regulated kinase 1A
C9orf72	0.65221	1.42	0.279956	-0.09427	chromosome 9 open reading frame 72
RAVER2	0.78054	1.42	0.0833847	-0.139737	ribonucleoprotein, PTB binding 2
SYNDIG1L	0.29416	1.41	#N/A	#N/A	synapse differentiation inducing 1 like
MYH4	0.53783	1.41	#N/A	#N/A	myosin heavy chain 4
LINC00052	0.54288	1.41	#N/A	#N/A	long intergenic non-protein coding RNA 52
SPRR2B	0.5583	1.41	#N/A	#N/A	small proline rich protein 2B
SLC2A10	0.57102	1.41	#N/A	#N/A	solute carrier family 2 member 10
FAM170B-AS1	0.57936	1.41	#N/A	#N/A	FAM170B antisense RNA 1
MDFIC	0.6194	1.41	#N/A	#N/A	MyoD family inhibitor domain containing
PPP4R3A	0.65363	1.41	#N/A	#N/A	protein phosphatase 4 regulatory subunit 3A
RORA-AS1	0.69865	1.41	#N/A	#N/A	RORA antisense RNA 1
IFNA8	0.71846	1.41	#N/A	#N/A	interferon alpha 8
NEBL	0.64009	1.41	4.49769e-05	0.596531	nebulette
SRGAP2	0.50733	1.41	0.0403297	0.15937	SLIT-ROBO Rho GTPase activating protein 2
HOXD11	0.19374	1.41	0.665499	0.0417331	homeobox D11
GABRG3-AS1	0.39069	1.4	#N/A	#N/A	GABRG3 antisense RNA 1
LOC101927138	0.45208	1.4	#N/A	#N/A	uncharacterized LOC101927138
ARHGAP22-IT1	0.55672	1.4	#N/A	#N/A	ARHGAP22 intronic transcript 1
LOC100507353///CACNA1A	0.60779	1.4	#N/A	#N/A	uncharacterized LOC100507353///calcium voltage-gated channel subunit alpha1 A
LOC400794	0.60779	1.4	#N/A	#N/A	uncharacterized LOC400794
FKBP5	0.61582	1.4	#N/A	#N/A	FK506 binding protein 5
EPHA4	0.6199	1.4	#N/A	#N/A	EPH receptor A4
CMKLR1	0.64319	1.4	#N/A	#N/A	chemerin chemokine-like receptor 1
PSMD6-AS2	0.64632	1.4	#N/A	#N/A	PSMD6 antisense RNA 2
HORMAD1	0.64684	1.4	#N/A	#N/A	HORMA domain containing 1
RRS1-AS1	0.65984	1.4	#N/A	#N/A	RRS1 antisense RNA 1 (head to head)
VN1R3	0.68264	1.4	#N/A	#N/A	vomeronasal 1 receptor 3 (gene/pseudogene)
AGXT	0.13325	1.39	#N/A	#N/A	alanine-glyoxylate aminotransferase
ITGB2-AS1	0.47823	1.39	#N/A	#N/A	ITGB2 antisense RNA 1
MIR8072///LOC100293704	0.50408	1.39	#N/A	#N/A	microRNA 8072///serine/arginine repetitive matrix protein 3-like
EMC10	0.52698	1.39	#N/A	#N/A	ER membrane protein complex subunit 10
CYP46A1	0.55701	1.39	#N/A	#N/A	cytochrome P450 family 46 subfamily A member 1
LOC101927814	0.58735	1.39	#N/A	#N/A	uncharacterized LOC101927814
WWTR1-AS1	0.58816	1.39	#N/A	#N/A	WWTR1 antisense RNA 1
PEX5L-AS2	0.62468	1.39	#N/A	#N/A	PEX5L antisense RNA 2
GLI3	0.63284	1.39	#N/A	#N/A	GLI family zinc finger 3
LOC285857	0.67054	1.39	#N/A	#N/A	uncharacterized LOC285857
RGR	0.74116	1.39	#N/A	#N/A	retinal G protein coupled receptor
ELK4	0.51017	1.39	0.39563	0.0639099	ELK4, ETS transcription factor
MATN1	0.37133	1.39	0.836505	-0.018512	matrilin 1, cartilage matrix protein
EHMT2	0.64945	1.39	0.151187	-0.120027	euchromatic histone lysine methyltransferase 2
AMIGO1	0.3108	1.38	#N/A	#N/A	adhesion molecule with Ig like domain 1
LINC00639	0.39814	1.38	#N/A	#N/A	long intergenic non-protein coding RNA 639
LOC100132661	0.51279	1.38	#N/A	#N/A	PRO0419
SARDH	0.5488	1.38	#N/A	#N/A	sarcosine dehydrogenase
KRTAP9-8	0.55903	1.38	#N/A	#N/A	keratin associated protein 9-8
TMEM235	0.57131	1.38	#N/A	#N/A	transmembrane protein 235
LOC101929800///LOC101927424///LOC440896///PGM5	0.70083	1.38	#N/A	#N/A	putative uncharacterized protein FLJ45355///uncharacterized LOC101927424///uncharacterized LOC440896///phosphoglucomutase 5
KCND3	0.73169	1.38	#N/A	#N/A	potassium voltage-gated channel subfamily D member 3
MAGEB6	0.81236	1.38	#N/A	#N/A	MAGE family member B6
MYLK4	0.68135	1.38	3.92662e-09	1.24967	myosin light chain kinase family member 4
CHORDC1	0.64718	1.38	0.00493396	0.306884	cysteine and histidine rich domain containing 1
ZNF324B	0.58832	1.38	0.231375	0.100961	zinc finger protein 324B
AJAP1	0.12917	1.38	0.262381	0.0798902	adherens junctions associated protein 1
GAS2L1	0.49867	1.38	0.622745	0.0446576	growth arrest specific 2 like 1
EPHA6	0.60269	1.38	0.769322	0.0303901	EPH receptor A6
NRXN1	0.5759	1.38	0.088674	-0.122513	neurexin 1
ZEB2	0.43162	1.37	#N/A	#N/A	zinc finger E-box binding homeobox 2
PRR7-AS1	0.51057	1.37	#N/A	#N/A	PRR7 antisense RNA 1
LOC101927869	0.53412	1.37	#N/A	#N/A	uncharacterized LOC101927869
C9orf62	0.54658	1.37	#N/A	#N/A	chromosome 9 open reading frame 62
ZNF649-AS1	0.57131	1.37	#N/A	#N/A	ZNF649 antisense RNA 1
SLC11A1	0.62063	1.37	#N/A	#N/A	solute carrier family 11 member 1
LOC101929526	0.62964	1.37	#N/A	#N/A	uncharacterized LOC101929526
GMIP	0.63169	1.37	#N/A	#N/A	GEM interacting protein
TCL1A	0.63996	1.37	#N/A	#N/A	T-cell leukemia/lymphoma 1A
WFDC6	0.64718	1.37	#N/A	#N/A	WAP four-disulfide core domain 6
CFAP70	0.69578	1.37	#N/A	#N/A	cilia and flagella associated protein 70
THCAT158	0.69744	1.37	#N/A	#N/A	thyroid cancer-associated transcript 158
DIRC3	0.70827	1.37	#N/A	#N/A	disrupted in renal carcinoma 3
LIMCH1	0.25061	1.37	0.538578	0.0558541	LIM and calponin homology domains 1
SYN1	0.72829	1.37	0.711799	0.0342869	synapsin I
TMEM221	0.3897	1.36	#N/A	#N/A	transmembrane protein 221
TEX33	0.47823	1.36	#N/A	#N/A	testis expressed 33
LOC100630923	0.59721	1.36	#N/A	#N/A	LOC100289561-PRKRIP1 readthrough
VAC14-AS1	0.6121	1.36	#N/A	#N/A	VAC14 antisense RNA 1
FGF14	0.6632	1.36	#N/A	#N/A	fibroblast growth factor 14
LINC01360	0.69709	1.36	#N/A	#N/A	long intergenic non-protein coding RNA 1360
LOC101929181	0.73584	1.36	#N/A	#N/A	uncharacterized LOC101929181
SLC24A1	0.53676	1.36	0.0614734	0.169807	solute carrier family 24 member 1
TRIM5	0.49108	1.36	0.637884	0.0520995	tripartite motif containing 5
SLC5A10	0.61581	1.36	0.275129	-0.143625	solute carrier family 5 member 10
C18orf8	0.54891	1.36	0.0583794	-0.166079	chromosome 18 open reading frame 8
SMIM5	0.33448	1.35	#N/A	#N/A	small integral membrane protein 5
TMEM52B	0.38004	1.35	#N/A	#N/A	transmembrane protein 52B
LIPJ	0.40807	1.35	#N/A	#N/A	lipase family member J
KCNJ5	0.48705	1.35	#N/A	#N/A	potassium voltage-gated channel subfamily J member 5
LINC00598	0.55903	1.35	#N/A	#N/A	long intergenic non-protein coding RNA 598
COL5A3	0.58832	1.35	#N/A	#N/A	collagen type V alpha 3 chain
COL27A1	0.59431	1.35	#N/A	#N/A	collagen type XXVII alpha 1 chain
OR1J4	0.65308	1.35	#N/A	#N/A	olfactory receptor family 1 subfamily J member 4
LOC101930299///LOC101929963	0.69952	1.35	#N/A	#N/A	uncharacterized LOC101930299///uncharacterized LOC101929963
CCDC89	0.75245	1.35	#N/A	#N/A	coiled-coil domain containing 89
ITPRIP	0.30434	1.35	0.000428447	0.330929	inositol 1,4,5-trisphosphate receptor interacting protein
CRY2	0.69744	1.35	0.200243	0.128763	cryptochrome circadian clock 2
ACSF3	0.5584	1.35	0.0996255	0.128045	acyl-CoA synthetase family member 3
SYCE2	0.44085	1.35	0.822287	0.0187908	synaptonemal complex central element protein 2
AKAP12	0.13325	1.35	9.49289e-05	-0.535891	A-kinase anchoring protein 12
AANAT	0.17066	1.34	#N/A	#N/A	aralkylamine N-acetyltransferase
LOC646014	0.32799	1.34	#N/A	#N/A	uncharacterized LOC646014
THEM6	0.47253	1.34	#N/A	#N/A	thioesterase superfamily member 6
PITHD1	0.52981	1.34	#N/A	#N/A	PITH domain containing 1
SGCD	0.56258	1.34	#N/A	#N/A	sarcoglycan delta
AMER2	0.61845	1.34	#N/A	#N/A	APC membrane recruitment protein 2
VWA3B	0.63663	1.34	#N/A	#N/A	von Willebrand factor A domain containing 3B
SEMG2	0.69865	1.34	#N/A	#N/A	semenogelin II
TVP23A	0.72731	1.34	#N/A	#N/A	trans-golgi network vesicle protein 23 homolog A
SLC35F1	0.74482	1.34	#N/A	#N/A	solute carrier family 35 member F1
LOC100506207	0.76559	1.34	#N/A	#N/A	uncharacterized LOC100506207
TNN	0.79095	1.34	#N/A	#N/A	tenascin N
CUL5	0.60841	1.34	0.0892643	0.187613	cullin 5
RGS12	0.42799	1.34	0.201717	0.105904	regulator of G-protein signaling 12
ZNF586	0.46601	1.34	0.722504	0.0419212	zinc finger protein 586
OSGEP	0.69728	1.34	0.579883	-0.0510399	O-sialoglycoprotein endopeptidase
MED12L	0.58897	1.33	#N/A	#N/A	mediator complex subunit 12 like
LOC101927792	0.60105	1.33	#N/A	#N/A	uncharacterized LOC101927792
TCL6	0.60105	1.33	#N/A	#N/A	T-cell leukemia/lymphoma 6 (non-protein coding)
LOC105374325	0.61522	1.33	#N/A	#N/A	uncharacterized LOC105374325
RIC3	0.6199	1.33	#N/A	#N/A	RIC3 acetylcholine receptor chaperone
BPIFA4P	0.64207	1.33	#N/A	#N/A	BPI fold containing family A member 4, pseudogene
CD48	0.64468	1.33	#N/A	#N/A	CD48 molecule
BGLT3	0.6871	1.33	#N/A	#N/A	beta globin locus transcript 3 (non-protein coding)
KCNH1	0.71806	1.33	#N/A	#N/A	potassium voltage-gated channel subfamily H member 1
LINC00540	0.75182	1.33	#N/A	#N/A	long intergenic non-protein coding RNA 540
LOC102723620	0.75265	1.33	#N/A	#N/A	uncharacterized LOC102723620
FAXC	0.76156	1.33	#N/A	#N/A	failed axon connections homolog
MAN1A2	0.54996	1.33	0.0283257	0.209355	mannosidase alpha class 1A member 2
IGSF3	0.43813	1.33	0.27614	0.0894532	immunoglobulin superfamily member 3
SPINT3	0.69571	1.33	0.678038	-0.0415553	serine peptidase inhibitor, Kunitz type 3
ZSCAN12	0.70771	1.33	0.0285347	-0.172251	zinc finger and SCAN domain containing 12
FKBP3	0.73234	1.33	0.099332	-0.225653	FK506 binding protein 3
ZNF442	0.42706	1.32	#N/A	#N/A	zinc finger protein 442
MROH7	0.43562	1.32	#N/A	#N/A	maestro heat like repeat family member 7
ZNF560	0.47246	1.32	#N/A	#N/A	zinc finger protein 560
LHFPL5	0.54306	1.32	#N/A	#N/A	lipoma HMGIC fusion partner-like 5
C1orf100	0.54518	1.32	#N/A	#N/A	chromosome 1 open reading frame 100
SIGLEC9	0.54965	1.32	#N/A	#N/A	sialic acid binding Ig like lectin 9
ZP2	0.56175	1.32	#N/A	#N/A	zona pellucida glycoprotein 2
LOC100507387///FAM153A///FAM153B	0.68511	1.32	#N/A	#N/A	uncharacterized LOC100507387///family with sequence similarity 153 member A///family with sequence similarity 153 member B
TNK1	0.71253	1.32	#N/A	#N/A	tyrosine kinase non receptor 1
APELA	0.77352	1.32	#N/A	#N/A	apelin receptor early endogenous ligand
CDK5R1	0.60347	1.32	0.273164	0.0944213	cyclin dependent kinase 5 regulatory subunit 1
SHISA4	0.54949	1.32	0.882866	0.0135464	shisa family member 4
LINC01013	0.39807	1.31	#N/A	#N/A	long intergenic non-protein coding RNA 1013
TRIM14	0.51094	1.31	#N/A	#N/A	tripartite motif containing 14
LOC101929726	0.51991	1.31	#N/A	#N/A	uncharacterized LOC101929726
IGLJ3	0.53763	1.31	#N/A	#N/A	immunoglobulin lambda joining 3
JUND	0.56232	1.31	#N/A	#N/A	JunD proto-oncogene, AP-1 transcription factor subunit
DOC2B	0.5914	1.31	#N/A	#N/A	double C2 domain beta
LINC00671	0.59349	1.31	#N/A	#N/A	long intergenic non-protein coding RNA 671
MYL1	0.62381	1.31	#N/A	#N/A	myosin light chain 1
LOC101928907	0.62525	1.31	#N/A	#N/A	uncharacterized LOC101928907
LOC100288490	0.62581	1.31	#N/A	#N/A	uncharacterized LOC100288490
MYL3	0.63083	1.31	#N/A	#N/A	myosin light chain 3
LYNX1	0.64381	1.31	#N/A	#N/A	Ly6/neurotoxin 1
F13A1	0.7127	1.31	#N/A	#N/A	coagulation factor XIII A chain
KRT6A	0.71651	1.31	#N/A	#N/A	keratin 6A
EN1	0.72487	1.31	#N/A	#N/A	engrailed homeobox 1
LOC102725207///LOC100996760///ANXA8L1///ANXA8	0.75402	1.31	#N/A	#N/A	annexin A8-like///uncharacterized LOC100996760///annexin A8-like 1///annexin A8
RARRES1	0.79173	1.31	#N/A	#N/A	retinoic acid receptor responder 1
PIWIL1	0.75664	1.31	0.0012911	0.349732	piwi like RNA-mediated gene silencing 1
CHAF1A	0.58897	1.31	0.669546	0.033146	chromatin assembly factor 1 subunit A
AMACR	0.5804	1.31	0.803147	-0.0269831	alpha-methylacyl-CoA racemase
TMEM105	0.33448	1.31	0.637177	-0.0388771	transmembrane protein 105
MTSS1	0.51911	1.31	0.0692712	-0.149324	metastasis suppressor 1
SLC16A2	0.64932	1.31	0.00602283	-0.273392	solute carrier family 16 member 2
CERS1///GDF1	0.39029	1.3	#N/A	#N/A	ceramide synthase 1///growth differentiation factor 1
MARK4	0.42472	1.3	#N/A	#N/A	microtubule affinity regulating kinase 4
ALPL	0.45526	1.3	#N/A	#N/A	alkaline phosphatase, liver/bone/kidney
MIR6785///TMEM94	0.54614	1.3	#N/A	#N/A	microRNA 6785///transmembrane protein 94
LOC101927490	0.5549	1.3	#N/A	#N/A	uncharacterized LOC101927490
NCF2	0.60751	1.3	#N/A	#N/A	neutrophil cytosolic factor 2
CEP41	0.61393	1.3	#N/A	#N/A	centrosomal protein 41
FSD2	0.61733	1.3	#N/A	#N/A	fibronectin type III and SPRY domain containing 2
NCAM1	0.64074	1.3	#N/A	#N/A	neural cell adhesion molecule 1
TRIM42	0.67001	1.3	#N/A	#N/A	tripartite motif containing 42
HTR2C	0.67252	1.3	#N/A	#N/A	5-hydroxytryptamine receptor 2C
POU2F3	0.68511	1.3	#N/A	#N/A	POU class 2 homeobox 3
LOC101928314	0.6862	1.3	#N/A	#N/A	uncharacterized LOC101928314
LOC100506639	0.72236	1.3	#N/A	#N/A	uncharacterized LOC100506639
COL19A1	0.72287	1.3	#N/A	#N/A	collagen type XIX alpha 1 chain
LOC101928682	0.73676	1.3	#N/A	#N/A	uncharacterized LOC101928682
DYDC1	0.75466	1.3	#N/A	#N/A	DPY30 domain containing 1
TCP10	0.75601	1.3	#N/A	#N/A	t-complex 10
LOC101926943	0.78005	1.3	#N/A	#N/A	uncharacterized LOC101926943
BSN	0.54142	1.3	0.657073	0.0397864	bassoon presynaptic cytomatrix protein
FOXC2	0.54224	1.3	0.828465	0.0245602	forkhead box C2
ZIC3	0.75601	1.3	0.94795	0.00639843	Zic family member 3
CDH9	0.22669	1.29	#N/A	#N/A	cadherin 9
S100A8	0.45526	1.29	#N/A	#N/A	S100 calcium binding protein A8
LOC101928123	0.51981	1.29	#N/A	#N/A	uncharacterized LOC101928123
ASB10	0.52247	1.29	#N/A	#N/A	ankyrin repeat and SOCS box containing 10
HLA-DPA2	0.56592	1.29	#N/A	#N/A	major histocompatibility complex, class II, DP alpha 2 (pseudogene)
KIR2DL3	0.60431	1.29	#N/A	#N/A	killer cell immunoglobulin like receptor, two Ig domains and long cytoplasmic tail 3
SCNN1B	0.62863	1.29	#N/A	#N/A	sodium channel epithelial 1 beta subunit
KCNB2	0.64907	1.29	#N/A	#N/A	potassium voltage-gated channel subfamily B member 2
LOC284865	0.66131	1.29	#N/A	#N/A	uncharacterized LOC284865
PLA2G4E-AS1	0.67524	1.29	#N/A	#N/A	PLA2G4E antisense RNA 1
EVA1C	0.70668	1.29	#N/A	#N/A	eva-1 homolog C
BDNF-AS	0.73376	1.29	#N/A	#N/A	BDNF antisense RNA
LOC101929151	0.7684	1.29	#N/A	#N/A	uncharacterized LOC101929151
LINC01021	0.79267	1.29	#N/A	#N/A	long intergenic non-protein coding RNA 1021
RRP12	0.4547	1.29	0.115608	0.147737	ribosomal RNA processing 12 homolog
TTC12	0.48694	1.29	0.172359	0.101485	tetratricopeptide repeat domain 12
CCDC69	0.37371	1.29	0.746236	-0.0316924	coiled-coil domain containing 69
ADAT3	0.58943	1.29	0.323288	-0.0931547	adenosine deaminase, tRNA specific 3
MAGEA6	0.5488	1.29	0.0688678	-0.289194	MAGE family member A6
SLPI	0.23216	1.28	#N/A	#N/A	secretory leukocyte peptidase inhibitor
ABCC12	0.24578	1.28	#N/A	#N/A	ATP binding cassette subfamily C member 12
LOC389765	0.25061	1.28	#N/A	#N/A	kinesin family member 27 pseudogene
P2RY1	0.26381	1.28	#N/A	#N/A	purinergic receptor P2Y1
SNORD112///MEG8	0.55908	1.28	#N/A	#N/A	small nucleolar RNA, C/D box 112///maternally expressed 8 (non-protein coding)
GRAMD2	0.59525	1.28	#N/A	#N/A	GRAM domain containing 2
FAM106A	0.65824	1.28	#N/A	#N/A	family with sequence similarity 106 member A
FIBIN	0.75472	1.28	#N/A	#N/A	fin bud initiation factor homolog (zebrafish)
NPVF	0.76266	1.28	#N/A	#N/A	neuropeptide VF precursor
FSIP1	0.79987	1.28	0.144126	0.13177	fibrous sheath interacting protein 1
JMJD1C	0.33322	1.28	0.260476	0.117553	jumonji domain containing 1C
ARHGAP9	0.53924	1.28	0.577222	-0.0528934	Rho GTPase activating protein 9
CPEB2	0.16884	1.28	0.271546	-0.08213	cytoplasmic polyadenylation element binding protein 2
KLC1	0.78399	1.28	0.0215647	-0.21873	kinesin light chain 1
PCDHA1///PCDHA2///PCDHA3///PCDHA4///PCDHA5///PCDHA6///PCDHA7///PCDHA8///PCDHA10///PCDHA11///PCDHA12///PCDHA13///PCDHAC1///PCDHAC2///PCDHA9	0.17085	1.27	#N/A	#N/A	protocadherin alpha 1///protocadherin alpha 2///protocadherin alpha 3///protocadherin alpha 4///protocadherin alpha 5///protocadherin alpha 6///protocadherin alpha 7///protocadherin alpha 8///protocadherin alpha 10///protocadherin alpha 11///protocadherin alpha 12///protocadherin alpha 13///protocadherin alpha subfamily C, 1///protocadherin alpha subfamily C, 2///protocadherin alpha 9
USP2	0.25126	1.27	#N/A	#N/A	ubiquitin specific peptidase 2
CRNN	0.41427	1.27	#N/A	#N/A	cornulin
CD226	0.44259	1.27	#N/A	#N/A	CD226 molecule
ALDH1A2	0.46381	1.27	#N/A	#N/A	aldehyde dehydrogenase 1 family member A2
PCDHB11	0.51424	1.27	#N/A	#N/A	protocadherin beta 11
WDFY4	0.55903	1.27	#N/A	#N/A	WDFY family member 4
ZNF208	0.5759	1.27	#N/A	#N/A	zinc finger protein 208
FAM205C	0.6199	1.27	#N/A	#N/A	family with sequence similarity 205 member C
CYBB	0.63996	1.27	#N/A	#N/A	cytochrome b-245 beta chain
ZIM3	0.64524	1.27	#N/A	#N/A	zinc finger imprinted 3
TYRO3P	0.65216	1.27	#N/A	#N/A	TYRO3P protein tyrosine kinase pseudogene
LOC100506022	0.6893	1.27	#N/A	#N/A	uncharacterized LOC100506022
NTRK2	0.69487	1.27	#N/A	#N/A	neurotrophic receptor tyrosine kinase 2
LOC105370737	0.73126	1.27	#N/A	#N/A	uncharacterized LOC105370737
HCLS1	0.76415	1.27	#N/A	#N/A	hematopoietic cell-specific Lyn substrate 1
UGT2A2///UGT2A1	0.82008	1.27	#N/A	#N/A	UDP glucuronosyltransferase family 2 member A2///UDP glucuronosyltransferase family 2 member A1 complex locus
SYCP2	0.22771	1.27	0.00077746	0.33991	synaptonemal complex protein 2
KAZALD1	0.62365	1.27	0.103964	0.156382	Kazal type serine peptidase inhibitor domain 1
RADIL	0.64039	1.27	0.0147111	-0.256381	Rap associating with DIL domain
PMF1-BGLAP///PMF1///BGLAP	0.13586	1.26	#N/A	#N/A	PMF1-BGLAP readthrough///polyamine-modulated factor 1///bone gamma-carboxyglutamate protein
LINC00486	0.38695	1.26	#N/A	#N/A	long intergenic non-protein coding RNA 486
CST9L	0.46424	1.26	#N/A	#N/A	cystatin 9-like
LOC101929552	0.53753	1.26	#N/A	#N/A	uncharacterized LOC101929552
FRMD4B	0.59318	1.26	#N/A	#N/A	FERM domain containing 4B
PCDHGA3	0.59536	1.26	#N/A	#N/A	protocadherin gamma subfamily A, 3
SPRY3	0.60548	1.26	#N/A	#N/A	sprouty RTK signaling antagonist 3
CALML3	0.64718	1.26	#N/A	#N/A	calmodulin like 3
UGT2B15	0.64873	1.26	#N/A	#N/A	UDP glucuronosyltransferase family 2 member B15
CD36	0.71357	1.26	#N/A	#N/A	CD36 molecule
LOC148696	0.78436	1.26	#N/A	#N/A	uncharacterized LOC148696
ZNF324	0.50541	1.26	0.039635	0.184677	zinc finger protein 324
SEPSECS	0.61845	1.26	0.491379	0.0819422	Sep (O-phosphoserine) tRNA:Sec (selenocysteine) tRNA synthase
RAB40B	0.48642	1.26	0.882755	0.0152849	RAB40B, member RAS oncogene family
PNMA6A	0.19849	1.26	0.963862	0.00423403	paraneoplastic Ma antigen family member 6A
LOC400958	0.66474	1.26	0.708082	-0.0374825	uncharacterized LOC400958
SPINT2	0.66474	1.26	0.00689769	-0.326429	serine peptidase inhibitor, Kunitz type 2
LOC105369705	0.3677	1.25	#N/A	#N/A	uncharacterized LOC105369705
DCAF8	0.40441	1.25	#N/A	#N/A	DDB1 and CUL4 associated factor 8
LOC100996809///HLA-DRB4///HLA-DRB1	0.48005	1.25	#N/A	#N/A	HLA class II histocompatibility antigen, DRB1-10 beta chain-like///major histocompatibility complex, class II, DR beta 4///major histocompatibility complex, class II, DR beta 1
DPYS	0.55953	1.25	#N/A	#N/A	dihydropyrimidinase
CLCNKB	0.55953	1.25	#N/A	#N/A	chloride voltage-gated channel Kb
TRPM7	0.58248	1.25	#N/A	#N/A	transient receptor potential cation channel subfamily M member 7
MEG3	0.58735	1.25	#N/A	#N/A	maternally expressed 3 (non-protein coding)
ADAM8	0.63013	1.25	#N/A	#N/A	ADAM metallopeptidase domain 8
LOC100287877	0.64616	1.25	#N/A	#N/A	uncharacterized LOC100287877
BEND6	0.65213	1.25	#N/A	#N/A	BEN domain containing 6
MGAT4D	0.6871	1.25	#N/A	#N/A	MGAT4 family member D
NPC1L1	0.68812	1.25	#N/A	#N/A	NPC1 like intracellular cholesterol transporter 1
CCL11	0.69165	1.25	#N/A	#N/A	C-C motif chemokine ligand 11
RNF144B	0.69648	1.25	#N/A	#N/A	ring finger protein 144B
MMP21	0.69744	1.25	#N/A	#N/A	matrix metallopeptidase 21
AQP6	0.72698	1.25	#N/A	#N/A	aquaporin 6
HPDL	0.72731	1.25	#N/A	#N/A	4-hydroxyphenylpyruvate dioxygenase like
CWH43	0.77498	1.25	#N/A	#N/A	cell wall biogenesis 43 C-terminal homolog
GLT8D2	0.7894	1.25	#N/A	#N/A	glycosyltransferase 8 domain containing 2
ARAP1	0.69578	1.25	0.11614	0.146286	ArfGAP with RhoGAP domain, ankyrin repeat and PH domain 1
CMTM6	0.87623	1.25	0.443065	0.0782543	CKLF like MARVEL transmembrane domain containing 6
CASZ1	0.26423	1.25	0.444846	0.0684562	castor zinc finger 1
GNRHR2	0.25126	1.24	#N/A	#N/A	gonadotropin releasing hormone receptor 2 (pseudogene)
SLC26A1	0.3332	1.24	#N/A	#N/A	solute carrier family 26 member 1
ETNPPL	0.3898	1.24	#N/A	#N/A	ethanolamine-phosphate phospho-lyase
PSKH2	0.47681	1.24	#N/A	#N/A	protein serine kinase H2
PCDHA2	0.48381	1.24	#N/A	#N/A	protocadherin alpha 2
TMED7-TICAM2///TICAM2	0.49639	1.24	#N/A	#N/A	TMED7-TICAM2 readthrough///toll like receptor adaptor molecule 2
DEFB121	0.50662	1.24	#N/A	#N/A	defensin beta 121
LOC100505666	0.54613	1.24	#N/A	#N/A	uncharacterized LOC100505666
GPR68	0.55903	1.24	#N/A	#N/A	G protein-coupled receptor 68
SCGB1D1	0.62696	1.24	#N/A	#N/A	secretoglobin family 1D member 1
TCTEX1D1	0.64714	1.24	#N/A	#N/A	Tctex1 domain containing 1
SYNPO	0.6474	1.24	#N/A	#N/A	synaptopodin
P2RX1	0.6896	1.24	#N/A	#N/A	purinergic receptor P2X 1
KMT2A	0.69288	1.24	#N/A	#N/A	lysine methyltransferase 2A
VPS36	0.72267	1.24	#N/A	#N/A	vacuolar protein sorting 36 homolog
LOC1720	0.75143	1.24	#N/A	#N/A	dihydrofolate reductase pseudogene
LOC105375075	0.75953	1.24	#N/A	#N/A	uncharacterized LOC105375075
SPOCK3	0.76118	1.24	#N/A	#N/A	sparc/osteonectin, cwcv and kazal-like domains proteoglycan (testican) 3
LAYN	0.78472	1.24	#N/A	#N/A	layilin
IQGAP2	0.72717	1.24	0.000684788	0.393336	IQ motif containing GTPase activating protein 2
CADM4	0.46446	1.24	0.0512042	0.163951	cell adhesion molecule 4
GABRB3	0.40266	1.24	0.158201	0.114741	gamma-aminobutyric acid type A receptor beta3 subunit
ACY1	0.557	1.24	0.551639	0.101842	aminoacylase 1
IL17RC	0.64194	1.24	0.475216	0.0571024	interleukin 17 receptor C
SMAD4	0.56067	1.24	0.882534	-0.0237831	SMAD family member 4
TBX3	0.34109	1.24	0.765006	-0.027521	T-box 3
STARD5	0.48527	1.24	0.159115	-0.149235	StAR related lipid transfer domain containing 5
PTN	0.26185	1.23	#N/A	#N/A	pleiotrophin
NAALAD2	0.49744	1.23	#N/A	#N/A	N-acetylated alpha-linked acidic dipeptidase 2
MIR3681HG	0.50662	1.23	#N/A	#N/A	MIR3681 host gene
DUSP18	0.57896	1.23	#N/A	#N/A	dual specificity phosphatase 18
LOC157740	0.5901	1.23	#N/A	#N/A	uncharacterized protein C8orf9
ADAM3A	0.59478	1.23	#N/A	#N/A	ADAM metallopeptidase domain 3A (pseudogene)
JAM2	0.60246	1.23	#N/A	#N/A	junctional adhesion molecule 2
MS4A2	0.60591	1.23	#N/A	#N/A	membrane spanning 4-domains A2
SLC14A1	0.6274	1.23	#N/A	#N/A	solute carrier family 14 member 1 (Kidd blood group)
LINC01569	0.65075	1.23	#N/A	#N/A	long intergenic non-protein coding RNA 1569
ADAM32	0.65758	1.23	#N/A	#N/A	ADAM metallopeptidase domain 32
NEURL1	0.69053	1.23	#N/A	#N/A	neuralized E3 ubiquitin protein ligase 1
RAB25	0.69706	1.23	#N/A	#N/A	RAB25, member RAS oncogene family
XAGE1B///XAGE1E	0.70707	1.23	#N/A	#N/A	X antigen family member 1B///X antigen family member 1E
LOC100287576///DGCR5	0.77557	1.23	#N/A	#N/A	uncharacterized LOC100287576///DiGeorge syndrome critical region gene 5 (non-protein coding)
PGM5	0.78292	1.23	#N/A	#N/A	phosphoglucomutase 5
ZDHHC8	0.63441	1.23	0.00731401	0.313131	zinc finger DHHC-type containing 8
GFRA2	0.65293	1.23	0.575407	-0.0488175	GDNF family receptor alpha 2
PPFIBP1	0.55903	1.23	0.00333541	-0.384916	PPFIA binding protein 1
LOC101929219///LOC100505650///C1orf186	0.14584	1.22	#N/A	#N/A	uncharacterized LOC101929219///uncharacterized LOC100505650///chromosome 1 open reading frame 186
PKP1	0.40078	1.22	#N/A	#N/A	plakophilin 1
KRT16	0.45163	1.22	#N/A	#N/A	keratin 16
MIR4458///MIR4458HG	0.46517	1.22	#N/A	#N/A	microRNA 4458///MIR4458 host gene
IL37	0.50555	1.22	#N/A	#N/A	interleukin 37
LCE1E	0.64073	1.22	#N/A	#N/A	late cornified envelope 1E
LOC101929141///CCDC144CP///CCDC144B///CCDC144A	0.64616	1.22	#N/A	#N/A	coiled-coil domain-containing protein 144B-like///coiled-coil domain containing 144C, pseudogene///coiled-coil domain containing 144B (pseudogene)///coiled-coil domain containing 144A
LOC100421171	0.64853	1.22	#N/A	#N/A	thyroid hormone receptor interactor 11 pseudogene
BEGAIN	0.70841	1.22	#N/A	#N/A	brain enriched guanylate kinase associated
LOC100507391	0.73676	1.22	#N/A	#N/A	uncharacterized LOC100507391
LIMS1	0.57557	1.22	0.0242502	0.233999	LIM zinc finger domain containing 1
TEKT2	0.74543	1.22	0.468347	0.0719779	tektin 2
ZNF800	0.46517	1.22	0.7334	0.0413247	zinc finger protein 800
DOPEY2	0.48248	1.22	0.778335	0.031661	dopey family member 2
RHBDL1	0.68973	1.22	0.899492	-0.0162264	rhomboid like 1
HELLS	0.51139	1.22	0.0430086	-0.15475	helicase, lymphoid-specific
LILRA1	0.1721	1.21	#N/A	#N/A	leukocyte immunoglobulin like receptor A1
TBX2	0.29785	1.21	#N/A	#N/A	T-box 2
LOC100286922	0.54288	1.21	#N/A	#N/A	DnaJ heat shock protein family (Hsp40) member B3 pseudogene
SPEF2	0.55709	1.21	#N/A	#N/A	sperm flagellar 2
LOC101929172	0.57285	1.21	#N/A	#N/A	uncharacterized LOC101929172
FSCB	0.5792	1.21	#N/A	#N/A	fibrous sheath CABYR binding protein
ZNF883	0.581	1.21	#N/A	#N/A	zinc finger protein 883
SSTR5	0.60751	1.21	#N/A	#N/A	somatostatin receptor 5
SAMD9	0.62221	1.21	#N/A	#N/A	sterile alpha motif domain containing 9
LOC101927254	0.63089	1.21	#N/A	#N/A	uncharacterized LOC101927254
CDH12	0.68135	1.21	#N/A	#N/A	cadherin 12
CARD16///CASP1	0.73624	1.21	#N/A	#N/A	caspase recruitment domain family member 16///caspase 1
PELO	0.64718	1.21	5.71073e-05	0.520437	pelota homolog (Drosophila)
SLC2A1	0.60347	1.21	0.327158	0.204487	solute carrier family 2 member 1
KLHL17	0.51221	1.21	0.0990731	0.198041	kelch like family member 17
GRIN1	0.50789	1.21	0.72276	0.0418415	glutamate ionotropic receptor NMDA type subunit 1
ZNF549	0.67623	1.21	0.940764	0.00807703	zinc finger protein 549
PKIB	0.23216	1.21	0.351494	-0.124907	protein kinase (cAMP-dependent, catalytic) inhibitor beta
FTCD	0.1223	1.2	#N/A	#N/A	formimidoyltransferase cyclodeaminase
LOC100506406	0.13696	1.2	#N/A	#N/A	uncharacterized LOC100506406
CST6	0.52399	1.2	#N/A	#N/A	cystatin E/M
PRPF40B	0.55903	1.2	#N/A	#N/A	pre-mRNA processing factor 40 homolog B
NEB	0.58086	1.2	#N/A	#N/A	nebulin
DEPDC1-AS1	0.58404	1.2	#N/A	#N/A	DEPDC1 antisense RNA 1
TMIGD2	0.59525	1.2	#N/A	#N/A	transmembrane and immunoglobulin domain containing 2
LINC01342	0.5967	1.2	#N/A	#N/A	long intergenic non-protein coding RNA 1342
DCAF4L1	0.66776	1.2	#N/A	#N/A	DDB1 and CUL4 associated factor 4 like 1
NR1D1///THRA	0.67432	1.2	#N/A	#N/A	nuclear receptor subfamily 1 group D member 1///thyroid hormone receptor, alpha
LOC102724938	0.70707	1.2	#N/A	#N/A	uncharacterized LOC102724938
CASC23	0.73435	1.2	#N/A	#N/A	cancer susceptibility candidate 23 (non-protein coding)
TAS1R1	0.78051	1.2	#N/A	#N/A	taste 1 receptor member 1
LRRC38	0.86253	1.2	#N/A	#N/A	leucine rich repeat containing 38
PAX3	0.58181	1.2	0.934087	-0.0207822	paired box 3
VARS	0.54036	1.2	0.0289804	-0.201235	valyl-tRNA synthetase
PI3	0.19182	1.19	#N/A	#N/A	peptidase inhibitor 3
FBN1	0.2491	1.19	#N/A	#N/A	fibrillin 1
TSR3	0.36138	1.19	#N/A	#N/A	TSR3, acp transferase ribosome maturation factor
ADRA1B	0.52399	1.19	#N/A	#N/A	adrenoceptor alpha 1B
LOC101928651	0.61393	1.19	#N/A	#N/A	uncharacterized LOC101928651
LOC100294145	0.64142	1.19	#N/A	#N/A	uncharacterized LOC100294145
LOC283674	0.6435	1.19	#N/A	#N/A	uncharacterized LOC283674
ZNF790-AS1	0.6793	1.19	#N/A	#N/A	ZNF790 antisense RNA 1
LOC101929073	0.6893	1.19	#N/A	#N/A	uncharacterized LOC101929073
LOC101930322///ABCC6	0.70947	1.19	#N/A	#N/A	multidrug resistance-associated protein 6-like///ATP binding cassette subfamily C member 6
RAPGEF4-AS1	0.78913	1.19	#N/A	#N/A	RAPGEF4 antisense RNA 1
DACT1	0.71951	1.19	1.53755e-11	2.45778	dishevelled binding antagonist of beta catenin 1
S1PR3	0.26895	1.19	0.141133	0.122417	sphingosine-1-phosphate receptor 3
NISCH	0.46018	1.19	0.400216	0.0791094	nischarin
PDGFA	0.197	1.19	0.641495	0.0428881	platelet derived growth factor subunit A
SH2D3C	0.61733	1.19	0.765192	-0.0340917	SH2 domain containing 3C
LOC728024	0.67674	1.19	0.320575	-0.0905802	chromosome X open reading frame 56 pseudogene
AKR1B1	0.13566	1.19	0.0562932	-0.172264	aldo-keto reductase family 1 member B
CADM2	0.26058	1.19	0.00157818	-0.324678	cell adhesion molecule 2
UBIAD1	0.56771	1.19	0.00978247	-0.368231	UbiA prenyltransferase domain containing 1
TMEM161B-AS1	0.23677	1.18	#N/A	#N/A	TMEM161B antisense RNA 1
LINC00216	0.40704	1.18	#N/A	#N/A	long intergenic non-protein coding RNA 216
MORN1	0.41799	1.18	#N/A	#N/A	MORN repeat containing 1
CTTNBP2	0.44801	1.18	#N/A	#N/A	cortactin binding protein 2
TMEM204	0.46446	1.18	#N/A	#N/A	transmembrane protein 204
HTR6	0.58314	1.18	#N/A	#N/A	5-hydroxytryptamine receptor 6
OR52K3P	0.60541	1.18	#N/A	#N/A	olfactory receptor family 52 subfamily K member 3 pseudogene
TMPRSS11E	0.60889	1.18	#N/A	#N/A	transmembrane protease, serine 11E
ANKRD23///ANKRD39	0.61581	1.18	#N/A	#N/A	ankyrin repeat domain 23///ankyrin repeat domain 39
IL11	0.61733	1.18	#N/A	#N/A	interleukin 11
CYP2C18	0.63567	1.18	#N/A	#N/A	cytochrome P450 family 2 subfamily C member 18
LINC00858	0.65817	1.18	#N/A	#N/A	long intergenic non-protein coding RNA 858
SFTPA2///SFTPA1	0.65824	1.18	#N/A	#N/A	surfactant protein A2///surfactant protein A1
LOC105377276	0.66033	1.18	#N/A	#N/A	uncharacterized LOC105377276
ARHGAP42	0.66885	1.18	#N/A	#N/A	Rho GTPase activating protein 42
OPCML	0.67652	1.18	#N/A	#N/A	opioid binding protein/cell adhesion molecule like
SLC25A53	0.6838	1.18	#N/A	#N/A	solute carrier family 25 member 53
ACSL6	0.69112	1.18	#N/A	#N/A	acyl-CoA synthetase long-chain family member 6
PARP11	0.69864	1.18	#N/A	#N/A	poly(ADP-ribose) polymerase family member 11
STK32A	0.69864	1.18	#N/A	#N/A	serine/threonine kinase 32A
LIFR-AS1///MIR3650	0.72226	1.18	#N/A	#N/A	LIFR antisense RNA 1///microRNA 3650
OCR1	0.7381	1.18	#N/A	#N/A	ovarian cancer-related protein 1
ZAR1	0.74604	1.18	#N/A	#N/A	zygote arrest 1
BRD7P3	0.77645	1.18	#N/A	#N/A	bromodomain containing 7 pseudogene 3
GKN1	0.77853	1.18	#N/A	#N/A	gastrokine 1
TEX36-AS1	0.82618	1.18	#N/A	#N/A	TEX36 antisense RNA 1
TNRC6A	0.52656	1.18	0.0747298	0.193956	trinucleotide repeat containing 6A
ADAM22	0.66422	1.18	0.656974	0.0394754	ADAM metallopeptidase domain 22
POLRMT	0.39069	1.18	0.883653	-0.0206084	RNA polymerase mitochondrial
ZNF793	0.26655	1.17	#N/A	#N/A	zinc finger protein 793
RFTN1	0.30126	1.17	#N/A	#N/A	raftlin, lipid raft linker 1
CNGA1	0.31272	1.17	#N/A	#N/A	cyclic nucleotide gated channel alpha 1
IGHV4-31///IGHM///IGHG3///IGHG2///IGHG1///IGHD///IGHA1	0.40192	1.17	#N/A	#N/A	immunoglobulin heavy variable 4-31///immunoglobulin heavy constant mu///immunoglobulin heavy constant gamma 3 (G3m marker)///immunoglobulin heavy constant gamma 2 (G2m marker)///immunoglobulin heavy constant gamma 1 (G1m marker)///immunoglobulin heavy constant delta///immunoglobulin heavy constant alpha 1
HERC6	0.54036	1.17	#N/A	#N/A	HECT and RLD domain containing E3 ubiquitin protein ligase family member 6
GSTT2	0.60345	1.17	#N/A	#N/A	glutathione S-transferase theta 2 (gene/pseudogene)
LOC100506236	0.60779	1.17	#N/A	#N/A	uncharacterized LOC100506236
PER4	0.65443	1.17	#N/A	#N/A	period circadian clock 3 pseudogene
LOC152225	0.65832	1.17	#N/A	#N/A	uncharacterized LOC152225
NT5C1A	0.68438	1.17	#N/A	#N/A	5'-nucleotidase, cytosolic IA
KCNMA1-AS1	0.69409	1.17	#N/A	#N/A	KCNMA1 antisense RNA 1
SOGA3///KIAA0408	0.72822	1.17	#N/A	#N/A	SOGA family member 3///KIAA0408
NDST3	0.74475	1.17	#N/A	#N/A	N-deacetylase and N-sulfotransferase 3
VWA5B1	0.78185	1.17	#N/A	#N/A	von Willebrand factor A domain containing 5B1
GABRA2	0.29386	1.17	7.64144e-10	2.46603	gamma-aminobutyric acid type A receptor alpha2 subunit
2000-08-31	0.52277	1.17	0.000773624	0.559146	septin 4
SIX4	0.62824	1.17	0.00134757	0.320563	SIX homeobox 4
TNFRSF25	0.30434	1.17	0.0203579	0.318711	TNF receptor superfamily member 25
ZDHHC2	0.61463	1.17	0.174614	0.155476	zinc finger DHHC-type containing 2
FGF6	0.52471	1.17	0.465507	0.0527421	fibroblast growth factor 6
LPAL2	0.72822	1.17	0.294595	-0.0906634	lipoprotein(a) like 2, pseudogene
ADSS	0.76557	1.17	0.0276586	-0.192134	adenylosuccinate synthase
SCN2A	0.51431	1.17	4.25544e-06	-0.549956	sodium voltage-gated channel alpha subunit 2
APBB2	0.19621	1.16	#N/A	#N/A	amyloid beta precursor protein binding family B member 2
ENAM	0.51139	1.16	#N/A	#N/A	enamelin
CHL1	0.54969	1.16	#N/A	#N/A	cell adhesion molecule L1 like
CXCL8	0.61393	1.16	#N/A	#N/A	C-X-C motif chemokine ligand 8
SLC6A1	0.61921	1.16	#N/A	#N/A	solute carrier family 6 member 1
EEF2KMT	0.66099	1.16	#N/A	#N/A	eukaryotic elongation factor 2 lysine methyltransferase
C2CD3	0.66159	1.16	#N/A	#N/A	C2 calcium dependent domain containing 3
MGC27382	0.68024	1.16	#N/A	#N/A	uncharacterized MGC27382
NOD2	0.73325	1.16	#N/A	#N/A	nucleotide binding oligomerization domain containing 2
TNFSF14	0.75265	1.16	#N/A	#N/A	tumor necrosis factor superfamily member 14
KDM3A	0.78431	1.16	#N/A	#N/A	lysine demethylase 3A
NFIB	0.22488	1.16	0.208051	0.100333	nuclear factor I B
PBX1	0.74604	1.16	0.465388	0.057709	PBX homeobox 1
TIGD6	0.77713	1.16	0.884244	-0.0159425	tigger transposable element derived 6
ST3GAL2	0.62713	1.16	0.475264	-0.0717839	ST3 beta-galactoside alpha-2,3-sialyltransferase 2
LOC101929047///HERC2	0.41159	1.15	#N/A	#N/A	uncharacterized LOC101929047///HECT and RLD domain containing E3 ubiquitin protein ligase 2
HS6ST3	0.6121	1.15	#N/A	#N/A	heparan sulfate 6-O-sulfotransferase 3
CASP14	0.61522	1.15	#N/A	#N/A	caspase 14
KCNC3	0.62247	1.15	#N/A	#N/A	potassium voltage-gated channel subfamily C member 3
SLC6A15	0.64328	1.15	#N/A	#N/A	solute carrier family 6 member 15
NRP2	0.65308	1.15	#N/A	#N/A	neuropilin 2
SCN5A	0.68135	1.15	#N/A	#N/A	sodium voltage-gated channel alpha subunit 5
MFNG	0.75124	1.15	#N/A	#N/A	MFNG O-fucosylpeptide 3-beta-N-acetylglucosaminyltransferase
KRTAP1-3	0.75366	1.15	#N/A	#N/A	keratin associated protein 1-3
LOC101930006///FRMPD2B///FRMPD2	0.78051	1.15	#N/A	#N/A	putative protein FRMPD2-like///FERM and PDZ domain containing 2B, pseudogene///FERM and PDZ domain containing 2
KRT7	0.79739	1.15	#N/A	#N/A	keratin 7
HYALP1	0.80468	1.15	#N/A	#N/A	hyaluronoglucosaminidase pseudogene 1
TRIM55	0.83826	1.15	#N/A	#N/A	tripartite motif containing 55
FGF9	0.82171	1.15	2.15469e-08	0.955312	fibroblast growth factor 9
IRX4	0.64605	1.15	0.0045586	0.230234	iroquois homeobox 4
C20orf96	0.73676	1.15	0.832106	0.0194331	chromosome 20 open reading frame 96
CYP1B1	0.5759	1.15	0.0116244	-0.295299	cytochrome P450 family 1 subfamily B member 1
C10orf91	0.29964	1.14	#N/A	#N/A	chromosome 10 open reading frame 91
FCN2	0.33448	1.14	#N/A	#N/A	ficolin 2
GPR31	0.48157	1.14	#N/A	#N/A	G protein-coupled receptor 31
TXLNGY	0.51072	1.14	#N/A	#N/A	taxilin gamma pseudogene, Y-linked
MYRF	0.52277	1.14	#N/A	#N/A	myelin regulatory factor
MC5R	0.53221	1.14	#N/A	#N/A	melanocortin 5 receptor
NIM1K	0.53625	1.14	#N/A	#N/A	NIM1 serine/threonine protein kinase
ADGRG5	0.54158	1.14	#N/A	#N/A	adhesion G protein-coupled receptor G5
LINC00029	0.56706	1.14	#N/A	#N/A	long intergenic non-protein coding RNA 29
ADAMTS9-AS1	0.57797	1.14	#N/A	#N/A	ADAMTS9 antisense RNA 1
CXCR3	0.59248	1.14	#N/A	#N/A	C-X-C motif chemokine receptor 3
ANGPT2	0.59632	1.14	#N/A	#N/A	angiopoietin 2
CLEC12A	0.59823	1.14	#N/A	#N/A	C-type lectin domain family 12 member A
CES3	0.59975	1.14	#N/A	#N/A	carboxylesterase 3
KIR2DS2///KIR2DS4///KIR2DS1///KIR2DL3///KIR2DL2///KIR2DL1	0.60591	1.14	#N/A	#N/A	killer cell immunoglobulin like receptor, two Ig domains and short cytoplasmic tail 2///killer cell immunoglobulin like receptor, two Ig domains and short cytoplasmic tail 4///killer cell immunoglobulin like receptor, two Ig domains and short cytoplasmic tail 1///killer cell immunoglobulin like receptor, two Ig domains and long cytoplasmic tail 3///killer cell immunoglobulin like receptor, two Ig…
LOC101929459	0.64406	1.14	#N/A	#N/A	uncharacterized LOC101929459
EMC3	0.64789	1.14	#N/A	#N/A	ER membrane protein complex subunit 3
PXDNL	0.64833	1.14	#N/A	#N/A	peroxidasin like
KRT76	0.64843	1.14	#N/A	#N/A	keratin 76
DAAM2	0.69453	1.14	#N/A	#N/A	dishevelled associated activator of morphogenesis 2
EDRF1	0.69615	1.14	#N/A	#N/A	erythroid differentiation regulatory factor 1
ACRBP	0.70692	1.14	#N/A	#N/A	acrosin binding protein
LOC101929529	0.71208	1.14	#N/A	#N/A	uncharacterized LOC101929529
ISPD-AS1	0.72731	1.14	#N/A	#N/A	ISPD antisense RNA 1
LOC101929717	0.73844	1.14	#N/A	#N/A	uncharacterized LOC101929717
SLC23A3	0.7394	1.14	#N/A	#N/A	solute carrier family 23 member 3
CD300C	0.75009	1.14	#N/A	#N/A	CD300c molecule
PLXNA2	0.75466	1.14	#N/A	#N/A	plexin A2
FYB	0.76427	1.14	#N/A	#N/A	FYN binding protein
SORCS3	0.85347	1.14	#N/A	#N/A	sortilin related VPS10 domain containing receptor 3
UPF3B	0.48642	1.14	0.00802397	0.250162	UPF3 regulator of nonsense transcripts homolog B (yeast)
JARID2	0.71905	1.14	0.0175637	0.229735	jumonji and AT-rich interaction domain containing 2
TMEM99	0.12917	1.14	0.0370809	0.221061	transmembrane protein 99
ARHGEF2	0.48527	1.14	0.0341887	0.173183	Rho/Rac guanine nucleotide exchange factor 2
LOC284648	0.70141	1.14	0.602829	0.04998	uncharacterized LOC284648
NIT1	0.26433	1.14	0.946288	0.00996266	nitrilase 1
TIMM17A	0.47823	1.14	0.541046	-0.0473077	translocase of inner mitochondrial membrane 17 homolog A (yeast)
TATDN2	0.73063	1.14	0.487365	-0.0758515	TatD DNase domain containing 2
ADCY9	0.40704	1.14	0.000230417	-0.508219	adenylate cyclase 9
FMO1	0.48598	1.13	#N/A	#N/A	flavin containing monooxygenase 1
ZNF718///ZNF595///ZNF208	0.5238	1.13	#N/A	#N/A	zinc finger protein 718///zinc finger protein 595///zinc finger protein 208
ZNF397	0.52656	1.13	#N/A	#N/A	zinc finger protein 397
FAM161B	0.59318	1.13	#N/A	#N/A	family with sequence similarity 161 member B
PTCHD4	0.63013	1.13	#N/A	#N/A	patched domain containing 4
LOC102723600///MIR1302-11///MIR1302-10///MIR1302-9///MIR1302-2	0.64789	1.13	#N/A	#N/A	uncharacterized LOC102723600///microRNA 1302-11///microRNA 1302-10///microRNA 1302-9///microRNA 1302-2
DCST2	0.65416	1.13	#N/A	#N/A	DC-STAMP domain containing 2
KRT14	0.69676	1.13	#N/A	#N/A	keratin 14
OR5J2	0.72859	1.13	#N/A	#N/A	olfactory receptor family 5 subfamily J member 2
LOC101929064	0.78438	1.13	#N/A	#N/A	uncharacterized LOC101929064
H2AFX	0.70141	1.13	0.00236557	0.341818	H2A histone family member X
POLR2J4	0.72033	1.13	0.0888102	0.116538	RNA polymerase II subunit J4, pseudogene
BRWD3	0.45514	1.13	0.368465	0.0805728	bromodomain and WD repeat domain containing 3
SCARB1	0.70668	1.13	0.579079	0.0538836	scavenger receptor class B member 1
EPS15L1	0.50032	1.13	0.698577	0.0389304	epidermal growth factor receptor pathway substrate 15 like 1
NPAT	0.77124	1.13	0.954076	-0.00685468	nuclear protein, coactivator of histone transcription
CTDSPL	0.59937	1.13	0.89726	-0.0139958	CTD small phosphatase like
RASSF5	0.67782	1.13	0.831513	-0.0216341	Ras association domain family member 5
C1orf64	0.74815	1.13	0.411946	-0.0678249	chromosome 1 open reading frame 64
LAMP3	0.5528	1.13	0.423212	-0.0886023	lysosomal associated membrane protein 3
MYO19	0.57518	1.13	0.00156752	-0.284323	myosin XIX
SCIN	0.31549	1.12	#N/A	#N/A	scinderin
PPIEL	0.33592	1.12	#N/A	#N/A	peptidylprolyl isomerase E like pseudogene
FGF2	0.39069	1.12	#N/A	#N/A	fibroblast growth factor 2
HSD3B7	0.41871	1.12	#N/A	#N/A	hydroxy-delta-5-steroid dehydrogenase, 3 beta- and steroid delta-isomerase 7
LOC100132057	0.50443	1.12	#N/A	#N/A	phosphodiesterase 4D interacting protein pseudogene
POPDC2	0.58007	1.12	#N/A	#N/A	popeye domain containing 2
ROS1	0.59248	1.12	#N/A	#N/A	ROS proto-oncogene 1, receptor tyrosine kinase
CSPG4P5	0.6199	1.12	#N/A	#N/A	chondroitin sulfate proteoglycan 4 pseudogene 5
TBC1D10C	0.64822	1.12	#N/A	#N/A	TBC1 domain family member 10C
CFAP100	0.66123	1.12	#N/A	#N/A	cilia and flagella associated protein 100
GNG8	0.67052	1.12	#N/A	#N/A	G protein subunit gamma 8
PRKACG	0.67069	1.12	#N/A	#N/A	protein kinase cAMP-activated catalytic subunit gamma
LOC101927647	0.70464	1.12	#N/A	#N/A	uncharacterized LOC101927647
LINC01293	0.72513	1.12	#N/A	#N/A	long intergenic non-protein coding RNA 1293
PRG3	0.74485	1.12	#N/A	#N/A	proteoglycan 3, pro eosinophil major basic protein 2
SLC25A21-AS1	0.74798	1.12	#N/A	#N/A	SLC25A21 antisense RNA 1
LINC01465	0.75182	1.12	#N/A	#N/A	long intergenic non-protein coding RNA 1465
TTC29	0.75245	1.12	#N/A	#N/A	tetratricopeptide repeat domain 29
LOC101060424	0.76118	1.12	#N/A	#N/A	otoancorin-like
MIR4435-2HG	0.77302	1.12	#N/A	#N/A	MIR4435-2 host gene
NUP54	0.70396	1.12	0.109046	0.188984	nucleoporin 54
TMEM185A	0.2491	1.12	0.0956081	0.162249	transmembrane protein 185A
NT5M	0.7187	1.12	0.386387	0.0666259	5',3'-nucleotidase, mitochondrial
LOC102723493	0.20563	1.11	#N/A	#N/A	uncharacterized LOC102723493
CASC10	0.20929	1.11	#N/A	#N/A	cancer susceptibility candidate 10
KCNIP2	0.23248	1.11	#N/A	#N/A	potassium voltage-gated channel interacting protein 2
LOC101929004	0.41799	1.11	#N/A	#N/A	uncharacterized LOC101929004
CPA6	0.42459	1.11	#N/A	#N/A	carboxypeptidase A6
CHST11	0.53606	1.11	#N/A	#N/A	carbohydrate (chondroitin 4) sulfotransferase 11
LOC101927620	0.58238	1.11	#N/A	#N/A	uncharacterized LOC101927620
LINGO1-AS1	0.62824	1.11	#N/A	#N/A	LINGO1 antisense RNA 1
SCN2B	0.63189	1.11	#N/A	#N/A	sodium voltage-gated channel beta subunit 2
LOC101927071	0.63334	1.11	#N/A	#N/A	uncharacterized LOC101927071
CILP	0.68531	1.11	#N/A	#N/A	cartilage intermediate layer protein
KCNQ3	0.6873	1.11	#N/A	#N/A	potassium voltage-gated channel subfamily Q member 3
LOC101930421	0.70488	1.11	#N/A	#N/A	uncharacterized LOC101930421
ARMC3	0.70505	1.11	#N/A	#N/A	armadillo repeat containing 3
SLC28A2	0.72237	1.11	#N/A	#N/A	solute carrier family 28 member 2
LOC101929047///HERC2P10///HERC2	0.72731	1.11	#N/A	#N/A	uncharacterized LOC101929047///hect domain and RLD 2 pseudogene 10///HECT and RLD domain containing E3 ubiquitin protein ligase 2
SAXO2	0.78596	1.11	#N/A	#N/A	stabilizer of axonemal microtubules 2
DISC1FP1	0.7878	1.11	#N/A	#N/A	DISC1 fusion partner 1 (non-protein coding)
SYT5	0.79602	1.11	#N/A	#N/A	synaptotagmin 5
SDCCAG3	0.60931	1.11	0.0847587	0.150526	serologically defined colon cancer antigen 3
LCAT	0.61393	1.11	0.150138	0.123194	lecithin-cholesterol acyltransferase
IRX5	0.71468	1.11	0.165815	0.117617	iroquois homeobox 5
CAMK1D	0.64502	1.11	0.243282	0.0936082	calcium/calmodulin dependent protein kinase ID
ATF3	0.4687	1.11	0.959618	-0.00853085	activating transcription factor 3
PHKG2	0.2551	1.11	0.625677	-0.055047	phosphorylase kinase catalytic subunit gamma 2
FBN2	0.50419	1.11	0.0603018	-0.268332	fibrillin 2
SLC7A4	0.1777	1.1	#N/A	#N/A	solute carrier family 7 member 4
SERTAD4-AS1	0.27942	1.1	#N/A	#N/A	SERTAD4 antisense RNA 1
CHRNB3	0.42207	1.1	#N/A	#N/A	cholinergic receptor nicotinic beta 3 subunit
2004-08-31	0.47255	1.1	#N/A	#N/A	septin 8
SMIM1	0.54658	1.1	#N/A	#N/A	small integral membrane protein 1 (Vel blood group)
TPGS1	0.56078	1.1	#N/A	#N/A	tubulin polyglutamylase complex subunit 1
MIR6756///MCAM	0.61393	1.1	#N/A	#N/A	microRNA 6756///melanoma cell adhesion molecule
LOC101927537	0.647	1.1	#N/A	#N/A	uncharacterized LOC101927537
CILP2	0.64932	1.1	#N/A	#N/A	cartilage intermediate layer protein 2
LOC101927502	0.68075	1.1	#N/A	#N/A	uncharacterized LOC101927502
RNF17	0.68135	1.1	#N/A	#N/A	ring finger protein 17
CCDC185	0.68385	1.1	#N/A	#N/A	coiled-coil domain containing 185
LINC00992	0.69377	1.1	#N/A	#N/A	long intergenic non-protein coding RNA 992
DIRC1	0.71754	1.1	#N/A	#N/A	disrupted in renal carcinoma 1
MIR100HG	0.72242	1.1	#N/A	#N/A	mir-100-let-7a-2 cluster host gene
NME5	0.74463	1.1	#N/A	#N/A	NME/NM23 family member 5
SVOP	0.74842	1.1	#N/A	#N/A	SV2 related protein
NBAT1	0.76559	1.1	#N/A	#N/A	neuroblastoma associated transcript 1
CLEC10A	0.7892	1.1	#N/A	#N/A	C-type lectin domain family 10 member A
HK1	0.60751	1.1	0.00318614	0.44431	hexokinase 1
CHST2	0.47823	1.1	0.574154	0.054825	carbohydrate sulfotransferase 2
CACNA1S	0.69578	1.1	0.899492	-0.0127907	calcium voltage-gated channel subunit alpha1 S
N6AMT1	0.3332	1.1	0.618126	-0.0515049	N-6 adenine-specific DNA methyltransferase 1 (putative)
CYP2B6	0.32851	1.09	#N/A	#N/A	cytochrome P450 family 2 subfamily B member 6
SH2D1B	0.47246	1.09	#N/A	#N/A	SH2 domain containing 1B
CXCR6	0.54433	1.09	#N/A	#N/A	C-X-C motif chemokine receptor 6
LOC100288123	0.55941	1.09	#N/A	#N/A	uncharacterized LOC100288123
HOTS	0.58485	1.09	#N/A	#N/A	H19 opposite tumor suppressor
B3GALT5	0.58899	1.09	#N/A	#N/A	beta-1,3-galactosyltransferase 5
LOC101927137///ATP1A3	0.64563	1.09	#N/A	#N/A	uncharacterized LOC101927137///ATPase Na+/K+ transporting subunit alpha 3
FOXO3B///FOXO3	0.64932	1.09	#N/A	#N/A	forkhead box O3B pseudogene///forkhead box O3
SMR3B	0.65421	1.09	#N/A	#N/A	submaxillary gland androgen regulated protein 3B
LOC55338	0.65832	1.09	#N/A	#N/A	uncharacterized LOC55338
GOLGA2P3Y///GOLGA2P2Y	0.66484	1.09	#N/A	#N/A	golgin A2 pseudogene 3, Y-linked///golgin A2 pseudogene 2, Y-linked
ITIH5	0.71693	1.09	#N/A	#N/A	inter-alpha-trypsin inhibitor heavy chain family member 5
LOC153811///RNF130	0.73677	1.09	#N/A	#N/A	uncharacterized LOC153811///ring finger protein 130
SAMSN1	0.76268	1.09	#N/A	#N/A	SAM domain, SH3 domain and nuclear localization signals 1
PPEF2	0.76658	1.09	#N/A	#N/A	protein phosphatase with EF-hand domain 2
LOC101930400///AKR1C2	0.78146	1.09	#N/A	#N/A	aldo-keto reductase family 1 member C2-like///aldo-keto reductase family 1, member C2
CRIP2	0.70827	1.09	4.49769e-05	0.736964	cysteine rich protein 2
MARK2	0.60751	1.09	0.0975549	0.182944	microtubule affinity regulating kinase 2
ASXL1	0.2491	1.09	0.231341	0.0899603	additional sex combs like 1, transcriptional regulator
RASGRP2	0.61581	1.09	0.74596	0.0282465	RAS guanyl releasing protein 2
RTN4RL1	0.20421	1.09	0.817268	0.025262	reticulon 4 receptor like 1
FOXK1	0.67623	1.09	0.979489	-0.00333009	forkhead box K1
TK2	0.72818	1.09	0.915124	-0.0102898	thymidine kinase 2, mitochondrial
APEX2	0.50918	1.09	0.0807461	-0.150465	apurinic/apyrimidinic endodeoxyribonuclease 2
RTN1	0.17263	1.09	0.00778064	-0.259279	reticulon 1
THBS1	0.23336	1.08	#N/A	#N/A	thrombospondin 1
CYP2B7P///CYP2B6	0.30265	1.08	#N/A	#N/A	cytochrome P450 family 2 subfamily B member 7, pseudogene///cytochrome P450 family 2 subfamily B member 6
UGT2A3	0.37431	1.08	#N/A	#N/A	UDP glucuronosyltransferase family 2 member A3
LOC101927345///LOC101060632///LOC101059949///ANKRD20A12P	0.5643	1.08	#N/A	#N/A	putative ankyrin repeat domain-containing protein 20A12 pseudogene///uncharacterized gene LOC101060632///putative ankyrin repeat domain-containing protein 20A12 pseudogene///ankyrin repeat domain 20 family member A12, pseudogene
C10orf62	0.56965	1.08	#N/A	#N/A	chromosome 10 open reading frame 62
LINC01297	0.59525	1.08	#N/A	#N/A	long intergenic non-protein coding RNA 1297
LOC101928921	0.59952	1.08	#N/A	#N/A	uncharacterized LOC101928921
FLJ32255	0.61733	1.08	#N/A	#N/A	uncharacterized LOC643977
KIAA0754	0.624	1.08	#N/A	#N/A	KIAA0754
RUNX1-IT1	0.62415	1.08	#N/A	#N/A	RUNX1 intronic transcript 1
LINC01226	0.64605	1.08	#N/A	#N/A	long intergenic non-protein coding RNA 1226
CMA1	0.72121	1.08	#N/A	#N/A	chymase 1
SGIP1	0.76053	1.08	#N/A	#N/A	SH3 domain GRB2 like endophilin interacting protein 1
LOC389247	0.83054	1.08	#N/A	#N/A	uncharacterized LOC389247
KCNK6	0.83603	1.08	#N/A	#N/A	potassium two pore domain channel subfamily K member 6
ATP6V1D	0.61463	1.08	0.000142128	0.497073	ATPase H+ transporting V1 subunit D
GABRD	0.72293	1.08	0.000288837	0.373252	gamma-aminobutyric acid type A receptor delta subunit
HERC4	0.55687	1.08	0.323714	0.0787465	HECT and RLD domain containing E3 ubiquitin protein ligase 4
DHH	0.6873	1.08	0.963862	-0.00474639	desert hedgehog
UNC5C	0.77204	1.08	0.647325	-0.038639	unc-5 netrin receptor C
LOC100506730	0.22488	1.07	#N/A	#N/A	uncharacterized LOC100506730
ZFYVE28	0.23216	1.07	#N/A	#N/A	zinc finger FYVE-type containing 28
BTBD9	0.43692	1.07	#N/A	#N/A	BTB domain containing 9
NTRK3	0.4463	1.07	#N/A	#N/A	neurotrophic receptor tyrosine kinase 3
ANKS6	0.47562	1.07	#N/A	#N/A	ankyrin repeat and sterile alpha motif domain containing 6
LINC00967	0.48205	1.07	#N/A	#N/A	long intergenic non-protein coding RNA 967
EFCAB1	0.49639	1.07	#N/A	#N/A	EF-hand calcium binding domain 1
DKFZP434H168	0.5528	1.07	#N/A	#N/A	uncharacterized LOC26077
C19orf18	0.5759	1.07	#N/A	#N/A	chromosome 19 open reading frame 18
CCND2	0.58184	1.07	#N/A	#N/A	cyclin D2
2006-02-28	0.60004	1.07	#N/A	#N/A	membrane associated ring-CH-type finger 10
CDHR5	0.61733	1.07	#N/A	#N/A	cadherin related family member 5
SIRPG	0.63458	1.07	#N/A	#N/A	signal regulatory protein gamma
L2HGDH	0.63811	1.07	#N/A	#N/A	L-2-hydroxyglutarate dehydrogenase
RNASE6	0.65308	1.07	#N/A	#N/A	ribonuclease A family member k6
SPATA31A5///SPATA31A3///SPATA31A1///SPATA31A6///SPATA31A7	0.71846	1.07	#N/A	#N/A	SPATA31 subfamily A member 5///SPATA31 subfamily A member 3///SPATA31 subfamily A member 1///SPATA31 subfamily A member 6///SPATA31 subfamily A member 7
SPATA22	0.74451	1.07	#N/A	#N/A	spermatogenesis associated 22
TMEM156	0.74609	1.07	#N/A	#N/A	transmembrane protein 156
ST8SIA2	0.74616	1.07	#N/A	#N/A	ST8 alpha-N-acetyl-neuraminide alpha-2,8-sialyltransferase 2
JPH1	0.76831	1.07	#N/A	#N/A	junctophilin 1
LOC100293211	0.77092	1.07	#N/A	#N/A	uncharacterized LOC100293211
ITGB1BP2	0.77775	1.07	#N/A	#N/A	integrin subunit beta 1 binding protein 2
LOC101929167	0.79123	1.07	#N/A	#N/A	uncharacterized LOC101929167
CYP7B1	0.8928	1.07	#N/A	#N/A	cytochrome P450 family 7 subfamily B member 1
FXYD6	0.65832	1.07	4.68694e-05	0.615344	FXYD domain containing ion transport regulator 6
CHST3	0.34175	1.07	0.00409091	0.278807	carbohydrate sulfotransferase 3
IDS	0.2491	1.07	0.00177492	0.263605	iduronate 2-sulfatase
COPA	0.17041	1.07	0.0747298	0.148203	coatomer protein complex subunit alpha
PTGER4	0.42653	1.07	0.29696	0.0784252	prostaglandin E receptor 4
PES1	0.67249	1.07	0.788619	0.0271275	pescadillo ribosomal biogenesis factor 1
MTCP1	0.69894	1.07	0.891817	0.0167397	mature T-cell proliferation 1
HECA	0.62747	1.07	0.0126795	-0.188576	hdc homolog, cell cycle regulator
C14orf180	0.46043	1.06	#N/A	#N/A	chromosome 14 open reading frame 180
ITIH1	0.46985	1.06	#N/A	#N/A	inter-alpha-trypsin inhibitor heavy chain 1
LOC101929597///TBCD	0.54306	1.06	#N/A	#N/A	uncharacterized LOC101929597///tubulin folding cofactor D
HIPK4	0.57378	1.06	#N/A	#N/A	homeodomain interacting protein kinase 4
EDA	0.58181	1.06	#N/A	#N/A	ectodysplasin A
HOXA13	0.58919	1.06	#N/A	#N/A	homeobox A13
ARPC4-TTLL3///TTLL3///ARPC4	0.59978	1.06	#N/A	#N/A	ARPC4-TTLL3 readthrough///tubulin tyrosine ligase like 3///actin related protein 2/3 complex subunit 4
LINC01547	0.60538	1.06	#N/A	#N/A	long intergenic non-protein coding RNA 1547
HCP5	0.64641	1.06	#N/A	#N/A	HLA complex P5 (non-protein coding)
IGHD	0.65308	1.06	#N/A	#N/A	immunoglobulin heavy constant delta
LINC01241	0.6838	1.06	#N/A	#N/A	long intergenic non-protein coding RNA 1241
ZGRF1	0.76268	1.06	#N/A	#N/A	zinc finger GRF-type containing 1
LOC221814	0.77315	1.06	#N/A	#N/A	uncharacterized LOC221814
FAM182B///FAM182A	0.78436	1.06	#N/A	#N/A	family with sequence similarity 182 member B///family with sequence similarity 182 member A
CBX6	0.26381	1.06	0.00556797	0.362853	chromobox 6
DOCK11	0.22303	1.06	0.00411008	0.289868	dedicator of cytokinesis 11
CXCR4	0.59478	1.06	0.462116	0.0950268	C-X-C motif chemokine receptor 4
LOC642852	0.60779	1.06	0.8288	0.0224088	uncharacterized LOC642852
GGNBP2	0.67874	1.06	0.910881	0.012717	gametogenetin binding protein 2
CLUL1	0.78436	1.06	0.657033	-0.0411122	clusterin like 1
DNM1L	0.81864	1.06	0.0352138	-0.184891	dynamin 1 like
UBE2D4	0.30126	1.06	0.0213419	-0.214896	ubiquitin conjugating enzyme E2 D4 (putative)
FCRLB	0.36138	1.06	0.0110961	-0.251211	Fc receptor like B
MASP2	0.26433	1.05	#N/A	#N/A	mannan binding lectin serine peptidase 2
C4BPB	0.30556	1.05	#N/A	#N/A	complement component 4 binding protein beta
ZBTB47	0.35064	1.05	#N/A	#N/A	zinc finger and BTB domain containing 47
LOC100506675	0.36576	1.05	#N/A	#N/A	uncharacterized LOC100506675
ZNF662	0.42725	1.05	#N/A	#N/A	zinc finger protein 662
HOTAIRM1	0.48145	1.05	#N/A	#N/A	HOXA transcript antisense RNA, myeloid-specific 1
C8orf48	0.52159	1.05	#N/A	#N/A	chromosome 8 open reading frame 48
SUPT20H	0.52471	1.05	#N/A	#N/A	SPT20 homolog, SAGA complex component
KCP	0.5528	1.05	#N/A	#N/A	kielin/chordin-like protein
C7orf69	0.57738	1.05	#N/A	#N/A	chromosome 7 open reading frame 69
ADRB3	0.58496	1.05	#N/A	#N/A	adrenoceptor beta 3
TDO2	0.65153	1.05	#N/A	#N/A	tryptophan 2,3-dioxygenase
DCHS2	0.66404	1.05	#N/A	#N/A	dachsous cadherin-related 2
MOB3A	0.6913	1.05	#N/A	#N/A	MOB kinase activator 3A
FAM47C	0.69782	1.05	#N/A	#N/A	family with sequence similarity 47 member C
MYCNUT	0.72033	1.05	#N/A	#N/A	MYCN upstream transcript (non-protein coding)
DNAH10	0.72848	1.05	#N/A	#N/A	dynein axonemal heavy chain 10
LINC01398	0.75661	1.05	#N/A	#N/A	long intergenic non-protein coding RNA 1398
LOC101927830///TMLHE-AS1	0.77289	1.05	#N/A	#N/A	uncharacterized LOC101927830///TMLHE antisense RNA 1
C8orf17	0.79108	1.05	#N/A	#N/A	chromosome 8 open reading frame 17
WFDC2	0.79832	1.05	#N/A	#N/A	WAP four-disulfide core domain 2
LARGE-AS1	0.83705	1.05	#N/A	#N/A	LARGE antisense RNA 1
COBL	0.25947	1.05	0.000533065	0.468554	cordon-bleu WH2 repeat protein
SSH2	0.55903	1.05	0.0142493	0.212272	slingshot protein phosphatase 2
KLK3	0.55439	1.05	0.534407	-0.0502154	kallikrein related peptidase 3
MRPS31	0.52949	1.05	0.515153	-0.055192	mitochondrial ribosomal protein S31
KIF26A	0.61728	1.05	0.26947	-0.0894677	kinesin family member 26A
INSL5	0.64818	1.05	0.12022	-0.125095	insulin like 5
WDR17	0.62355	1.05	0.0904469	-0.125249	WD repeat domain 17
TDP1	0.67394	1.05	0.0934659	-0.143394	tyrosyl-DNA phosphodiesterase 1
RAB9B	0.26433	1.05	0.00323189	-0.23373	RAB9B, member RAS oncogene family
NUDT14	0.5488	1.05	2.47291e-06	-0.714056	nudix hydrolase 14
PRDM13	0.24106	1.04	#N/A	#N/A	PR/SET domain 13
HNRNPDL	0.47983	1.04	#N/A	#N/A	heterogeneous nuclear ribonucleoprotein D like
TMCO4	0.49856	1.04	#N/A	#N/A	transmembrane and coiled-coil domains 4
C14orf159	0.50268	1.04	#N/A	#N/A	chromosome 14 open reading frame 159
ZNF853	0.53601	1.04	#N/A	#N/A	zinc finger protein 853
OSTCP1	0.5528	1.04	#N/A	#N/A	oligosaccharyltransferase complex subunit pseudogene 1
GRIK5	0.59823	1.04	#N/A	#N/A	glutamate ionotropic receptor kainate type subunit 5
ARHGAP20	0.60105	1.04	#N/A	#N/A	Rho GTPase activating protein 20
NEUROD2	0.60779	1.04	#N/A	#N/A	neuronal differentiation 2
THEG5	0.62696	1.04	#N/A	#N/A	testis highly expressed protein 5
PHLDA2	0.63281	1.04	#N/A	#N/A	pleckstrin homology like domain family A member 2
LOC105375273	0.65194	1.04	#N/A	#N/A	uncharacterized LOC105375273
LINC00608	0.66619	1.04	#N/A	#N/A	long intergenic non-protein coding RNA 608
LOC286059	0.69706	1.04	#N/A	#N/A	tumor necrosis factor receptor superfamily member 10d, decoy with truncated death domain pseudogene
CDH16	0.69865	1.04	#N/A	#N/A	cadherin 16
CACNG8	0.71761	1.04	#N/A	#N/A	calcium voltage-gated channel auxiliary subunit gamma 8
LOC101927164	0.72033	1.04	#N/A	#N/A	uncharacterized LOC101927164
VMO1	0.72232	1.04	#N/A	#N/A	vitelline membrane outer layer 1 homolog
AICDA	0.72731	1.04	#N/A	#N/A	activation-induced cytidine deaminase
C2orf83	0.73898	1.04	#N/A	#N/A	chromosome 2 open reading frame 83
RAB40A	0.76053	1.04	#N/A	#N/A	RAB40A, member RAS oncogene family
ZNF462	0.76933	1.04	#N/A	#N/A	zinc finger protein 462
LGI4	0.77795	1.04	#N/A	#N/A	leucine rich repeat LGI family member 4
CHRM3-AS2	0.85564	1.04	#N/A	#N/A	CHRM3 antisense RNA 2
HDAC7	0.39685	1.04	0.0113153	0.219354	histone deacetylase 7
GPC1	0.53761	1.04	0.0139706	0.19171	glypican 1
ARHGEF12	0.62867	1.04	0.524901	-0.0579085	Rho guanine nucleotide exchange factor 12
ATP13A2	0.69239	1.04	0.429904	-0.0930041	ATPase 13A2
RNF130	0.2551	1.04	0.371751	-0.0983271	ring finger protein 130
SLC44A3	0.17085	1.04	0.0903632	-0.130272	solute carrier family 44 member 3
FBXO4	0.7187	1.04	0.000271589	-0.332927	F-box protein 4
PON1	0.2488	1.03	#N/A	#N/A	paraoxonase 1
LINC01206	0.39178	1.03	#N/A	#N/A	long intergenic non-protein coding RNA 1206
ADD2	0.44085	1.03	#N/A	#N/A	adducin 2
MAP3K2	0.45884	1.03	#N/A	#N/A	mitogen-activated protein kinase kinase kinase 2
LOC100289283	0.5528	1.03	#N/A	#N/A	uncharacterized LOC100289283
OR1Q1	0.63189	1.03	#N/A	#N/A	olfactory receptor family 1 subfamily Q member 1
LOC101928271	0.63219	1.03	#N/A	#N/A	uncharacterized LOC101928271
LOC340074	0.65194	1.03	#N/A	#N/A	uncharacterized LOC340074
DUX4L24///DBET///LOC100291626///DUX4///LOC100288289///DUX4L2///DUX4L3///DUX4L5///DUX4L6///DUX4L7///LOC652301///DUX4L4///DUX4L8///DUX4L1	0.66127	1.03	#N/A	#N/A	double homeobox 4 like 24///D4Z4 binding element transcript (non-protein coding)///double homeobox protein 4-like///double homeobox 4///double homeobox protein 4-like protein 2-like///double homeobox 4 like 2///double homeobox 4 like 3///double homeobox 4 like 5///double homeobox 4 like 6///double homeobox 4 like 7///double homeobox protein 4-like protein 4-like///double homeobox 4 like 4///doubl…
PWRN2	0.66594	1.03	#N/A	#N/A	Prader-Willi region non-protein coding RNA 2
LOC100505902///LOC285389	0.66716	1.03	#N/A	#N/A	uncharacterized LOC100505902///uncharacterized LOC285389
LOC102724975	0.70374	1.03	#N/A	#N/A	collagen alpha-3(IV) chain-like
RAP2C-AS1	0.71581	1.03	#N/A	#N/A	RAP2C antisense RNA 1
RIBC2	0.72544	1.03	#N/A	#N/A	RIB43A domain with coiled-coils 2
LOC440934	0.73379	1.03	#N/A	#N/A	uncharacterized LOC440934
CCDC173	0.73898	1.03	#N/A	#N/A	coiled-coil domain containing 173
LINC00643	0.77705	1.03	#N/A	#N/A	long intergenic non-protein coding RNA 643
KCNMB1	0.80487	1.03	#N/A	#N/A	potassium calcium-activated channel subfamily M regulatory beta subunit 1
CDKN2C	0.26785	1.03	0.0166632	0.413324	cyclin dependent kinase inhibitor 2C
RBPMS2	0.30025	1.03	0.00345345	0.329351	RNA binding protein with multiple splicing 2
MICALL1	0.39807	1.03	0.149836	0.12851	MICAL like 1
STK10	0.66273	1.03	0.250565	0.0952603	serine/threonine kinase 10
C15orf48	0.44085	1.03	0.56959	0.0576611	chromosome 15 open reading frame 48
PPP3CC	0.42207	1.03	0.937075	-0.00922665	protein phosphatase 3 catalytic subunit gamma
SAMD11	0.48904	1.03	0.857849	-0.0168654	sterile alpha motif domain containing 11
ANKMY1	0.56679	1.03	0.643385	-0.0540774	ankyrin repeat and MYND domain containing 1
RPL36	0.61733	1.03	0.0848396	-0.154196	ribosomal protein L36
LOC101927933///LRRC8C	0.37173	1.02	#N/A	#N/A	uncharacterized LOC101927933///leucine rich repeat containing 8 family member C
GHRHR	0.47319	1.02	#N/A	#N/A	growth hormone releasing hormone receptor
SH3TC2	0.48381	1.02	#N/A	#N/A	SH3 domain and tetratricopeptide repeats 2
LILRB3	0.57666	1.02	#N/A	#N/A	leukocyte immunoglobulin like receptor B3
LOC100129455	0.60736	1.02	#N/A	#N/A	uncharacterized LOC100129455
STRIP2	0.62696	1.02	#N/A	#N/A	striatin interacting protein 2
DGCR9	0.66753	1.02	#N/A	#N/A	DiGeorge syndrome critical region gene 9 (non-protein coding)
FGF3	0.6786	1.02	#N/A	#N/A	fibroblast growth factor 3
NMNAT3	0.68716	1.02	#N/A	#N/A	nicotinamide nucleotide adenylyltransferase 3
C5orf17	0.69174	1.02	#N/A	#N/A	chromosome 5 open reading frame 17
KCNK16	0.70529	1.02	#N/A	#N/A	potassium two pore domain channel subfamily K member 16
ITGA9-AS1	0.72481	1.02	#N/A	#N/A	ITGA9 antisense RNA 1
BOD1L1	0.72698	1.02	#N/A	#N/A	biorientation of chromosomes in cell division 1 like 1
PRAMEF12	0.73692	1.02	#N/A	#N/A	PRAME family member 12
FRMD5	0.76925	1.02	#N/A	#N/A	FERM domain containing 5
C1QTNF9B-AS1	0.77948	1.02	#N/A	#N/A	C1QTNF9B antisense RNA 1
LENG9	0.81601	1.02	#N/A	#N/A	leukocyte receptor cluster member 9
CYP7A1	0.87306	1.02	#N/A	#N/A	cytochrome P450 family 7 subfamily A member 1
VIM	0.41916	1.02	0.00244302	0.399027	vimentin
UBE2E1	0.70425	1.02	0.00953552	0.353146	ubiquitin conjugating enzyme E2 E1
IQCA1	0.58832	1.02	0.00203473	0.331711	IQ motif containing with AAA domain 1
TGIF1	0.75601	1.02	0.0318703	0.17474	TGFB induced factor homeobox 1
FNIP1	0.57698	1.02	0.326235	0.136618	folliculin interacting protein 1
RPA4	0.58832	1.02	0.588308	-0.0441399	replication protein A4
CYFIP2	0.72094	1.02	0.259142	-0.135902	cytoplasmic FMR1 interacting protein 2
EN2	0.83662	1.02	0.0268936	-0.164695	engrailed homeobox 2
RNFT2	0.52508	1.02	6.79482e-05	-0.481351	ring finger protein, transmembrane 2
SLIT2	0.20967	1.02	2.91439e-07	-0.937526	slit guidance ligand 2
OAS3	0.22771	1.01	#N/A	#N/A	2'-5'-oligoadenylate synthetase 3
TAMM41	0.30025	1.01	#N/A	#N/A	TAM41 mitochondrial translocator assembly and maintenance homolog
GDF15	0.37371	1.01	#N/A	#N/A	growth differentiation factor 15
LOC101928818///PWRN1	0.42463	1.01	#N/A	#N/A	uncharacterized LOC101928818///Prader-Willi region non-protein coding RNA 1
HOXB-AS1	0.47368	1.01	#N/A	#N/A	HOXB cluster antisense RNA 1
LOC643733	0.49098	1.01	#N/A	#N/A	caspase 4, apoptosis-related cysteine peptidase pseudogene
ALS2CR11	0.5238	1.01	#N/A	#N/A	amyotrophic lateral sclerosis 2 chromosome region candidate 11
LOC101928475	0.56105	1.01	#N/A	#N/A	uncharacterized LOC101928475
LOC283485	0.57861	1.01	#N/A	#N/A	uncharacterized LOC283485
NAV3	0.62658	1.01	#N/A	#N/A	neuron navigator 3
FOXG1	0.63612	1.01	#N/A	#N/A	forkhead box G1
LOC550113///UBA6-AS1	0.6549	1.01	#N/A	#N/A	uncharacterized LOC550113///UBA6 antisense RNA 1 (head to head)
LOC101929505	0.6873	1.01	#N/A	#N/A	uncharacterized LOC101929505
DPCR1	0.68869	1.01	#N/A	#N/A	diffuse panbronchiolitis critical region 1
TNFSF12-TNFSF13///TNFSF12	0.69481	1.01	#N/A	#N/A	TNFSF12-TNFSF13 readthrough///tumor necrosis factor superfamily member 12
GPBAR1	0.72711	1.01	#N/A	#N/A	G protein-coupled bile acid receptor 1
CAPN9	0.76363	1.01	#N/A	#N/A	calpain 9
FCGR2A	0.77528	1.01	#N/A	#N/A	Fc fragment of IgG receptor IIa
ZNF90	0.80018	1.01	#N/A	#N/A	zinc finger protein 90
TAGLN3	0.83233	1.01	#N/A	#N/A	transgelin 3
LOC101929125	0.84352	1.01	#N/A	#N/A	uncharacterized LOC101929125
DUSP1	0.41732	1.01	0.400216	0.067346	dual specificity phosphatase 1
KIAA0513	0.77595	1.01	0.42059	0.0666487	KIAA0513
RPF1	0.66306	1.01	0.933501	0.0134035	ribosome production factor 1 homolog
PTK2B	0.48128	1.01	0.769322	-0.027971	protein tyrosine kinase 2 beta
ACER3	0.57804	1.01	0.657699	-0.0517012	alkaline ceramidase 3
PHF11	0.66527	1.01	0.0592182	-0.18625	PHD finger protein 11
ZNF524	0.76034	1.01	0.00597614	-0.259635	zinc finger protein 524
TMEM59	0.62696	1.01	0.0274191	-0.281217	transmembrane protein 59
NRG3	0.17426	1	#N/A	#N/A	neuregulin 3
SLC24A4	0.53137	1	#N/A	#N/A	solute carrier family 24 member 4
LOC100129476	0.54541	1	#N/A	#N/A	uncharacterized LOC100129476
KIAA1652	0.65308	1	#N/A	#N/A	KIAA1652 protein
ADGRE2	0.66379	1	#N/A	#N/A	adhesion G protein-coupled receptor E2
ELK2AP	0.66666	1	#N/A	#N/A	ELK2A, member of ETS oncogene family, pseudogene
HLA-DOB	0.67189	1	#N/A	#N/A	major histocompatibility complex, class II, DO beta
OR2B6	0.69706	1	#N/A	#N/A	olfactory receptor family 2 subfamily B member 6
H2AFB1///H2AFB2///H2AFB3	0.70074	1	#N/A	#N/A	H2A histone family member B1///H2A histone family member B2///H2A histone family member B3
IGFN1	0.71762	1	#N/A	#N/A	immunoglobulin-like and fibronectin type III domain containing 1
LOC101928307	0.7652	1	#N/A	#N/A	uncharacterized LOC101928307
GALNT8///KCNA6	0.79427	1	#N/A	#N/A	polypeptide N-acetylgalactosaminyltransferase 8///potassium voltage-gated channel subfamily A member 6
GRB10	0.24106	1	0.000193547	0.385595	growth factor receptor bound protein 10
HBEGF	0.65339	1	0.00220045	0.249579	heparin binding EGF like growth factor
MACF1	0.63083	1	0.134207	0.109178	microtubule-actin crosslinking factor 1
RPL10L	0.44624	1	0.298951	0.0868453	ribosomal protein L10 like
SMARCD3	0.19018	1	0.632898	0.0580295	SWI/SNF related, matrix associated, actin dependent regulator of chromatin, subfamily d, member 3
RET	0.72511	1	0.957034	0.00554902	ret proto-oncogene
ISM1	0.40059	1	0.000288837	-0.459182	isthmin 1, angiogenesis inhibitor
PRPS2	0.70668	1	8.19537e-07	-0.800933	phosphoribosyl pyrophosphate synthetase 2
DNAJC3-AS1	0.68135	0.999	#N/A	#N/A	DNAJC3 antisense RNA 1 (head to head)
HEATR9	0.62203	0.998	#N/A	#N/A	HEAT repeat containing 9
ERBB4	0.63219	0.998	#N/A	#N/A	erb-b2 receptor tyrosine kinase 4
ZNF215	0.53526	0.997	#N/A	#N/A	zinc finger protein 215
HAB1	0.29935	0.996	#N/A	#N/A	B1 for mucin
GPRIN3	0.54493	0.996	#N/A	#N/A	GPRIN family member 3
P3H4	0.27956	0.995	#N/A	#N/A	prolyl 3-hydroxylase family member 4 (non-enzymatic)
PRR34-AS1	0.54614	0.995	#N/A	#N/A	PRR34 antisense RNA 1
CD74	0.68865	0.995	#N/A	#N/A	CD74 molecule
LINC00205	0.79329	0.995	#N/A	#N/A	long intergenic non-protein coding RNA 205
PLEKHH2	0.64423	0.994	#N/A	#N/A	pleckstrin homology, MyTH4 and FERM domain containing H2
MLF1	0.76933	0.994	0.869838	0.0186018	myeloid leukemia factor 1
IGSF6	0.7329	0.993	#N/A	#N/A	immunoglobulin superfamily member 6
OR7E47P	0.74582	0.993	#N/A	#N/A	olfactory receptor family 7 subfamily E member 47 pseudogene
LOC101929034	0.876	0.993	#N/A	#N/A	uncharacterized LOC101929034
PCDH11X	0.67222	0.992	#N/A	#N/A	protocadherin 11 X-linked
LINC00593	0.73484	0.992	#N/A	#N/A	long intergenic non-protein coding RNA 593
ARNTL2-AS1	0.77246	0.992	#N/A	#N/A	ARNTL2 antisense RNA 1
MIR4500HG	0.83138	0.992	#N/A	#N/A	MIR4500 host gene
PSEN2	0.59795	0.992	0.376177	-0.121932	presenilin 2
LOC221122	0.68537	0.991	#N/A	#N/A	uncharacterized LOC221122
RGS22	0.748	0.991	#N/A	#N/A	regulator of G-protein signaling 22
C4orf36	0.7527	0.991	#N/A	#N/A	chromosome 4 open reading frame 36
LINC00635	0.76025	0.991	#N/A	#N/A	long intergenic non-protein coding RNA 635
SLC39A9	0.54224	0.991	0.0213352	0.215476	solute carrier family 39 member 9
TSPY1	0.73676	0.991	0.507709	0.0780772	testis specific protein, Y-linked 1
SLC6A5	0.61393	0.99	#N/A	#N/A	solute carrier family 6 member 5
IDI2	0.66159	0.99	#N/A	#N/A	isopentenyl-diphosphate delta isomerase 2
PLEKHG4	0.69348	0.99	#N/A	#N/A	pleckstrin homology and RhoGEF domain containing G4
HLA-DPA1	0.73052	0.99	#N/A	#N/A	major histocompatibility complex, class II, DP alpha 1
TTLL3	0.6931	0.99	0.0448539	0.192483	tubulin tyrosine ligase like 3
GLRA3	0.25901	0.989	#N/A	#N/A	glycine receptor alpha 3
RANBP17	0.70593	0.989	#N/A	#N/A	RAN binding protein 17
C2orf40	0.76322	0.989	#N/A	#N/A	chromosome 2 open reading frame 40
ORM2///ORM1	0.30585	0.988	#N/A	#N/A	orosomucoid 2///orosomucoid 1
CHST6	0.6482	0.987	#N/A	#N/A	carbohydrate sulfotransferase 6
LOC102723722///NDUFA6-AS1	0.78803	0.987	#N/A	#N/A	uncharacterized LOC102723722///NDUFA6 antisense RNA 1 (head to head)
ANKRD30BP3	0.70004	0.986	#N/A	#N/A	ankyrin repeat domain 30B pseudogene 3
CYTIP	0.72153	0.986	#N/A	#N/A	cytohesin 1 interacting protein
APOBEC1	0.73405	0.986	#N/A	#N/A	apolipoprotein B mRNA editing enzyme catalytic subunit 1
LZTS1-AS1	0.81601	0.984	#N/A	#N/A	LZTS1 antisense RNA 1
HPS6	0.71186	0.983	0.0179811	-0.194578	HPS6, biogenesis of lysosomal organelles complex 2 subunit 3
SMKR1	0.74225	0.982	#N/A	#N/A	small lysine rich protein 1
CDY1B///CDY2B///CDY2A///CDY1	0.80355	0.982	#N/A	#N/A	chromodomain Y-linked 1B///chromodomain Y-linked 2B///chromodomain Y-linked 2A///chromodomain Y-linked 1
PRX	0.52656	0.982	0.168211	0.105434	periaxin
SENP8	0.6199	0.981	#N/A	#N/A	SUMO/sentrin peptidase family member, NEDD8 specific
MRGPRX4	0.73721	0.981	#N/A	#N/A	MAS related GPR family member X4
ADAMTS6	0.81268	0.981	#N/A	#N/A	ADAM metallopeptidase with thrombospondin type 1 motif 6
PRDX2	0.29804	0.981	0.0301694	-0.223025	peroxiredoxin 2
ADAM5	0.65006	0.98	#N/A	#N/A	ADAM metallopeptidase domain 5 (pseudogene)
PHACTR1	0.48381	0.979	#N/A	#N/A	phosphatase and actin regulator 1
LOC101927768	0.6139	0.979	#N/A	#N/A	uncharacterized LOC101927768
CPEB3	0.58578	0.979	0.0443776	-0.146197	cytoplasmic polyadenylation element binding protein 3
CYP26A1	0.26381	0.979	1.8936e-06	-0.745315	cytochrome P450 family 26 subfamily A member 1
IGF1	0.56758	0.978	#N/A	#N/A	insulin like growth factor 1
STAB1	0.61393	0.978	#N/A	#N/A	stabilin 1
EFHB	0.43562	0.976	#N/A	#N/A	EF-hand domain family member B
OASL	0.57804	0.976	#N/A	#N/A	2'-5'-oligoadenylate synthetase like
IGHM///IGHG1///IGHA1	0.67874	0.976	#N/A	#N/A	immunoglobulin heavy constant mu///immunoglobulin heavy constant gamma 1 (G1m marker)///immunoglobulin heavy constant alpha 1
LINC00208	0.69474	0.976	#N/A	#N/A	long intergenic non-protein coding RNA 208
OSBPL5	0.70692	0.976	0.135809	0.142654	oxysterol binding protein like 5
HOXC6	0.34805	0.976	0.949745	0.00634219	homeobox C6
PDK4	0.42644	0.975	#N/A	#N/A	pyruvate dehydrogenase kinase 4
LOC105374989	0.62221	0.975	#N/A	#N/A	uncharacterized LOC105374989
NR0B2	0.30942	0.974	#N/A	#N/A	nuclear receptor subfamily 0 group B member 2
ERICH1-AS1	0.5528	0.974	#N/A	#N/A	ERICH1 antisense RNA 1
ENTPD2	0.59248	0.974	#N/A	#N/A	ectonucleoside triphosphate diphosphohydrolase 2
CNTNAP3	0.63763	0.974	#N/A	#N/A	contactin associated protein-like 3
NXPH3	0.23538	0.972	#N/A	#N/A	neurexophilin 3
FAM229B	0.23936	0.972	#N/A	#N/A	family with sequence similarity 229 member B
ACKR2	0.5759	0.972	#N/A	#N/A	atypical chemokine receptor 2
CCL3L3///CCL3L1///CCL3	0.72293	0.972	#N/A	#N/A	C-C motif chemokine ligand 3 like 3///C-C motif chemokine ligand 3 like 1///C-C motif chemokine ligand 3
DCLK3	0.86502	0.972	#N/A	#N/A	doublecortin like kinase 3
ANKRD50	0.63663	0.972	0.271512	0.0817316	ankyrin repeat domain 50
CDH3	0.67939	0.971	#N/A	#N/A	cadherin 3
FRRS1L	0.29804	0.97	#N/A	#N/A	ferric chelate reductase 1 like
HMHB1	0.72905	0.97	#N/A	#N/A	histocompatibility minor HB-1
CEP128	0.74811	0.97	#N/A	#N/A	centrosomal protein 128
ATP6V0A4	0.77204	0.97	#N/A	#N/A	ATPase H+ transporting V0 subunit a4
PKHD1L1	0.77671	0.97	#N/A	#N/A	polycystic kidney and hepatic disease 1 (autosomal recessive)-like 1
FAT4	0.50093	0.97	0.000318373	0.533466	FAT atypical cadherin 4
ETS1	0.36694	0.97	0.595246	-0.0864474	ETS proto-oncogene 1, transcription factor
CD274	0.64791	0.968	#N/A	#N/A	CD274 molecule
PLD5	0.65363	0.968	#N/A	#N/A	phospholipase D family member 5
GTF2IRD2B	0.63614	0.968	0.683389	-0.0367633	GTF2I repeat domain containing 2B
LOC653602///FAM84A	0.78014	0.967	#N/A	#N/A	uncharacterized LOC653602///family with sequence similarity 84 member A
ZNF709	0.6896	0.966	#N/A	#N/A	zinc finger protein 709
MAGEC2	0.72153	0.966	#N/A	#N/A	MAGE family member C2
FENDRR	0.73692	0.966	#N/A	#N/A	FOXF1 adjacent non-coding developmental regulatory RNA
LOC100271832	0.76377	0.966	#N/A	#N/A	uncharacterized LOC100271832
SDPR	0.35407	0.966	1.26905e-05	0.707469	serum deprivation response
LOC728099	0.65581	0.965	#N/A	#N/A	uncharacterized LOC728099
LOC101929219///C1orf186	0.23336	0.964	#N/A	#N/A	uncharacterized LOC101929219///chromosome 1 open reading frame 186
LSM11	0.27054	0.964	#N/A	#N/A	LSM11, U7 small nuclear RNA associated
IGHV4-31///IGHM///IGHG3///IGHG2///IGHG1///IGHD///IGHA2///IGHA1///IGH	0.72731	0.964	#N/A	#N/A	immunoglobulin heavy variable 4-31///immunoglobulin heavy constant mu///immunoglobulin heavy constant gamma 3 (G3m marker)///immunoglobulin heavy constant gamma 2 (G2m marker)///immunoglobulin heavy constant gamma 1 (G1m marker)///immunoglobulin heavy constant delta///immunoglobulin heavy constant alpha 2 (A2m marker)///immunoglobulin heavy constant alpha 1///immunoglobulin heavy locus
CCL26	0.82476	0.964	#N/A	#N/A	C-C motif chemokine ligand 26
SH3BP5	0.33448	0.963	#N/A	#N/A	SH3 domain binding protein 5
OR1F1	0.76043	0.963	#N/A	#N/A	olfactory receptor family 1 subfamily F member 1
CUEDC1	0.59985	0.963	0.315751	0.10664	CUE domain containing 1
EXOC4	0.66099	0.963	0.0502519	-0.155116	exocyst complex component 4
YIPF4	0.6459	0.963	5.33634e-06	-0.832457	Yip1 domain family member 4
LOC283887	0.37804	0.962	#N/A	#N/A	uncharacterized LOC283887
ADGRV1	0.44454	0.962	#N/A	#N/A	adhesion G protein-coupled receptor V1
THAP5	0.52016	0.962	#N/A	#N/A	THAP domain containing 5
MYOCD	0.54095	0.962	#N/A	#N/A	myocardin
CAMKK1	0.65758	0.962	#N/A	#N/A	calcium/calmodulin dependent protein kinase kinase 1
LMOD2	0.72848	0.962	#N/A	#N/A	leiomodin 2
PRLHR	0.74327	0.962	#N/A	#N/A	prolactin releasing hormone receptor
DYRK4	0.24106	0.961	#N/A	#N/A	dual specificity tyrosine phosphorylation regulated kinase 4
SPATA33	0.45342	0.96	#N/A	#N/A	spermatogenesis associated 33
LOC103611081	0.55903	0.96	#N/A	#N/A	uncharacterized LOC103611081
MGP	0.66899	0.96	#N/A	#N/A	matrix Gla protein
ZNF17	0.7896	0.96	#N/A	#N/A	zinc finger protein 17
RGS17	0.71444	0.96	0.771635	0.0296293	regulator of G-protein signaling 17
RPP25	0.47521	0.96	0.489342	-0.0825549	ribonuclease P/MRP subunit p25
DLG3	0.57106	0.959	0.0649385	-0.167294	discs large MAGUK scaffold protein 3
VDR	0.28064	0.958	#N/A	#N/A	vitamin D (1,25- dihydroxyvitamin D3) receptor
LOC101928858	0.69559	0.958	#N/A	#N/A	uncharacterized LOC101928858
TSNARE1	0.70136	0.958	#N/A	#N/A	t-SNARE domain containing 1
IGFL1	0.75601	0.958	#N/A	#N/A	IGF like family member 1
TRHDE-AS1	0.39335	0.957	#N/A	#N/A	TRHDE antisense RNA 1
LOC105378589	0.57285	0.957	#N/A	#N/A	uncharacterized LOC105378589
LOC100505978	0.62409	0.957	#N/A	#N/A	uncharacterized LOC100505978
LOC401433///NUB1	0.62601	0.957	#N/A	#N/A	uncharacterized LOC401433///negative regulator of ubiquitin like proteins 1
LOC286382	0.81284	0.957	#N/A	#N/A	uncharacterized LOC286382
PLEKHO1	0.41799	0.957	0.29696	-0.109881	pleckstrin homology domain containing O1
CACNG5	0.60591	0.956	#N/A	#N/A	calcium voltage-gated channel auxiliary subunit gamma 5
RBP3	0.74265	0.956	#N/A	#N/A	retinol binding protein 3
OR7E104P	0.75643	0.956	#N/A	#N/A	olfactory receptor family 7 subfamily E member 104 pseudogene
LINC00113	0.86256	0.956	#N/A	#N/A	long intergenic non-protein coding RNA 113
KBTBD11	0.51981	0.956	0.0415174	0.179678	kelch repeat and BTB domain containing 11
CDC42EP4	0.65493	0.956	0.000614458	-0.328491	CDC42 effector protein 4
ZNF197	0.47682	0.955	0.936545	0.0082136	zinc finger protein 197
RNF157	0.69838	0.953	#N/A	#N/A	ring finger protein 157
TBL3	0.62568	0.953	0.769297	-0.0374439	transducin beta like 3
LOC105373876	0.40551	0.952	#N/A	#N/A	uncharacterized LOC105373876
LOC102723886	0.70746	0.952	#N/A	#N/A	uncharacterized LOC102723886
BRSK2	0.63441	0.952	0.528145	0.070802	BR serine/threonine kinase 2
PPP1R14A	0.19105	0.952	0.658144	-0.0390536	protein phosphatase 1 regulatory inhibitor subunit 14A
CCR5	0.76315	0.952	0.736617	-0.0556697	C-C motif chemokine receptor 5 (gene/pseudogene)
GHET1	0.55132	0.951	#N/A	#N/A	gastric carcinoma proliferation enhancing transcript 1
LINC00298	0.78471	0.951	#N/A	#N/A	long intergenic non-protein coding RNA 298
LOC285889	0.83662	0.951	#N/A	#N/A	uncharacterized LOC285889
ASCL3	0.5788	0.95	#N/A	#N/A	achaete-scute family bHLH transcription factor 3
PPP1R14C	0.23147	0.95	0.00435014	-0.287688	protein phosphatase 1 regulatory inhibitor subunit 14C
NOL4L	0.5528	0.949	#N/A	#N/A	nucleolar protein 4 like
SERPINB13	0.69319	0.949	#N/A	#N/A	serpin family B member 13
LINC00342	0.71377	0.948	#N/A	#N/A	long intergenic non-protein coding RNA 342
CXorf65	0.75182	0.948	#N/A	#N/A	chromosome X open reading frame 65
BBOX1	0.75953	0.948	#N/A	#N/A	gamma-butyrobetaine hydroxylase 1
PRMT2	0.3672	0.948	0.158805	0.10009	protein arginine methyltransferase 2
TMED5	0.63352	0.948	0.330525	-0.118563	transmembrane p24 trafficking protein 5
GAST	0.46463	0.947	#N/A	#N/A	gastrin
SLC4A5	0.76721	0.947	#N/A	#N/A	solute carrier family 4 member 5
RIMS1	0.79955	0.947	#N/A	#N/A	regulating synaptic membrane exocytosis 1
ANKRD30BP2	0.84242	0.947	#N/A	#N/A	ankyrin repeat domain 30B pseudogene 2
SPATA6	0.28829	0.947	0.00339042	0.240187	spermatogenesis associated 6
NAT2	0.26509	0.946	#N/A	#N/A	N-acetyltransferase 2
RGPD2///RGPD1	0.42055	0.946	#N/A	#N/A	RANBP2-like and GRIP domain containing 2///RANBP2-like and GRIP domain containing 1
LINC01563	0.71762	0.946	#N/A	#N/A	long intergenic non-protein coding RNA 1563
DTHD1	0.81236	0.946	#N/A	#N/A	death domain containing 1
CHODL	0.70598	0.946	0.463838	-0.0842403	chondrolectin
RCL1	0.78438	0.946	1.35747e-06	-0.770025	RNA terminal phosphate cyclase like 1
LOC441179	0.61099	0.945	#N/A	#N/A	uncharacterized LOC441179
PERP	0.48527	0.945	0.833417	-0.0391687	PERP, TP53 apoptosis effector
GEMIN7	0.50032	0.945	0.575104	-0.0597871	gem nuclear organelle associated protein 7
DCAKD	0.48808	0.944	#N/A	#N/A	dephospho-CoA kinase domain containing
CCDC96	0.69485	0.944	#N/A	#N/A	coiled-coil domain containing 96
SMC1B	0.82659	0.944	#N/A	#N/A	structural maintenance of chromosomes 1B
PYGB	0.5076	0.944	0.170261	-0.129872	phosphorylase, glycogen; brain
ANXA2	0.63542	0.944	0.0155302	-0.269081	annexin A2
ENTPD3-AS1	0.7078	0.943	#N/A	#N/A	ENTPD3 antisense RNA 1
CEPT1	0.81617	0.943	0.019765	-0.252181	choline/ethanolamine phosphotransferase 1
DAO	0.21747	0.942	#N/A	#N/A	D-amino acid oxidase
PRICKLE2-AS3	0.23216	0.942	#N/A	#N/A	PRICKLE2 antisense RNA 3
LOC644852	0.7892	0.942	0.768039	-0.0331555	uncharacterized LOC644852
CSH2///CSH1	0.52949	0.941	#N/A	#N/A	chorionic somatomammotropin hormone 2///chorionic somatomammotropin hormone 1
CEMP1///AMDHD2	0.56086	0.94	#N/A	#N/A	cementum protein 1///amidohydrolase domain containing 2
LINC01505	0.70265	0.94	#N/A	#N/A	long intergenic non-protein coding RNA 1505
CDH4	0.64028	0.94	0.00343834	0.307414	cadherin 4
SULT2B1	0.65154	0.94	0.0501368	0.197341	sulfotransferase family 2B member 1
RAPGEF1	0.80978	0.939	0.00879466	0.219947	Rap guanine nucleotide exchange factor 1
SLC20A2	0.74099	0.939	0.574154	0.049378	solute carrier family 20 member 2
ASB4	0.46381	0.938	#N/A	#N/A	ankyrin repeat and SOCS box containing 4
HIST1H1T	0.70704	0.938	#N/A	#N/A	histone cluster 1, H1t
MGAM2	0.82898	0.938	#N/A	#N/A	maltase-glucoamylase 2 (putative)
LOC101930164	0.87974	0.938	#N/A	#N/A	uncharacterized LOC101930164
GSN	0.70219	0.938	0.536871	0.0537446	gelsolin
KIFC3	0.57423	0.938	0.955418	0.00626035	kinesin family member C3
KCNS2	0.69578	0.937	#N/A	#N/A	potassium voltage-gated channel modifier subfamily S member 2
ADAMTS20	0.84729	0.937	#N/A	#N/A	ADAM metallopeptidase with thrombospondin type 1 motif 20
PIK3IP1	0.83603	0.937	0.138969	-0.111009	phosphoinositide-3-kinase interacting protein 1
KLHDC9	0.62041	0.936	#N/A	#N/A	kelch domain containing 9
PCDHB12	0.74164	0.936	#N/A	#N/A	protocadherin beta 12
SIGLEC10	0.57131	0.935	#N/A	#N/A	sialic acid binding Ig like lectin 10
TSPY26P	0.71357	0.935	#N/A	#N/A	testis specific protein, Y-linked 26, pseudogene
LOC729083	0.73592	0.935	#N/A	#N/A	uncharacterized LOC729083
VCY1B///VCY	0.65016	0.934	#N/A	#N/A	variable charge, Y-linked 1B///variable charge, Y-linked
LOC101930075///PKD1	0.64536	0.933	#N/A	#N/A	polycystin-1-like///polycystin 1, transient receptor potential channel interacting
PXK	0.52698	0.932	#N/A	#N/A	PX domain containing serine/threonine kinase like
CCDC169-SOHLH2///SOHLH2	0.77275	0.932	#N/A	#N/A	CCDC169-SOHLH2 readthrough///spermatogenesis and oogenesis specific basic helix-loop-helix 2
SPN	0.47192	0.931	#N/A	#N/A	sialophorin
IL12RB1	0.60538	0.931	#N/A	#N/A	interleukin 12 receptor subunit beta 1
SHOX2	0.6862	0.931	#N/A	#N/A	short stature homeobox 2
DNAH17-AS1	0.82572	0.931	#N/A	#N/A	DNAH17 antisense RNA 1
LOC101928052	0.84286	0.931	#N/A	#N/A	uncharacterized LOC101928052
HDLBP	0.52016	0.931	0.073744	0.137174	high density lipoprotein binding protein
IFFO2	0.18516	0.931	0.322457	0.0918375	intermediate filament family orphan 2
KIAA0040	0.61393	0.93	#N/A	#N/A	KIAA0040
FOCAD	0.66951	0.93	#N/A	#N/A	focadhesin
FYCO1	0.52833	0.93	0.204951	-0.105445	FYVE and coiled-coil domain containing 1
LOC105371763	0.64376	0.929	#N/A	#N/A	uncharacterized LOC105371763
TPTE2P5	0.51139	0.928	#N/A	#N/A	transmembrane phosphoinositide 3-phosphatase and tensin homolog 2 pseudogene 5
VN1R10P	0.52186	0.928	#N/A	#N/A	vomeronasal 1 receptor 10 pseudogene
LOC101927272	0.68135	0.928	#N/A	#N/A	uncharacterized LOC101927272
MRVI1-AS1	0.77545	0.928	#N/A	#N/A	MRVI1 antisense RNA 1
LOC644135	0.82037	0.928	#N/A	#N/A	uncharacterized LOC644135
LOC101927339	0.72226	0.927	#N/A	#N/A	uncharacterized LOC101927339
OR8B8	0.48702	0.926	#N/A	#N/A	olfactory receptor family 8 subfamily B member 8
GPR84	0.8188	0.926	#N/A	#N/A	G protein-coupled receptor 84
KLB	0.19621	0.926	0.874377	-0.0150249	klotho beta
CPE	0.17879	0.926	0.0538852	-0.209284	carboxypeptidase E
LOC107984282	0.38695	0.925	#N/A	#N/A	uncharacterized LOC107984282
BPIFB1	0.52443	0.925	#N/A	#N/A	BPI fold containing family B member 1
SYCE3	0.81422	0.925	#N/A	#N/A	synaptonemal complex central element protein 3
LINC00867	0.8674	0.925	#N/A	#N/A	long intergenic non-protein coding RNA 867
SPPL3	0.71208	0.925	0.0896784	-0.118143	signal peptide peptidase like 3
CAPN3	0.73569	0.924	#N/A	#N/A	calpain 3
CRYGA	0.78102	0.924	#N/A	#N/A	crystallin gamma A
LOC100127955	0.61581	0.923	#N/A	#N/A	uncharacterized LOC100127955
METTL5	0.66603	0.923	0.0550492	0.246787	methyltransferase like 5
LARGE1	0.27824	0.922	#N/A	#N/A	LARGE xylosyl- and glucuronyltransferase 1
MYOZ2	0.57711	0.922	#N/A	#N/A	myozenin 2
LOC101928710	0.6183	0.922	#N/A	#N/A	uncharacterized LOC101928710
UGT1A3///UGT1A1///UGT1A9///UGT1A5///UGT1A8	0.71951	0.922	#N/A	#N/A	UDP glucuronosyltransferase family 1 member A3///UDP glucuronosyltransferase family 1 member A1///UDP glucuronosyltransferase family 1 member A9///UDP glucuronosyltransferase family 1 member A5///UDP glucuronosyltransferase family 1 member A8
MESDC2	0.75117	0.922	#N/A	#N/A	mesoderm development candidate 2
ZNF547	0.84591	0.922	#N/A	#N/A	zinc finger protein 547
USP20	0.77727	0.922	0.386387	0.0912313	ubiquitin specific peptidase 20
SEL1L2///GPR37	0.44392	0.921	#N/A	#N/A	SEL1L2 ERAD E3 ligase adaptor subunit///G protein-coupled receptor 37
MIR4683///FZD8	0.54926	0.921	#N/A	#N/A	microRNA 4683///frizzled class receptor 8
LOC101927137///FAM78A	0.63352	0.921	#N/A	#N/A	uncharacterized LOC101927137///family with sequence similarity 78 member A
CSMD2	0.66425	0.921	0.241948	0.0976882	CUB and Sushi multiple domains 2
HEYL	0.73692	0.921	0.178527	-0.123551	hes related family bHLH transcription factor with YRPW motif-like
ARVCF	0.30414	0.92	#N/A	#N/A	armadillo repeat gene deleted in velocardiofacial syndrome
LOC101926913	0.68421	0.92	#N/A	#N/A	uncharacterized LOC101926913
LOC105372404	0.73169	0.92	#N/A	#N/A	uncharacterized LOC105372404
FAM47B	0.82135	0.92	#N/A	#N/A	family with sequence similarity 47 member B
LY6G6E	0.8385	0.92	#N/A	#N/A	lymphocyte antigen 6 complex, locus G6E
ATP2A1-AS1	0.20294	0.919	#N/A	#N/A	ATP2A1 antisense RNA 1
NLGN3	0.60618	0.919	#N/A	#N/A	neuroligin 3
ZNF503	0.21189	0.918	0.00234961	0.342415	zinc finger protein 503
TBL1XR1	0.69481	0.918	0.546988	-0.0554178	transducin (beta)-like 1 X-linked receptor 1
KCNK7	0.69394	0.917	#N/A	#N/A	potassium two pore domain channel subfamily K member 7
GALNT1	0.64423	0.917	0.54919	0.0893146	polypeptide N-acetylgalactosaminyltransferase 1
REXO2	0.77093	0.917	0.0048672	-0.227111	RNA exonuclease 2
PRDM1	0.45452	0.916	#N/A	#N/A	PR/SET domain 1
LOC105372761	0.68457	0.916	#N/A	#N/A	uncharacterized LOC105372761
HSPA1L///HSPA1B///HSPA1A	0.41916	0.915	#N/A	#N/A	heat shock protein family A (Hsp70) member 1 like///heat shock protein family A (Hsp70) member 1B///heat shock protein family A (Hsp70) member 1A
FOLR2	0.48315	0.915	#N/A	#N/A	folate receptor beta
FAM155A	0.5097	0.915	#N/A	#N/A	family with sequence similarity 155 member A
LINC00445	0.84453	0.915	#N/A	#N/A	long intergenic non-protein coding RNA 445
LOC101927027	0.42991	0.914	#N/A	#N/A	uncharacterized LOC101927027
CKAP4	0.5759	0.914	0.087334	0.242873	cytoskeleton associated protein 4
CTXN2///SLC24A5	0.60751	0.913	#N/A	#N/A	cortexin 2///solute carrier family 24 member 5
PRELP	0.6199	0.913	#N/A	#N/A	proline and arginine rich end leucine rich repeat protein
ACSM2B	0.72242	0.913	#N/A	#N/A	acyl-CoA synthetase medium-chain family member 2B
SRD5A2	0.64818	0.912	#N/A	#N/A	steroid 5 alpha-reductase 2
SHROOM4	0.67524	0.912	#N/A	#N/A	shroom family member 4
DDX3Y	0.68511	0.912	#N/A	#N/A	DEAD-box helicase 3, Y-linked
LOC102725022	0.72511	0.912	#N/A	#N/A	uncharacterized LOC102725022
GABRA5	0.66951	0.912	0.0251598	0.191641	gamma-aminobutyric acid type A receptor alpha5 subunit
RBMS3-AS3	0.60269	0.911	#N/A	#N/A	RBMS3 antisense RNA 3
SPHKAP	0.72812	0.911	#N/A	#N/A	SPHK1 interactor, AKAP domain containing
ATP1B4	0.77092	0.911	#N/A	#N/A	ATPase Na+/K+ transporting family member beta 4
LYPD1	0.78431	0.911	6.10957e-08	1.06591	LY6/PLAUR domain containing 1
APOLD1	0.56148	0.91	#N/A	#N/A	apolipoprotein L domain containing 1
LINC00588	0.70301	0.91	#N/A	#N/A	long intergenic non-protein coding RNA 588
HOXA5	0.33448	0.91	0.00206559	0.249988	homeobox A5
BATF2	0.64818	0.91	0.727763	-0.0287952	basic leucine zipper ATF-like transcription factor 2
ZCCHC5	0.75854	0.909	#N/A	#N/A	zinc finger CCHC-type containing 5
FAM65A	0.51502	0.909	2.30029e-05	0.569561	family with sequence similarity 65 member A
FBXL3	0.53761	0.909	0.568921	-0.0549935	F-box and leucine rich repeat protein 3
EXOSC7	0.1947	0.909	0.535259	-0.0753831	exosome component 7
KDR	0.67579	0.908	#N/A	#N/A	kinase insert domain receptor
TRPC3	0.68247	0.908	#N/A	#N/A	transient receptor potential cation channel subfamily C member 3
IL17A	0.68379	0.908	#N/A	#N/A	interleukin 17A
LOC101928697	0.69723	0.908	#N/A	#N/A	uncharacterized LOC101928697
LOC100506113	0.78916	0.908	#N/A	#N/A	uncharacterized LOC100506113
DISP2	0.47096	0.908	0.368976	0.0873865	dispatched RND transporter family member 2
FGF12	0.25187	0.907	#N/A	#N/A	fibroblast growth factor 12
RALYL	0.49098	0.907	#N/A	#N/A	RALY RNA binding protein-like
LINC00937	0.6741	0.907	#N/A	#N/A	long intergenic non-protein coding RNA 937
LOC101928834	0.80345	0.906	#N/A	#N/A	uncharacterized LOC101928834
PRKG1-AS1	0.6873	0.905	#N/A	#N/A	PRKG1 antisense RNA 1
TRIM24	0.77937	0.905	0.440158	0.0814037	tripartite motif containing 24
PRSS30P	0.39585	0.904	#N/A	#N/A	protease, serine, 30 pseudogene
MUC3B	0.48128	0.904	#N/A	#N/A	mucin 3B, cell surface associated
TBX15	0.48642	0.904	#N/A	#N/A	T-box 15
IL31RA	0.70207	0.904	#N/A	#N/A	interleukin 31 receptor A
GALR3	0.56918	0.903	#N/A	#N/A	galanin receptor 3
UAP1L1	0.48368	0.903	0.716369	0.0494117	UDP-N-acetylglucosamine pyrophosphorylase 1 like 1
CTU2	0.55903	0.903	0.832111	0.019997	cytosolic thiouridylase subunit 2
MYB	0.70947	0.903	0.968475	0.00401239	MYB proto-oncogene, transcription factor
SYCP1	0.77223	0.902	#N/A	#N/A	synaptonemal complex protein 1
RBL1	0.82504	0.902	0.00813925	-0.200319	RB transcriptional corepressor like 1
PLIN5	0.66047	0.901	#N/A	#N/A	perilipin 5
LOC102725382	0.79732	0.901	#N/A	#N/A	uncharacterized LOC102725382
UST	0.57131	0.901	0.525723	-0.0567793	uronyl 2-sulfotransferase
HOXB1	0.77204	0.9	#N/A	#N/A	homeobox B1
[truncated: 20,189 more rows]
