# Supplementary material for: Epigenetic Suppression of Interferon Lambda Receptor Expression Leads to Enhanced Human Norovirus Replication In Vitro
Source: mBio. 2019 Oct 1;10(5):e02155-19. doi: 10.1128/mBio.02155-19 (PMC6775457; doi:10.1128/mBio.02155-19)
Supplement: TABLE S7 [file mBio.02155-19-st007.xlsx]

## Sheet: Table7-Comp_HGT-NVvs_Huh-7_FDR 
Table S7. Comparison between HGT-NV and Huh-7-NV transcriptomes filtered at a FDR less than 0.01.
SYMBOL	P.Val	logFC	adj.P.Val	logFC	DEFINITION
	Huh7		HGT-NV
MT1X	0.00619	2.64	0.00119753	-0.44944	metallothionein 1X
SGPP2	0.00215	2.63	2.264e-06	0.669688	sphingosine-1-phosphate phosphatase 2
SYDE1	0.000121	2.47	0.00240316	0.418951	synapse defective Rho GTPase homolog 1
FAH	0.00768	2.18	0.00410434	-0.304229	fumarylacetoacetate hydrolase
GAD1	7.01e-05	2	4.16559e-07	1.16206	glutamate decarboxylase 1
MAMLD1	0.000175	1.9	1.06792e-08	1.20439	mastermind like domain containing 1
GALNT9	0.00393	1.79	9.03579e-05	0.372433	polypeptide N-acetylgalactosaminyltransferase 9
CPT1A	0.000725	1.76	0.00829582	-0.258351	carnitine palmitoyltransferase 1A
FAM84A	0.000684	1.67	0.00763548	-0.246469	family with sequence similarity 84 member A
LEF1	0.00357	1.43	0.000213824	0.454486	lymphoid enhancer binding factor 1
ITPRIP	0.0069	1.35	0.000428447	0.330929	inositol 1,4,5-trisphosphate receptor interacting protein
AKAP12	0.000538	1.35	9.49289e-05	-0.535891	A-kinase anchoring protein 12
SYCP2	0.00255	1.27	0.00077746	0.33991	synaptonemal complex protein 2
CADM2	0.00412	1.19	0.00157818	-0.324678	cell adhesion molecule 2
GABRA2	0.00584	1.17	7.64144e-10	2.46603	gamma-aminobutyric acid type A receptor alpha2 subunit
RTN1	0.00114	1.09	0.00778064	-0.259279	reticulon 1
IDS	0.00358	1.07	0.00177492	0.263605	iduronate 2-sulfatase
CBX6	0.00431	1.06	0.00556797	0.362853	chromobox 6
DOCK11	0.00241	1.06	0.00411008	0.289868	dedicator of cytokinesis 11
COBL	0.00406	1.05	0.000533065	0.468554	cordon-bleu WH2 repeat protein
RAB9B	0.0044	1.05	0.00323189	-0.23373	RAB9B, member RAS oncogene family
RBPMS2	0.0065	1.03	0.00345345	0.329351	RNA binding protein with multiple splicing 2
SLIT2	0.00206	1.02	2.91439e-07	-0.937526	slit guidance ligand 2
GRB10	0.00319	1	0.000193547	0.385595	growth factor receptor bound protein 10
CYP26A1	0.00428	0.979	1.8936e-06	-0.745315	cytochrome P450 family 26 subfamily A member 1
PPP1R14C	0.00267	0.95	0.00435014	-0.287688	protein phosphatase 1 regulatory inhibitor subunit 14C
SPATA6	0.00562	0.947	0.00339042	0.240187	spermatogenesis associated 6
ZNF503	0.00211	0.918	0.00234961	0.342415	zinc finger protein 503
HOXA5	0.00942	0.91	0.00206559	0.249988	homeobox A5
ZYX	0.00887	0.9	1.585e-05	0.783364	zyxin
KLHL5	0.00368	0.874	0.00203353	-0.346941	kelch like family member 5
FBRS	0.00516	0.86	0.0043798	0.370561	fibrosin
NFIX	0.00884	0.85	0.000124052	-0.577744	nuclear factor I X
ABHD12	0.00537	0.836	0.00711842	-0.285527	abhydrolase domain containing 12
GRIN2C	0.00758	0.823	0.00907445	-0.248774	glutamate ionotropic receptor NMDA type subunit 2C
PRKAA2	0.00301	0.82	3.00938e-05	0.435528	protein kinase AMP-activated catalytic subunit alpha 2
GPD1L	0.0065	0.771	0.000786941	-0.307742	glycerol-3-phosphate dehydrogenase 1-like
IFT74	0.00361	0.766	8.63893e-09	-1.35123	intraflagellar transport 74
PSPC1	0.00417	0.765	0.00729125	0.370629	paraspeckle component 1
GABRB1	0.00603	0.742	1.70585e-09	2.1236	gamma-aminobutyric acid type A receptor beta1 subunit
AES	0.00616	0.703	0.00623602	0.250577	amino-terminal enhancer of split
ASXL3	0.00737	0.698	0.00140047	0.286237	additional sex combs like 3, transcriptional regulator
OPN3	0.00644	0.668	6.82973e-06	0.740241	opsin 3
IVD	0.00972	0.605	0.00812364	-0.207879	isovaleryl-CoA dehydrogenase
SDC1	0.0073	-0.667	0.002973	-0.394113	syndecan 1
ACTR3	0.00608	-0.682	0.000825961	0.758273	ARP3 actin related protein 3 homolog
NR4A2	0.00733	-0.69	7.27226e-07	-1.70746	nuclear receptor subfamily 4 group A member 2
PLOD2	0.00583	-0.708	5.60011e-05	-1.03496	procollagen-lysine,2-oxoglutarate 5-dioxygenase 2
DTNA	0.00836	-0.722	4.71764e-09	1.25377	dystrobrevin alpha
MFSD3	0.0073	-0.793	1.37237e-05	-1.14983	major facilitator superfamily domain containing 3
ELAVL3	0.0045	-0.812	0.000211131	0.490085	ELAV like neuron-specific RNA binding protein 3
TSPAN31	0.0095	-0.817	1.22204e-07	-1.2097	tetraspanin 31
GALC	0.00371	-0.818	0.00620905	-0.243026	galactosylceramidase
PHLDA1	0.00353	-0.823	1.89305e-07	1.35922	pleckstrin homology like domain family A member 1
SEMA3A	0.00938	-0.854	6.51705e-07	0.985049	semaphorin 3A
MITD1	0.00538	-0.859	6.43636e-05	-0.416159	microtubule interacting and trafficking domain containing 1
TFDP2	0.00267	-0.873	0.00703801	-0.280165	transcription factor Dp-2
HELZ	0.00566	-0.878	0.00171979	0.286911	helicase with zinc finger
MID1	0.0025	-0.933	3.15384e-05	-0.506983	midline 1
POLR2B	0.00762	-1.01	0.00280585	0.399529	RNA polymerase II subunit B
DYNC1I1	0.00542	-1.04	3.07252e-08	0.93983	dynein cytoplasmic 1 intermediate chain 1
SEL1L3	0.00275	-1.04	7.58651e-06	-0.81457	SEL1L family member 3
GCA	0.00982	-1.04	1.32991e-09	-1.58553	grancalcin
APOBEC3B	0.0076	-1.07	0.00409216	0.398333	apolipoprotein B mRNA editing enzyme catalytic subunit 3B
PRKCA	0.00334	-1.13	0.000747421	-0.338139	protein kinase C alpha
OSMR	0.000991	-1.23	0.000328096	-0.43068	oncostatin M receptor
SRGAP3	0.00452	-1.24	0.00798824	-0.23268	SLIT-ROBO Rho GTPase activating protein 3
OSBPL10	0.000254	-1.25	1.23028e-07	-1.17646	oxysterol binding protein like 10
GABBR2	0.000345	-1.26	0.000195069	0.536346	gamma-aminobutyric acid type B receptor subunit 2
AIM1L	0.00806	-1.26	0.00482627	-0.283471	absent in melanoma 1-like
TPD52L1	0.00454	-1.28	7.01753e-06	-0.603553	tumor protein D52-like 1
RPS9	0.00187	-1.29	0.00534344	-0.358103	ribosomal protein S9
MARVELD3	0.00217	-1.29	1.34893e-05	-0.543859	MARVEL domain containing 3
FNDC3B	0.00208	-1.32	1.55139e-11	2.25119	fibronectin type III domain containing 3B
EPCAM	0.000324	-1.33	1.60804e-11	-3.53115	epithelial cell adhesion molecule
CDH1	0.00182	-1.35	0.00736476	-0.209095	cadherin 1
HIST1H2BD	0.00585	-1.42	0.0098526	0.307178	histone cluster 1, H2bd
SAT1	0.000373	-1.46	0.000457539	0.392887	spermidine/spermine N1-acetyltransferase 1
OVOL2	0.000581	-1.47	2.01841e-07	-0.951011	ovo like zinc finger 2
DDAH1	0.000403	-1.54	2.09785e-05	-0.614028	dimethylarginine dimethylaminohydrolase 1
ADSSL1	0.00433	-1.67	8.10885e-05	-0.413066	adenylosuccinate synthase like 1
WIF1	0.000216	-1.7	2.87826e-08	-1.29766	WNT inhibitory factor 1
CNTNAP2	0.000372	-1.76	0.000352587	-0.44946	contactin associated protein-like 2
ATP2B4	0.000301	-1.81	1.60201e-08	-1.0147	ATPase plasma membrane Ca2+ transporting 4
RORA	0.0025	-1.83	0.0080408	0.266623	RAR related orphan receptor A
HIST1H2BK	0.000382	-1.84	3.63997e-05	0.521949	histone cluster 1, H2bk
PDGFD	0.000832	-1.92	0.000155868	-0.400117	platelet derived growth factor D
FOS	0.0052	-1.94	1.27556e-06	0.689102	Fos proto-oncogene, AP-1 transcription factor subunit
FNBP1	0.00385	-1.95	0.00387566	0.242932	formin binding protein 1
TCEAL3	0.00439	-1.97	0.00033855	-0.432027	transcription elongation factor A like 3
MCF2	0.0037	-2.04	5.7428e-07	-0.752488	MCF.2 cell line derived transforming sequence
LPAR1	5.49e-05	-2.17	0.00028603	-0.388064	lysophosphatidic acid receptor 1
FAM46C	0.00333	-2.19	0.00739838	0.24611	family with sequence similarity 46 member C
ABCC8	0.000199	-2.28	0.0010895	0.446104	ATP binding cassette subfamily C member 8
HIST1H1C	0.000479	-2.3	0.000265778	0.434762	histone cluster 1, H1c
ACTA2	0.00111	-2.32	0.00526628	0.242787	actin, alpha 2, smooth muscle, aorta
SULF2	0.00431	-2.41	0.000419072	0.360883	sulfatase 2
DPY19L2	0.00256	-2.41	8.53181e-06	-0.46623	dpy-19 like 2
TSPAN18	9.02e-05	-2.44	0.000173466	0.424496	tetraspanin 18
ANXA1	0.00172	-2.56	1.72659e-10	1.81409	annexin A1
SMPDL3B	0.00292	-2.59	0.000142964	-0.618836	sphingomyelin phosphodiesterase acid like 3B
PKP4	0.000688	-2.62	0.00152317	0.351416	plakophilin 4
NTS	2.82e-05	-2.63	3.74104e-10	-2.38226	neurotensin
CDC42EP5	8.58e-05	-2.7	7.3045e-08	0.865189	CDC42 effector protein 5
SNX25	0.00405	-2.75	0.000160256	-0.378215	sorting nexin 25
RCN1	4e-06	-2.77	0.00184034	0.373785	reticulocalbin 1
MCOLN3	3.78e-05	-2.8	7.35498e-05	-0.436395	mucolipin 3
PCDH7	0.000404	-2.83	1.39551e-05	-1.14706	protocadherin 7
ZNF518B	0.00707	-2.99	0.000767562	0.375368	zinc finger protein 518B
ENPP5	0.000481	-3.5	6.16773e-06	-0.571218	ectonucleotide pyrophosphatase/phosphodiesterase 5 (putative)
ITPR3	7.61e-06	-3.61	1.44837e-06	-0.998697	inositol 1,4,5-trisphosphate receptor type 3
ELOVL4	8.48e-05	-3.69	0.00056815	-0.432044	ELOVL fatty acid elongase 4
MARK1	0.00188	-4.04	0.00242668	-0.254312	microtubule affinity regulating kinase 1
GJA1	2.99e-07	-5.12	0.00287117	0.508913	gap junction protein alpha 1
MAP7	0.000804	-5.39	9.21947e-06	-0.856222	microtubule associated protein 7
