# Supplementary material for: Epigenetic Suppression of Interferon Lambda Receptor Expression Leads to Enhanced Human Norovirus Replication In Vitro
Source: mBio. 2019 Oct 1;10(5):e02155-19. doi: 10.1128/mBio.02155-19 (PMC6775457; doi:10.1128/mBio.02155-19)
Supplement: TABLE S8 [file mBio.02155-19-st008.xlsx]

## Sheet: Table8-Reagents
Table S8. Reagents used in this study.
A. Oligonucleotides.
Target	Primer ID	Sequence
ISG15 Fwd	IGUC3336	CGCAGATCACCCAGAAGATCG
ISG15 Rev	IGUC3337	TTCGTCGCATTTGTCCACCA
IFIT2 Fwd	IGUC3338	AAGCACCTCAAAGGGCAAAAC
IFIT2 Rev	IGUC3339	TCGGCCCATGTGATAGTAGAC
IFIT1 Fwd	IGUC3340	GCGCTGGGTATGCGATCTC
IFIT1 Rev	IGUC3341	CAGCCTGCCTTAGGGGAAG
IFITM3 Fwd	IGUC3342	TGAGAACCATCCCAGTAACCC
IFITM3 Rev	IGUC3343	GAGAGAAGAAGGTTTGGACAGT
IFITM2 Fwd	IGUC3344	GCCCAGCGATAGATCAGGAG
IFITM2 Rev	IGUC3345	TACGTGGGATACAGGTCACGG
IFIH1 Fwd	IGUC3346	TCACAAGTTGATGGTCCTCAAGT
IFIH1 Rev	IGUC3347	CTGATGAGTTATTCTCCATGCCC
SOCS2 Fwd	IGUC3348	CAGATGTGCAAGGATAAGCGG
SOCS2 Rev	IGUC3349	GCGGTTTGGTCAGATAAAGGTG
ANXA1 Fwd	IGUC3350	GCGGTGAGCCCCTATCCTA
ANXA1 Rev	IGUC3351	TGATGGTTGCTTCATCCACAC
IL28RA Fwd	IGUC3352	ACCTATTTTGTGGCCTATCAGAGCT
IL28RA Rev	IGUC3353	CGGCTCCACTTCAAAAAGGTAAT
IFI27L2 Fwd	IGUC3354	CCACATCATCCAACATCCTCC
IFI27L2 Rev	IGUC3355	TCATCTTCTTTAGCCTCGGGTT
EIF2AK2 Fwd	IGUC3356	TGGAAAGCGAACAAGGAGTAAG
EIF2AK2 Rev	IGUC3357	CCAAAGCGTAGAGGTCCACTT
TRAF3IP2 Fwd	IGUC3358	ATGAACCGAAGCATTCCTGTG
TRAF3IP2 Rev	IGUC3359	TGTTGGGTGCCATGTTCCTTA
VIPERIN Fwd	IGUC2768	TGCTTAAGGAAGCTGGTATGG
VIPERIN Rev	IGUC2769	GCCGCAACTCTACTTTGCAG
IFNB Fwd	IGUC0772	CAGAAGGAGGACGCCGCATTGAC	Hooks et al., Journal of Immunology, 2008;180:3789
IFNB Rev	IGUC0773	CCAGGCACAGTGACTGTACTCC	Hooks et al., Journal of Immunology, 2008;180:3789
IFNL2/3 Fwd	IGUC2602	GAACCGGTACAGCCAATGGT
IFNL2/3 Rev	IGUC2603	AGTTCCGGGCCTGTATCCAG
GAPDH Fwd	IGUC3360	AGGTGAAGACGGGCGGAGAGA
GAPDH Rev	IGUC3361	GCGAACACATCCGGCCT
BETA ACTIN Fwd	IGUC0784	TTCTACAATGAGCTGCGTGTG
BETA ACTIN Rev	IGUC0785	GGGGTGTTGAAGGTCTCAAA
GI HuNoV Fwd	COG1F	ACCCARCCATTATACATYTG
GI HuNoV Rev	COG1R	CTTAGACGCCATCATCATTYAC
GI HuNoV Probe	RING1(b)TP	FAM-AGATCGCGGTCTCCTGTCCA-TAMRA
B. Antibodies.
Target	Supplier	Catalog number
ANXA1	Cell Signaling Technology	#3299
dsRNA	Scicons	J2-0702
IFITM3	Proteintech	12769-1-AP
GAPDH	Ambion	AM4300
STAT1	Abcam	ab92506
pSTAT1	Cell Signaling Technology	9167S
